# Supplementary material for: DNA variants affecting the expression of numerous genes in trans have diverse mechanisms of action and evolutionary histories
Source: PLoS Genet. 2019 Nov 18;15(11):e1008375. doi: 10.1371/journal.pgen.1008375 (PMC6886874; doi:10.1371/journal.pgen.1008375)
Supplement: S4 Table — (XLSX) [file pgen.1008375.s011.xlsx]

## Sheet: geneCounts4paper
gene	RPFA0002_10_1A_BY_FAA4-GFP_to_BY	RPFA0002_11_2D_BY_OAF1_L63S	RPFA0002_12_5A_BY_rgt2KanMX_to_BY	RPFA0002_13_4C_BY_RGT2_V539I	RPFA0002_14_3C_BY_OLE1_FAR_RM	RPFA0002_15_3E_BY_OLE1_FAR_RM	RPFA0002_1_5B_BY_rgt2KanMX_to_BY	RPFA0002_16_3D_BY_OLE1_FAR_RM	RPFA0002_17_4F_BY_RGT2_V539I	RPFA0002_18_5C_BY_rgt2KanMX_to_BY	RPFA0002_19_5F_BY_rgt2KanMX_to_BY	RPFA0002_20_4G_BY_RGT2_V539I	RPFA0002_21_1E_BY_FAA4-GFP_to_BY	RPFA0002_2_1F_BY_FAA4-GFP_to_BY	RPFA0002_22_2F_BY_OAF1_L63S	RPFA0002_23_2B_BY_OAF1_L63S	RPFA0002_24_1G_BY_FAA4-GFP_to_BY	RPFA0002_25_4D_BY_RGT2_V539I	RPFA0002_3_4B_BY_RGT2_V539I	RPFA0002_4_1D_BY_FAA4-GFP_to_BY	RPFA0002_5_5E_BY_rgt2KanMX_to_BY	RPFA0002_6_3G_BY_OLE1_FAR_RM	RPFA0002_7_3F_BY_OLE1_FAR_RM	RPFA0002_8_2E_BY_OAF1_L63S	RPFA0002_9_2A_BY_OAF1_L63S
YHR055C	0.5	0	1	1	0	0	0	0.5	2.5	0	0	0.5	1.5	0.5	0	1.5	1	1.5	1	0	0.5	0.5	1	0.5	0
YPR161C	1359	924	1201	953	1116	1155	1095	1124	1006	1130	1112	1159	988	1180	1255	1112	974	1093	1101	1138	1220	1524	1177	1005	1141
YOL138C	933	612	870	687	830	831	872	765	744	676	834	810	703	872.154	790	654	623	722	780	889	873.158	1013	822	753	839
YDR395W	3302	2592	3468	3227	3158	3405	3219	3158	3104	3166	3242	3660	3082	3812	3250	2809	2628	2996	3058	3549	3320	3805	3265	3257	3515
YGR129W	279	191	245	211	228	221	211	210	207	201	246	267	236	263	224	244	226	259	214	244	256	276	229	217	228
YPR165W	3171	2346	2974	2495	2745	2405	2766	2660	2550	2541	2821	3007	2553	2767	2840	3096	2700	2882	2690	2849	2751	3482	2988	2694	2827
YPR098C	412	311	412	303	409	310	350	348	305	339	325	396	316	358	377	527	417	459	429	360	280	437	383	296	366
YPL015C	623	469	721	540	533	524	760	606	617	509	614	617	590	576	697	624	582	684	661	586	625	908	683	447	559
YCL050C	2654	2022	2753	2256	2166	2295	2406	2430	2409	2492	2714	2726	2320	2550	2575	2595	2427	2496	2405	2740	2649	3361	2565	2342	2569
YAL069W	0	0	1	0	0	1.75828	2	1	2	0	3	0	0	1	4	1	1	1	0	0	0	1	0	1	2
YMR193W	335	240	363	317	354	300	316	312	314	308	290	346	336	318	389	460	355	372	346	353	275	392	320	274	284
YLR031W	4	4	6	2	3	4	2	2	5	3	3	2	7	3	2	7	12	3	3	7	2	0	1	3	5
YIL014C-A	125	109	145	105	156	115	114	115	117	88	96	127	105	110	115	179	100	136	133	117	101	140	99	101	112
YGR053C	38	25	28	31	31	31	40	36	31	27	29	41	42	27	42	55	43	50	47	40	24	46	41	21	23
YCR101C	26	21	31	22	31	24	26	24	23	23	25	35	28	30	19	25	34	20	29	32	21	28	39	12	24
YER087C-B	495	361	437	387	506	431	410	448	427	488	450	461	475	535	423	572	475	538	479	486	447	557	513	377	479
YOR280C	403	279	378	297	342	325	336	344	317	332	319	404	358	391	347	429	357	361	324	399	318	417	325	284	367
YGR097W	1071	754	1335	1024	936	982	1151	1058	1105	942	1109	1211	885	1108	990	846	855	945	1105	1137	1131	1476	1085	913	1016
YHR215W	232.488	184.044	231.682	270.869	296.44	277.091	243.221	214.098	262.039	233.518	261.425	308.475	209.11	291.356	345.816	271.186	236.583	257.386	199.565	276.721	301.513	279.295	276.384	292.833	247.838
YKL025C	803	502	792	572	730	648	717	684	645	610	609	725	654	731	690	738	568	621	632	712	668	900	697	633	609
YKR011C	213	112	183	123	199	125	211	153	149	138	138	137	155	112	133	248	166	179	177	139	87	222	140	112	125
YEL004W	165	163	226	214	211	214	225	217	187	212	193	234	216	225	235	250	227	245	204	225	189	246	228	198	187
YJL200C	13713	9228	15820	11132	11629	12510	12867	12072	11474	10960	10901	13681	10077	13695	11418	10941	9723	11074	11567	13071	13086	13443	12351	11341	13343
YLL027W	957	686	1029	729	695	731	895	811	850	675	777	901	666	740	826	879	755	814	846	787	847	991	932	667	837
YOR024W	0	0	0	0	1	0	0	0	0	0	0	0	1	0	1	0	0	0	0	0	0	0	1	0	0
YLR045C	1271	864	1197	988	1114	1096	1136	1166	1058	966	1131	1136	956	1199	1063	1102	965	1063	1051	1154	1078	1374	1110	1034	1141
YDR348C	1436	1017	1412	1107	1214	1199	1214	1228	1218	1155	1272	1466	1086	1303	1281	1305	1256	1247	1152	1300	1313	1651	1361	1109	1245
YPL183C	2770	2206	2812	2470	2457	2673	2384	2529	2399	2664	2515	3030	2252	2946	2584	2259	2170	2403	2301	2865	2706	3040	2662	2566	2836
YGR003W	591	432	658	511	587	566	585	537	507	516	527	610	519	660	530	539	498	514	536	561	568	694	616	568	636
YEL008C-A	0	0	0	0	0	0	0	0	0	0	0	0	0	0	0	0	0	0	0	0	0	0	0	0	0
YBL095W	262	251	228	173	320	200	231	234	229	170	238	245	224	225	342	331	199	203	192	245	203	249	216	242	253
YGL060W	616	477	623	477	540	523	547	542	517	515	559	560	468	619	545	567	534	490	559	573	581	678	608	510	566
YLL007C	264	185	243	218	252	267	243	293	311	272	261	288	258	274	318	238	278	238	260	270	248	374	323	257	244
YEL009C	16774	13590	16672	15049	14217	15831	15548	16339	16481	15598	16006	18327	14597	18117	16296	15297	14418	15261	16072	17495	17781	21153	17660	15222	17035
YEL015W	1588	1120	1513	1267	1311	1401	1425	1407	1318	1340	1437	1614	1264	1591	1452	1371	1375	1358	1342	1455	1404	1692	1464	1322	1411
YOR083W	213	193	212	159	132	185	188	182	192	131	239	191	157	195	233	115	153	162	147	204	218	257	217	155	184
YBR252W	694	548	653	594	588	640	595	656	671	692	686	735	648	721	676	758	685	766	591	673	720	891	779	619	651
YDR329C	769	565	674	581	624	599	611	637	655	626	609	721	576	631	699	719	692	634	639	682	646	820	695	583	619
YDL202W	560	386	488	452	521	458	443	428	421	420	407	531	409	517	486	543	443	520	438	517	418	546	427	461	459
YHR209W	88	64	81	55	53	65	70	77	84	71	88	75	68	56	88	95	80	76	85	78	53	94	77	60	80
YPR008W	1514	1188	1509	1163	1328	1373	1386	1410	1459	1285	1454	1578	1197	1451	1446	1362	1433	1350	1419	1518	1454	1885	1546	1201	1431
YER075C	1154	655	1105	811	968	880	985	915	764	823	794	985	738	957	759	912	632	803	895	946	832	1075	854	793	930
YDL203C	698	487	719	525	529	656	606	603	536	555	615	691	575	711	612	598	542	568	585	668	699	734	638	535	580
YBR050C	31	27	23	31	36	30	23	34	41	17	30	30	23	34	37	37	28	35	30	30	26	33	46	25	30
YMR197C	430	336	430	353	342	346	369	408	400	348	420	425	373	412	430	488	441	414	368	366	382	559	406	341	446
YDR261W-A	0	0	0	1.68e-05	0	0	0	0	0	0	0	0	0	0	0	0	0	0	0	7.43e-06	2.58e-08	0	0	0	0
YBL049W	15	10	23	5	12	17	14	11	9	10	12	9	9	7	9	10	9	14	12	12	5	10	13	12	13
YER054C	46	27	38	32	73	41	42	47	40	29	42	59	59	34	42	53	38	51	46	45	38	76	33	29	31
YDR305C	261	167	276	235	232	254	230	258	246	241	273	280	279	249	278	317	306	306	249	262	253	316	279	233	243
YHL019W-A	13	16	10	11	16	12	12	15	12	13	9	13	14	18	15	9	15	14	9	8	14	21	16	10	15
YNL201C	1802	1123	1760	1188	1565	1365	1505	1393	1233	1394	1263	1492	1190	1459	1359	1547	1067	1294	1486	1488	1269	1649	1308	1347	1405
YHR180W-A	0	0	0	0	0	0	0	0	0	0	0	0	0	0	0	0	0	0	0	0	0	1	0	0	0
YCR061W	141	65	122	91	139	94	154	100	96	73	117	78	71	82	102	81	80	76	130	88	90	158	94	69	89
YBR206W	246.11	190.001	206.232	194.822	215.407	235.65	228.857	187.098	213.157	200.892	196.753	281.213	210.432	268.479	235.738	235.558	233.375	215.447	220.825	218.404	237.808	285.792	252.949	216.097	170.631
YPL171C	31	14	13	21	18	21	13	20	12	22	15	15	20	13	14	27	17	19	28	17	14	23	16	17	14
YHR051W	864	640	765	724	847	596	669	684	716	691	577	849	604	670	706	996	714	861	799	709	609	766	667	612	675
YDL116W	1571	1066	1486	1215	1362	1430	1334	1339	1377	1337	1323	1585	1297	1526	1435	1400	1275	1374	1281	1447	1461	1720	1480	1348	1354
YPR124W	1842	1202	1352	1075	1451	1138	1166	1118	1049	1148	1109	1173	1098	1303	1282	1519	1335	1177	1240	1160	1043	1532	1293	1160	1294
YJL023C	222	184	248	204	250	207	211	220	231	237	247	279	216	225	232	267	255	264	203	254	200	296	252	207	210
YGL167C	1535	1075	1633	1362	1591	1476	1613	1487	1400	1384	1406	1552	1379	1736	1348	1194	1099	1207	1485	1641	1387	1754	1502	1433	1512
YDL165W	567	399	504	468	453	480	444	503	487	440	492	518	476	528	490	545	524	525	483	504	540	616	540	374	498
YLR154C-H	0	0	0	0	0	0	0	0	0	0	0	0	0	0	0	0	0	0	0	0	0	0	0	0	0
YPL119C-A	2	1	3	4	1	5	2	3	2	5	2	4	2	1	4	8	3	7	4	3	3	5	5	1	4
YIL143C	1432	1046	1303	1153	1103	1344	1136	1208	1255	1217	1353	1470	1127	1458	1298	1048	1098	1174	1099	1382	1368	1556	1328	1212	1376
YBR292C	1	1	1	0	1	2	0	0	0	0	0	3	0	1	1	3	0	0	1	1	1	3	0	0	2
YGR240C	18076	13560	18741	15571	15917	16213	18344	17364	16440	16172	17470	18309	14643	18393	16541	14486	13424	14372	17227	19272	17654	21780	17317	16579	17426
YOR094W	278	154	286	210	261	191	241	210	200	220	235	250	228	235	214	285	217	268	231	225	224	282	227	166	217
YDR167W	647	502	639	534	586	580	572	577	605	571	665	706	631	662	587	734	660	742	559	652	667	784	692	579	595
YBR063C	381	272	396	365	373	404	374	333	382	375	379	419	356	375	417	367	372	351	385	417	345	458	392	299	346
YER052C	3396	1737	4179	2105	3037	2191	3390	2275	2130	1913	1762	2394	1805	2283	2184	2871	1838	2043	2977	2290	2247	2603	2356	1946	2354
YGR178C	3566	2352	3629	2666	2923	3023	3318	3034	2986	2770	3142	3359	2654	3341	3020	3036	2820	2854	3194	3304	3220	4038	3196	2840	3155
YPL118W	1201	851	1056	1004	1045	962	930	970	945	969	890	1135	953	1079	1014	1179	1038	1145	1050	1058	889	1231	983	947	1035
YPR187W	2034	1615	2100	1969	1845	2117	1805	2011	2081	2219	2223	2542	2215	2349	2133	2292	2320	2573	1835	2143	2284	2670	2279	1956	2155
YJL065C	435	338	409	347	354	342	372	364	406	384	456	408	332	417	389	383	383	394	358	392	483	503	481	326	417
YOL141W	457	359	461	433	433	452	392	469	406	450	400	483	362	513	416	343	299	392	381	471	490	485	425	424	466
YPR086W	1258	869	1246	1163	1160	1267	1187	1159	1157	1108	1212	1324	1176	1262	1131	1222	1057	1124	1029	1188	1159	1431	1245	986	1147
YBR122C	535	406	526	456	494	487	426	547	535	539	446	603	546	565	587	640	530	611	506	577	426	621	566	473	515
YBR271W	781	649	782	749	681	897	670	808	801	757	788	1015	753	915	793	649	802	769	667	840	934	937	856	828	871
YBR279W	1602	1144	1566	1164	1361	1363	1315	1317	1329	1257	1341	1505	1215	1446	1358	1473	1345	1309	1287	1498	1388	1762	1483	1232	1416
YHR095W	5	2	4	3	4	4	1	0	2	1	1	2	0	3	3	3	3	0	0	3	2	2	4	0	2
YMR221C	1258	881	1301	1017	1092	1108	1135	1127	1139	1098	1074	1266	1050	1205	1174	1089	1119	1036	1047	1162	1153	1364	1157	1034	1170
YDR241W	24	8	12	17	22	13	15	15	9	10	14	16	21	11	14	18	15	13	12	22	12	21	14	19	22
YJL221C	58.5367	50.0592	49.9377	44.9591	44.3827	44.1346	38.635	46.4976	54.5526	41.5554	57.9203	45.9803	48.2535	49.8289	56.6674	46.0854	62.0736	42.8929	39.1033	55.2556	47.3908	71.8434	55.0892	38.8583	46.8806
YER130C	1039	1471	1260	1311	1081	1247	1426	1615	1666	1657	2143	1699	1458	1071	1681	1809	1758	2059	2010	1562	1371	2332	1859	1020	1397
YBR155W	1032	788	1145	856	880	944	819	940	931	1030	1010	1186	884	1209	978	870	859	934	862	1119	1048	1160	1060	1004	1063
YDR363W	478	333	429	366	403	430	381	470	364	408	433	515	407	435	432	423	357	400	390	470	406	513	468	368	435
YGR266W	541	382	656	464	545	478	545	505	472	392	403	544	406	497	451	474	412	454	470	490	421	512	420	421	448
YLR443W	469	344	435	380	333	398	408	421	375	374	427	511	363	429	418	419	426	426	361	427	415	522	456	400	454
YPL147W	147	120	171	134	162	120	119	136	134	143	137	138	137	135	156	170	126	173	154	133	122	164	143	122	147
YAL034C	303	242	301	264	292	312	347	302	330	315	335	336	317	323	329	319	295	322	327	319	358	464	349	272	317
YBR067C	5770	3261	4678	4780	3398	5931	5085	6526	5444	5544	6648	6341	4870	5698	4123	3564	5692	5307	4852	5528	7096	10001	7977	3467	7227
YCR095C	386	272	384	316	378	360	312	331	357	303	316	345	356	350	340	474	337	411	312	310	276	412	367	288	326
YLR270W	590	301	578	313	559	315	559	432	420	340	406	360	397	308	409	551	402	454	572	414	303	603	446	327	359
YPR084W	469	371	462	393	371	396	443	412	404	385	423	457	388	436	450	456	422	427	423	437	471	589	482	392	480
YBR184W	77	47	74	57	75	66	58	67	85	72	78	76	90	60	79	111	93	83	72	74	76	111	71	67	66
YMR113W	483	307	467	345	398	420	396	415	413	370	405	436	357	394	404	412	435	402	395	381	417	524	406	385	385
YGR035C	39	69	39	45	119	61	22	38	47	41	33	48	49	77	102	101	51	59	33	53	41	64	59	113	48
YDL222C	61	35	56	31	40	35	40	36	37	29	47	43	33	54	38	40	31	35	35	40	50	51	42	44	40
YCL008C	617	458	578	463	418	508	566	487	469	420	607	554	432	578	536	477	514	440	530	523	697	709	621	504	542
YEL065W	2122	1632	1386	1771	1716	2458	1403	1988	1707	2364	2794	2407	2236	2741	2024	1606	2160	1835	1673	2238	2274	3222	2628	2102	2484
YNL335W	6	5	0	3	5	9	0	13	13	5	12	19	12	9.5	5.5	6.5	10	15	5	7	6	7.5	10	3	4.33333
YMR296C	2904	1844	2619	1939	2048	2094	2347	2176	2003	1878	2321	2337	1806	2460	2215	2034	1810	2012	2130	2443	2844	2902	2327	2009	2305
YDR232W	2073	1461	2143	1881	1965	1936	2091	2031	1875	1923	1895	2339	1803	2052	2018	1660	1321	1816	1912	2212	2284	2684	1931	1926	1858
YGR190C	0	1	0	0	0	2	0	0	0	0	0	2	1	1	0	0	0	0	0	0	1	0	1	0	0
YHR116W	180	135	110	132	138	116	127	157	135	123	118	136	129	132	119	155	152	148	129	125	151	167	133	137	119
YDR313C	287	191	218	234	203	203	208	218	218	197	227	223	219	229	259	218	225	196	190	263	227	284	248	204	224
YFR018C	845	606	746	617	611	668	706	693	697	611	788	700	561	749	711	661	681	704	668	741	850	971	796	651	736
YKL007W	1161	735	1082	816	1021	814	1044	929	821	808	815	881	805	871	934	1357	904	955	1008	918	737	1036	913	774	865
YIL048W	1042	696	1012	840	966	866	987	863	850	831	781	1005	789	927	840	868	690	703	879	886	867	1006	820	824	896
YDL213C	1408	1214	1407	1513	1240	1727	1210	1624	1659	1721	1830	1992	1786	1896	1788	1368	1921	1730	1208	1617	1822	2073	1759	1536	1633
YDR443C	584	329	521	436	551	449	551	463	434	425	421	494	394	519	440	485	329	418	502	530	447	582	460	427	441
YNL292W	853	708	897	871	779	939	823	866	899	934	959	1090	899	1110	991	769	862	872	811	1076	969	1149	1048	901	978
YKL183C-A	0	0	0	0	0	0	2	0	0	0	0	0	0	0	0	0	0	0	0	1	0	1	0	0	0
YOR324C	785	514	687	605	648	692	654	651	618	592	598	697	551	711	681	627	565	603	646	718	610	816	690	599	721
YNL134C	3078	1479	2812	1617	2156	1571	2498	1956	1587	1540	1340	1672	1326	1563	1550	2484	1585	1993	2396	1949	1542	2282	1804	1348	2080
YKL100C	1367	911	1365	988	1200	990	1288	1170	1132	997	1095	1169	1089	1068	1166	1230	1115	1043	1200	1220	1045	1477	1150	975	1085
YOR192C-B	2611.82	1279.7	2093.57	1787.37	1542.64	2267.28	2235.56	2499.29	1932.67	2069.47	2059.13	1986.06	1728.53	2377.83	1490.89	1393.91	1695.72	1668.79	2238.23	2335.26	2355.49	3487.39	2752.31	1549.53	2614.06
YPL021W	0	0	0	0	0	0	0	0	0	0	0	0	0	0	0	0	0	0	0	0	0	0	0	0	0
YIL146C	229	158	223	195	183	209	210	205	245	194	244	204	233	229	228	203	198	207	192	204	250	299	255	186	220
YLR299C-A	0	0	0	0	0	0	0	0	0	0	0	0	0	0	0	0	0	0	0	0	0	0	0	0	0
YNL218W	411	337	376	294	351	340	280	319	313	325	340	366	311	381	338	342	277	322	294	374	349	367	375	385	355
YIL121W	3088	2382	3641	2975	2714	3184	3043	3423	3427	2815	3322	3746	3043	3227	3127	2780	3339	3267	2916	3251	3267	4179	3423	2808	3280
YNL228W	6	3	7	3	2	2	2	3	2	1	2	0	2	3	0	6	3	8	2	3	2	2	1	9	2
YDL167C	2504	1844	2455	2278	2228	2388	2053	2208	2111	2330	2216	2807	1995	2695	2294	2044	1893	2037	1976	2574	2517	2581	2328	2374	2637
YPL214C	631	463	599	464	540	526	566	550	535	479	564	629	472	604	531	623	521	539	554	549	577	714	587	535	561
YOR228C	179	116	192	132	138	124	179	154	149	124	135	163	118	123	133	194	141	147	161	131	130	216	137	119	131
YBR270C	233	188	208	192	238	211	227	226	226	230	251	248	214	256	256	237	229	241	205	241	257	266	237	218	221
YGR222W	394	325	357	369	399	351	356	335	402	409	353	461	403	400	344	523	400	432	372	407	316	435	390	338	359
YEL063C	2322	1510	2637	1859	1976	2068	2254	1939	2085	1707	1943	2213	1841	2163	2012	1819	1778	1734	1964	2065	2029	2600	2135	1941	2055
YAL068W-A	0	0	0	0	0	0	0	0	0	0	0	0	0	0	0	0	0	0	0	0	0	0	0	0	0
YML020W	466	279	447	316	366	361	398	351	405	336	373	381	336	369	404	419	365	328	401	392	367	482	380	330	351
YGR121C	399	333	489	394	286	520	461	508	574	381	604	524	506	521	557	375	580	496	388	479	641	829	651	403	504
YBR222C	1349	984	1226	1026	1072	997	1207	1064	1101	986	1102	1171	981	1215	1145	1104	1086	1111	1071	1156	1211	1391	1114	1073	1083
YDL095W	6723	4268	6091	4737	5407	5299	5751	5153	4948	4935	5520	5642	4350	5856	5291	5129	4508	4753	5547	5649	5542	6742	5582	5098	5532
YDL003W	1169	785	1096	930	1028	961	936	938	887	916	901	1107	791	1098	924	1034	790	934	926	1016	1032	1011	949	962	939
YOR323C	4270	3178	5071	3406	3587	3672	4228	3752	3785	3432	3536	4354	3276	4196	3782	3855	3488	3761	3916	4121	4057	4656	4108	3548	4138
YMR183C	1749	1237	1636	1319	1349	1377	1493	1456	1369	1308	1381	1558	1264	1582	1524	1425	1330	1438	1538	1626	1568	1890	1594	1366	1492
YOR274W	543	523	483	469	471	595	428	526	514	512	587	659	514	617	626	546	560	568	423	536	597	743	627	547	588
YER146W	609	465	558	454	493	472	495	523	510	537	590	639	485	601	549	666	560	652	497	520	571	682	620	487	561
YML075C	1699	1266	1617	1470	1407	1669	1497	1619	1578	1431	1499	1836	1490	1868	1667	1373	1474	1390	1341	1741	1666	2072	1699	1565	1769
YOL035C	0	0	0	0	0	0	0	0	0	0	0	0	0	0	0	0	0	0	0	0	0	1	0	0	0
YPL063W	2437	1834	2545	2130	2171	2329	2335	2323	2328	2133	2152	2554	2139	2495	2481	2315	2110	2346	2111	2547	2443	2923	2346	2117	2318
YDR457W	3011	2140	3021	2543	2745	2648	2964	2744	2665	2496	2576	2677	2539	3078	2648	2274	2028	2273	2651	2907	2679	3402	2797	2555	2654
YLR273C	235	113	181	129	183	122	146	116	118	125	126	121	102	158	121	157	105	108	167	158	117	147	118	105	129
YDR181C	490	321	460	418	469	392	385	403	402	390	417	429	355	454	406	472	407	450	374	441	395	479	415	351	387
YLR434C	21	14	8	10	20	22	11	20	14	20	15	12	28	25	19	8	28	15	13	13	19	18	18	17	18
YGL097W	2601	2031	2475	2187	2180	2432	2250	2309	2434	2224	2629	2719	2172	2803	2531	2225	2437	2359	2122	2621	2749	3083	2505	2369	2497
YCL056C	175	108	184	137	200	139	148	139	122	130	149	158	180	135	155	197	133	171	133	134	120	159	148	127	145
YJL083W	184	114	195	152	181	138	179	173	149	153	169	145	125	140	167	151	135	139	157	185	182	218	167	144	161
YMR242W-A	0	0	0	0	0	0	0	0	0	0	0	0	0	0	0	0	0	0	0	0	0	0	0	0	0
YOR026W	455	353	460	379	380	444	402	433	421	440	472	508	418	533	536	443	472	440	390	450	466	532	446	475	463
YPL140C	402	327	424	334	359	380	384	388	410	370	428	469	406	397	430	372	431	398	374	429	434	499	445	325	379
YNR016C	24033	14851	20345	19700	17555	25800	21904	24103	19836	20523	22627	22563	20255	27726	18393	14549	17224	17743	20961	24539	23762	34286	27342	17882	25496
YER123W	827	566	808	661	727	673	717	720	699	711	706	737	677	795	709	698	645	723	674	722	720	830	704	643	761
YGR055W	2792	1574	2581	1854	2514	1892	2359	1909	1864	1916	2141	2129	1874	2076	2010	2636	1881	2118	2336	2064	1970	2602	2113	1840	1876
YKR054C	1332	1038	1431	1225	1344	1188	1451	1248	1206	1173	1213	1298	1175	1342	1265	1062	1009	1142	1205	1400	1218	1584	1229	1177	1271
YMR315W	2710	1680	2645	1640	2141	1680	2411	2057	1729	1745	1825	1936	1605	1900	1906	2522	1881	2038	2531	2132	1753	2661	2178	1587	2096
YAL024C	707	435	652	527	666	544	613	552	531	548	500	594	527	692	518	503	447	444	559	653	591	699	576	560	535
YKL202W	46	30	42	48	43	35	41	26	9	22	17	34	36	46	32	46	28	35	44	39	37	38	39	41	46
YKL187C	29	63	20	18	74	20	20	14	20	29	21	29	22	31	74	59	22	38	19	25	27	22	29	68	20
YDR383C	189	145	176	147	179	149	188	171	166	149	182	198	178	150	176	233	196	190	162	143	164	243	180	155	155
YDR396W	3	3	4	1	1	1	1	1	0	1	0	0	1	2	3	0	1	0	0	2	1	1	2	2	5
YGR115C	2	2	2	2	4	3	3	1	1	4	0	2	4	3	3	2	0	3	2	1.48974	1	7	6	2	3
YKL055C	61	49	79	83	69	56	77	82	52	55	67	74	60	87	53	45	42	51	72	76	52	74	77	66	65
YDR035W	5840	3900	7832	4891	5191	4937	6201	5310	5212	4015	3564	5263	3837	4923	4465	5268	4203	5002	5309	5143	4812	5282	5064	4051	5437
YBL062W	1	2	0	1	0	0	0	0	0	0	0	0	2	2	0	1	0	1	1	1	0	1	2	0	0
YHR160C	4	4	6	2	11	2	0	1	4	0	1	3	2	4	4	5	1	1	3	2	0	6	1	3	2
YGR047C	932	622	892	715	863	792	754	770	745	763	762	881	709	894	770	747	658	778	773	850	724	916	820	743	820
YDR119W	2140	1737	2394	2146	1976	2372	2159	2233	2222	2143	2289	2509	2024	2556	2208	1897	1863	1956	1937	2392	2360	2639	2154	2155	2264
YBR208C	922	555	937	560	814	692	953	695	645	573	678	662	592	667	662	717	567	548	796	691	651	1057	741	671	600
YER151C	2385	1766	2434	2029	2081	2231	2140	2149	2087	2108	2102	2404	2032	2475	2260	2109	1963	2025	2050	2369	2390	2701	2320	2051	2344
YLR070C	50	34	41	33	35	33	37	30	40	40	43	46	31	39	43	54	33	47	35	38	32	51	46	39	33
YPR019W	1523	986	1504	1125	1364	1222	1324	1296	1193	1150	1214	1288	1091	1345	1168	1226	1016	1213	1285	1393	1332	1410	1222	1180	1340
YPL228W	714	511	742	577	631	596	548	583	585	565	563	651	549	643	621	642	649	571	561	615	626	720	637	538	646
YPR190C	1808	1317	1853	1605	1659	1766	1534	1539	1607	1714	1620	2033	1554	2078	1670	1583	1476	1607	1437	1756	1959	1877	1630	1820	1874
YGR041W	915	741	1037	792	785	916	979	995	875	917	889	1031	819	898	946	838	785	781	941	1000	866	1125	973	771	911
YDR353W	7264	5157	6569	5081	5598	5254	5884	5836	5538	5511	5916	6203	4957	6149	5873	6380	5741	6032	5791	6317	6291	7421	6381	5239	6356
YHR097C	365	245	339	278	282	293	330	305	305	287	336	295	234	297	323	353	300	304	314	295	320	464	332	271	274
YPL047W	93	62	117	110	100	108	95	93	80	88	99	119	76	106	88	106	96	130	85	98	101	120	82	79	102
YPL014W	117	616	227	378	110	244	652	813	1332	404	1671	483	702	178	985	431	1459	1043	1073	580	476	2270	1171	192	374
YGR007W	1110	823	1070	886	856	985	915	991	973	948	1075	1141	893	1071	985	940	978	999	899	1016	1034	1347	1074	887	1068
YML116W	806	537	1087	618	708	728	776	678	704	622	642	725	649	706	659	781	603	616	623	600	704	695	669	624	724
YOL137W	525	439	568	510	552	651	520	575	551	544	566	648	592	668	586	504	537	559	479	583	589	697	590	552	595
YGL155W	719	497	752	553	594	634	624	625	654	562	574	739	566	693	598	636	594	619	576	690	661	787	687	633	715
YER061C	1209	889	1192	1062	1083	1029	1102	1227	1106	1051	1177	1202	915	1114	1221	1054	1008	1066	1062	1198	1133	1430	1225	1015	1123
YKL214C	396	295	465	345	386	349	370	395	381	356	373	407	377	410	386	495	381	415	373	434	350	487	407	323	409
YPL119C	85	41	68	59	88	51	66	62	51	47	46	60	35	62	64	64	48	55	60	56	44	78	69	54	59
YDL125C	1977	1509	1932	1618	1594	1541	1770	1989	1910	1819	2016	2045	1748	1887	1907	2196	2077	2256	1856	1832	1996	2517	2045	1558	1812
YHR186C	1082	770	1115	935	1034	991	1098	983	970	838	898	1025	928	1100	999	865	736	855	965	1098	934	1107	901	863	874
YKL011C	201	128	191	171	197	208	194	140	162	187	184	209	184	200	173	265	215	224	180	186	157	223	183	171	191
YLL019C	625	439	515	571	647	624	632	655	618	564	572	620	519	667	690	459	439	513	626	610	597	817	638	568	602
YNL257C	2074	1431	1568	1508	1863	1828	1546	1665	1548	1774	1729	1757	1726	2049	1891	1770	1704	1584	1558	1802	1662	2313	1856	1739	1745
YGL199C	4	2	6	1	1	5	4	3	2	4	3	5	4	3	7	1	0	2	0	2	4	9	4	3	5
YJR092W	1796	1237	1812	1441	1535	1746	1761	1579	1580	1373	1716	1576	1535	1720	1663	1385	1307	1385	1629	1774	1781	2041	1767	1457	1592
YDR010C	2	0	2	0	2	1	2	3	2	3	2	0	2	5	0	5	1	2	3	2	0	1	6	2	3
YBL059W	180	117	135	128	145	133	125	138	128	129	156	152	132	134	121	184	144	149	154	143	139	153	127	104	111
YBR291C	3149	2217	3336	2833	2607	3059	2574	3007	2832	3083	2962	3676	2624	3477	2751	2845	2824	3174	2485	3067	3389	3468	3083	2595	3156
YPL189C-A	49	43	47	46	42	34	41	48	51	32	46	59	38	36	60	56	55	75	48	42	34	89	54	27	41
YDR262W	803	578	757	694	655	760	729	794	844	760	799	843	748	723	772	786	867	806	710	759	739	1126	926	599	735
YFL012W	6	1	3	2	5	1	5	3	1	6	0	2	1	1	6	4	2	1	4	2	3	6	2	5	3
YLR078C	560	412	614	467	523	473	494	502	510	519	509	563	458	516	537	656	496	615	466	508	482	626	578	469	512
YDR072C	1697	1164	1625	1328	1620	1291	1343	1427	1316	1417	1378	1632	1168	1462	1388	1568	1267	1360	1297	1464	1291	1714	1443	1304	1424
YDR179C	116	77	110	109	130	118	111	92	94	111	86	127	123	102	127	166	104	146	105	126	70	133	105	85	86
YKL153W	27	17	31	13	16	21	22	14	15	11	20	10	21	26	22	33	20	50	28	22	16	28	21	17	33
YOR108C-A	0	0	0	0	0	0	0	0	0	0	0	0	0	0	0	0	0	0	0	0	0	0	0	0	0
YGR220C	673	503	664	566	620	555	510	556	594	534	542	705	559	594	619	699	618	682	588	599	575	743	667	545	609
YIL053W	15713	12579	20260	13571	12700	13141	17170	14813	15541	14724	16474	18522	12577	15532	15093	14830	13937	14825	14981	17096	19102	18719	15673	14157	15715
YMR161W	528	361	482	372	448	401	437	400	391	399	437	471	386	486	394	526	392	437	384	439	465	583	475	415	457
YER011W	10	9	9	9	8	8	16	11	14	7	14	9	8	10	9	7	9	4	6	14	20	8	5	10	8
YDR258C	885	363	786	316	791	313	770	412	639	319	712	348	474	283	543	767	911	481	839	378	330	1334	663	289	348
YDR467C	3	3	2	4	0	2	2	4	3	6	6	3	5	10	3	2	2	4	3	4	6	5	2	8	4
YGL162W	272	183	241	214	230	228	203	216	180	198	269	249	213	246	233	227	233	206	222	251	256	258	275	210	213
YNL243W	3611	2304	3081	2469	2956	2616	3085	2721	2574	2477	2695	2926	2288	2968	2748	2604	2326	2452	2836	2961	2970	3356	2751	2488	2748
YBR234C	2305	1546	2361	1719	1931	1677	2078	1860	1777	1727	1645	1986	1643	1970	1819	2109	1757	1858	2009	1993	1840	2303	1898	1843	1996
YNL047C	645	399	645	438	482	524	505	463	402	465	520	514	457	552	501	564	392	500	480	557	561	543	514	477	507
YKL038W	708	501	607	525	574	550	631	593	578	499	661	606	483	653	618	584	484	507	599	626	644	799	620	576	570
YFL053W	8	8	9	6	6	8	9	4	14	8	15	9	7	12	9	9	6	4	6	11	18	10	10	12	16
YOR200W	1	0	1	0	1	0	0	1	2	2	0	1	1	0	3	7	1	3	0	0	0	2	3	6	1
YKR060W	626	545	621	599	607	663	478	622	585	687	664	764	601	781	658	634	664	661	523	683	652	744	701	620	665
YPR200C	20	15	21	16	21	15	21	22	25	17	20	27	15	25	31	27	21	19	21	17	19	22	33	13	24
YLR411W	51	22	42	34	52	25	31	25	35	24	23	33	37	30	30	45	43	33	42	33	30	38	35	35	29
YLR318W	290	216	292	246	319	266	258	279	273	315	256	285	253	308	277	329	261	301	267	283	260	320	268	234	294
YHR150W	380	290	357	335	383	308	364	319	314	339	302	316	317	335	316	327	325	336	320	330	328	403	339	316	340
YGL219C	876	621	822	676	691	702	768	665	689	617	768	801	629	754	736	807	686	725	754	745	769	941	732	705	698
YFL009W	1290.94	816.153	1206.38	966.547	1049.4	1165.02	1069.04	1048.09	980.742	1000.9	1106.25	1133.31	958.721	1117.17	1049.27	1109	996.93	1034.19	1038.01	1079.82	1044	1388.9	1177.73	943	1093.21
YBR045C	48	22	35	21	45	23	39	31	36	29	24	30	26	37	28	48	34	20	31	25	27	50	27	23	21
YMR039C	1072	835	1022	843	951	935	945	941	1042	956	1046	1130	1048	977	999	1016	988	1014	885	1011	1002	1242	1105	886	926
YKL195W	1700	1098	1604	1224	1351	1206	1464	1366	1307	1239	1203	1420	1169	1276	1505	1688	1288	1432	1511	1420	1222	1722	1481	1160	1394
YPR127W	547	380	510	380	413	436	458	388	428	375	431	460	388	446	409	504	424	475	456	481	461	561	456	411	456
YPL188W	532	364	559	345	413	409	446	385	387	375	409	430	372	425	448	500	463	418	413	396	394	542	455	397	411
YGL147C	14123	11487.3	13746.3	12242.6	11887.3	13045.4	12230.4	13470.9	14466.8	14363.1	16264.9	16361.9	14485.9	15977.7	14234.8	15167.9	15240.8	15998.5	12646.9	14301.8	16501.9	18876.2	15928.4	13219.6	13613.7
YDR217C	1194	807	1200	954	1120	1050	1055	995	868	954	979	1066	840	1166	968	902	793	860	969	1101	1015	1150	932	1031	1048
YML015C	634	449	555	519	564	579	504	539	533	549	589	621	552	628	574	613	530	522	506	573	627	715	556	488	549
YJR126C	1509	950	1507	1136	1237	1210	1245	1257	1328	1111	1294	1329	1105	1376	1320	1270	1146	1172	1227	1296	1258	1651	1323	1188	1249
YPR026W	244	136	241	134	251	131	251	159	161	118	139	139	143	152	161	241	131	161	220	172	130	234	159	141	144
YHR073W	2209	1505	2192	1734	1789	2072	1964	1972	1828	1796	2007	2113	1662	2161	1863	1811	1683	1804	1920	2003	1941	2638	2092	1765	2053
YMR274C	196	150	189	153	178	181	155	175	181	210	204	218	212	197	173	217	189	224	184	195	187	262	190	164	191
YMR008C	2275.53	1617	1979.51	1744.48	2015	1847	2157	2113	1819	1717	1923	1954	1799	2097	2089	1977	1860.5	1763	1994	2067	1846	2805.45	2192.44	1820	2057
YHR125W	0	0	0	1	0	0	0	0	0	0	0	0	0	0	0	0	0	0	0	0	0	1	0	0	0
YER119C-A	0	0	0	0	2	0	3	0	0	1	1	1	0	2	2	0	1	1	0	2	0	1	0	0	0
YDL227C	1903	1223	1777	1494	1693	1570	1550	1507	1488	1528	1471	1885	1447	1709	1562	1697	1280	1531	1547	1550	1609	1694	1623	1505	1632
YOR197W	2051	1406	2021	1580	1717	1766	1889	1728	1723	1631	1905	1924	1542	2018	1977	1669	1552	1770	1731	1865	2013	2427	1893	1648	1762
YDR034C-C	330.889	192.38	279.01	247.591	149.794	313.938	256.31	366.993	273.438	297.943	402.157	154.821	202.112	313.816	187.399	187.688	264.701	191.218	364.355	323.632	296.337	335.221	343.139	134.239	337.051
YNL081C	502	368	443	391	460	414	353	442	427	417	436	451	467	449	438	614	450	578	484	483	445	541	461	434	447
YKL096W-A	15376	12035	11246	12085	12479	11475	11569	12260	12377	11753	13833	15244	12243	15317	13513	13776	12004	13265	12476	14643	14042	17016	14607	13979	13190
YDR532C	283	186	268	223	306	242	244	254	254	243	279	255	262	246	274	348	268	311	261	251	237	355	282	240	244
YNL319W	1	0	0	0	0	0	2	0	1	0	0	0	1	0	0	0	2	1	0	0	0	1	2	1	0
YDR049W	814	564	813	637	687	701	669	621	693	683	724	736	617	742	728	698	695	645	663	746	683	865	730	622	756
YBR113W	1	0	0	0	0	0	0	0	0	1	1	0	1	0	0	0	0	0	2	0	0	0	0	0	0
YKL170W	252	202	249	227	260	214	240	279	221	243	270	286	255	248	246	331	307	321	259	282	276	373	293	220	264
YJL043W	3	5	6	5	8	8	6	4	4	10	8	4	3	8	7	10	3	4	5	8	12	10	12	5	8
YGL047W	155	98	141	101	128	117	143	119	106	128	107	141	117	109	123	204	109	129	125	127	137	158	126	100	121
YLR006C	437	340	470	357	458	474	442	417	451	376	502	465	438	501	516	423	488	447	448	445	503	753	553	418	447
YHR079C	1183	868	1241	1008	1058	1090	1030	1078	1080	1018	1047	1221	1000	1173	1047	957	921	961	979	1206	1040	1393	1068	996	1081
YPR171W	723	451	692	522	579	601	636	554	557	544	592	611	580	655	661	684	536	589	612	661	633	782	619	526	539
YML063W	26165.8	20565.4	27425.6	22360.3	22156.6	24116.6	23949.1	24348.7	25383.5	25054.9	26364.5	29239.2	25435.4	28937.2	24772.7	27697.6	26025.6	27927.3	23742.8	26928.5	27784.9	33043.8	27970.8	23482.2	25315.2
YLR178C	426	188	391	224	318	180	398	264	243	179	258	215	174	174	218	422	264	277	406	255	221	446	277	180	234
YHL029C	1257	854	1149	890	1016	902	913	918	881	920	910	1048	757	1059	1015	1048	823	882	928	1061	992	1131	1000	885	1081
YJL090C	589	418	568	542	505	564	442	565	563	572	520	615	516	660	556	536	549	548	464	572	517	696	594	537	596
YBR008C	461	329	455	390	425	467	445	448	397	397	444	464	409	495	472	410	387	431	370	434	435	590	407	384	441
YDR372C	1651	1134	1720	1382	1502	1539	1463	1478	1449	1461	1519	1773	1437	1740	1652	1677	1539	1625	1460	1568	1490	1895	1603	1427	1546
YOR184W	7421	5401	8091	5956	6314	6517	6695	6478	6739	6108	6334	7437	5944	7205	6743	6878	6536	6535	6110	6991	7236	8173	7165	6239	7078
YHR218W	67.2067	156.281	7.53e-07	23.1665	222.442	13.5044	29.8438	166.895	165.876	135.036	162.023	166.52	59.9469	77.6714	165.512	85.4405	53.1118	91.4805	7.25947	56.6037	148.578	249.338	82.8577	134.76	165.488
YMR203W	2539	1690	2464	2215	2258	2216	2418	2282	2142	2099	1955	2409	2034	2518	2345	2086	1757	1991	2252	2456	2206	2735	2282	2127	2322
YBL006W-A	0	0	0	0	0	0	0	0	0	0	0	0	0	0	0	0	0	0	0	0	0	0	0	0	0
YIR008C	535	339	537	429	467	477	443	401	458	394	461	504	413	472	452	502	499	488	441	478	477	561	494	422	417
YBL024W	3255	2507	3252	3201	2854	3521	2854	3174	3209	3217	3249	3726	3159	4009	3266	2509	2748	2883	2687	3704	3530	3966	3398	3175	3501
YDR317W	34	22	38	28	32	25	23	29	28	24	28	31	27	28	30	32	21	30	22	24	27	23	33	25	25
YOL166C	1	0	0	0	1	1	0	1	0	1	1	0	2	0	0	1	0	0	1	0	0	0	0	0	1
YJL087C	798	560	793	692	717	772	710	707	651	738	714	782	627	789	735	657	584	621	650	747	674	843	690	660	716
YJL038C	6	0	4	2	1	3	2	5	1	5	5	8	5	4	4	5	6	3	1	2	5	4	1	2	1
YDR043C	101	141	87	129	115	197	109	168	257	172	285	208	285	208	266	170	313	230	148	143	181	382	309	139	139
YHR028C	2647	1612	2581	1893	2289	1939	2358	2083	2060	1884	1900	2157	1840	2215	2096	2313	1798	2023	2348	2321	2032	2501	2086	1867	2094
YOR340C	2291	1955	2318	2247	2054	2615	1919	2408	2498	2351	2416	2989	2308	2984	2690	2075	2557	2471	1928	2702	2708	3083	2742	2573	2657
YCL044C	438	242	319	268	270	314	315	282	288	249	319	330	231	367	299	278	240	288	303	308	319	401	338	292	289
YEL072W	72	61	61	74	87	78	67	76	58	68	71	86	99	76	78	82	76	78	77	77	67	84	77	78	76
YFR022W	276	277	281	285	236	397	308	314	386	253	437	319	331	337	371	262	306	278	337	334	393	504	399	269	338
YIR010W	731	537	783	618	676	636	702	673	667	658	687	781	627	765	768	702	670	684	611	748	777	861	766	662	693
YBL008W	710	449	644	515	612	569	564	563	544	558	557	659	484	620	547	585	523	557	580	606	534	693	585	542	553
YMR178W	650	486	656	560	545	536	568	518	594	551	596	602	566	575	547	697	609	651	593	594	540	760	599	517	548
YOL008W	246	173	244	195	180	196	209	197	208	192	199	256	200	233	239	243	245	278	206	179	198	326	245	202	202
YHR017W	323	262	372	267	297	342	350	379	347	319	358	330	359	325	369	387	431	383	343	317	316	505	353	285	332
YKR101W	244	153	229	173	238	216	206	192	209	211	190	212	210	200	212	271	205	224	195	172	185	225	203	194	194
YMR095C	356	189	661	267	276	298	409	373	228	237	153	243	213	290	179	308	187	292	280	261	259	281	334	175	416
YHR198C	396	275	348	304	375	280	332	347	358	314	325	332	308	284	357	441	393	368	388	306	291	483	367	279	359
YOR076C	523	370	478	387	521	482	489	442	382	415	442	485	417	472	464	530	426	458	479	520	418	567	463	454	510
YGL015C	3	2	5	3	1	3	4	5	1	7	2	1	7	7	4	6	2	5	5	3	1	2	2	1	5
YNL219C	1206	722	1230	932	1104	1017	1009	1003	930	975	961	1084	942	1109	1011	1000	893	897	961	1144	944	1218	1042	912	1084
YLR210W	439	289	413	305	354	366	365	357	303	333	331	396	337	394	413	348	352	349	315	352	392	444	357	338	361
YIL034C	1454	950	1322	999	1165	1100	1271	1183	1084	1099	1059	1232	1017	1216	1215	1345	1164	1186	1288	1245	1124	1539	1276	1026	1242
YLR148W	781	538	760	638	704	648	650	675	721	672	623	731	738	731	758	768	591	662	746	715	612	825	756	684	665
YOR342C	1607	1175	1567	1374	1404	1397	1273	1463	1332	1498	1391	1611	1217	1433	1474	1551	1428	1501	1312	1494	1449	1675	1462	1278	1588
YOL070C	1318	971	1361	1030	1113	1103	1230	1138	1106	1050	1067	1228	1002	1139	1147	1143	1046	1110	1161	1224	1156	1410	1185	996	1240
YDL160C	906	574	957	889	975	929	879	878	822	930	818	885	818	1012	761	643	576	692	864	993	835	1049	861	934	910
YIL043C	4120	3004	3801	3179	3066	3502	3448	3700	3692	3328	4016	4088	3017	3829	3709	3533	3783	3692	3401	3833	4239	5045	4242	3325	4095
YLR124W	2	0	3	0	4	2	1	2	0	2	2	4	2	1	1	1	3	0	2	2	2	2	3	2	1
YGR231C	1539	1064	1451	1164	1237	1150	1323	1199	1215	1111	1165	1333	1094	1347	1282	1410	1155	1304	1325	1410	1278	1560	1306	1220	1300
YPR202W	399.337	249.309	454.914	285.607	452.341	299.204	413.583	332.766	321.076	297.997	276.961	286.789	283.8	315.356	340.896	368.418	238.046	307.969	364.805	389.03	312.252	308.807	281.21	318.637	223.716
YGR034W	9263.72	7238.24	8988.43	8046.49	8152.55	8399.38	8022.42	8602.38	8813.36	8910.47	9732.61	10459.7	9311.04	10311.5	9002.54	10680.7	9643.92	11208.1	8220.32	9076.59	9710.69	12003.8	10288.9	8345.28	9064.03
YMR266W	3239	2739	3654	3522	2948	3845	3244	3809	3629	3503	3744	3956	3460	4084	3622	2580	3005	3093	3107	4067	3801	4496	3737	3450	3841
YNL021W	1024	660	933	780	912	806	858	826	764	788	794	929	687	919	819	913	707	739	794	907	744	990	799	792	840
YPL107W	273	204	246	238	247	232	251	228	224	206	216	242	226	235	242	304	247	223	221	246	261	276	257	191	242
YGR088W	154	88	136	90	137	74	127	122	130	79	112	99	87	91	102	149	118	98	159	114	111	163	116	80	108
YHR173C	1	3	1	1	1	0	0	2	0	1	0	0	0	0	1	1	2	2	0	0	3	0	0	0	2
YCR063W	97	80	110	78	72	91	80	65	86	84	74	89	68	101	82	72	50	66	100	74	75	85	82	80	80
YHR073W-A	0	0	0	0	0	0	0	0	0	0	0	0	0	0	0	0	0	0	0	0	0	0	0	0	0
YDL048C	1296	2229	1993	1754	1200	1365	2715	2774	2934	1958	3871	2161	1784	1172	2744	2229	2723	3025	3180	2441	2171	4711	2877	1019	1877
YML092C	1671	1131	1507	1187	1361	1228	1360	1373	1224	1325	1364	1527	1218	1304	1399	1647	1333	1489	1316	1375	1295	1604	1431	1161	1357
YPR097W	1422	1020	1436	1239	1334	1416	1346	1389	1318	1315	1293	1447	1261	1604	1296	1263	1147	1240	1332	1468	1301	1741	1460	1332	1535
YBR201C-A	7	8	8	3	8	9	6	9	5	10	13	9	7	8	11	8	11	7	10	8	12	14	12	4	10
YNL056W	500	381	536	471	482	454	506	507	513	484	494	562	511	563	516	581	539	583	464	466	506	615	556	474	470
YAL020C	464	376	483	350	356	329	388	407	398	361	421	423	342	424	440	385	440	416	375	413	451	582	426	394	464
YDL025C	863	522	775	595	646	600	710	576	684	561	619	639	624	672	708	749	623	620	625	688	684	884	763	551	643
YDL243C	77.869	51.959	99.4329	77.102	73.7981	71.3789	79.216	67.782	68.5951	52.0528	75.0465	92.5856	81.6091	83.3923	76.5541	83.5179	82.391	79.628	50.8051	68.8448	84.8949	100.403	96.4771	65.6922	70.9374
YFL017C	475	323	448	357	415	389	439	443	441	405	477	443	416	411	508	536	497	517	411	451	446	535	457	365	416
YGL197W	1460	995	1422	1054	1337	1133	1390	1264	1219	1035	1174	1138	1169	1178	1226	1158	1014	1020	1331	1334	1230	1704	1253	1070	1140
YLR256W-A	0	1.77e-08	1.95e-07	0.00167285	2.76e-07	1.47e-05	2.72e-07	2.41e-08	1.15e-05	0	3.5e-08	5.28e-08	1.72e-05	1.1e-08	3.42e-08	1.36e-06	0.000172262	0.00975306	2.86e-07	2.73e-07	3.95e-08	0	0.000181754	0	4.56e-08
YHR092C	1357.8	1432.03	1173.81	3466.58	1497.66	1019.31	1440.48	1745.23	4098.3	1220.68	1803.06	4438.66	1082.16	1161.42	1495.28	1632.65	1845.14	4631.38	4106.71	1398.69	978.093	3361.16	1586.43	1102.16	1290.57
YLL011W	1769	1185	1685	1399	1597	1655	1338	1541	1405	1639	1510	1789	1440	1857	1591	1446	1285	1568	1306	1730	1586	1715	1586	1548	1706
YDR379C-A	47	18	48	32	49	20	38	28	24	31	23	26	19	27	25	69	25	57	35	31	23	34	34	21	31
YDR113C	488	383	448	369	405	435	422	407	445	383	433	456	424	465	466	446	459	418	409	422	438	572	483	407	446
YLR189C	1089	667	1100	849	1036	858	988	905	868	784	869	941	892	880	906	947	773	768	923	918	770	1227	921	735	915
YNR074C	451	213	502	385	321	433	400	404	397	343	376	445	383	396	354	359	404	403	337	396	368	465	421	328	396
YOL159C	143	56	139	98	114	101	114	109	94	100	111	109	107	104	102	155	133	134	114	105	103	137	120	81	96
YDL247W	46	10.6453	35	37	34.5836	29.6601	39.3543	46	28.0815	22.1998	51	26.4064	49	27.8818	30.9349	28.0815	26.295	16.0421	34.8106	30.618	37.5744	45.0165	44	23.429	38
YFL028C	640	438	691	492	562	546	568	559	562	579	524	610	519	625	633	686	610	640	567	606	540	718	616	507	612
YML032C	727	471	740	471	597	530	551	558	507	507	549	604	456	608	556	620	473	573	513	560	601	673	568	511	542
YBR256C	1728	1059	2060	1213	1513	1243	1648	1275	1235	1085	921	1288	1073	1161	1206	1879	1261	1688	1555	1178	1152	1479	1400	953	1332
YOR081C	983	846	920	883	889	1037	939	1069	1109	926	1180	1123	888	1140	1202	908	1006	874	893	1220	1137	1420	1115	906	1021
YLR442C	683	453	684	551	613	589	591	577	523	496	597	680	507	616	627	606	537	535	572	633	507	731	584	554	566
YPL024W	315	240	310	237	285	257	231	268	276	279	287	314	257	283	295	324	251	282	265	274	303	307	283	246	289
YMR257C	323	233	292	246	354	284	290	290	270	262	230	306	285	308	296	314	261	292	274	318	247	346	270	264	280
YDL219W	305	220	313	256	309	290	230	287	276	291	271	319	327	296	260	380	307	325	302	302	258	321	281	246	263
YKL122C	604	479	706	606	705	689	549	645	675	693	556	720	720	663	696	906	753	781	584	635	632	753	713	593	634
YKR040C	5	4	3	5	4	6	3	3	4	7	5	2	2	7	5	6	4	2	4	7	4	4	3	9	2
YDL080C	904	835	831	761	810	1007	853	888	917	865	985	984	868	973	991	888	1048	872	876	924	990	1223	1044	845	989
YGL240W	81	86	95	80	84	71	87	94	106	74	94	113	82	94	77	75	83	77	87	84	94	95	84	88	92
YEL001C	2174	1559	2091	1715	1797	1809	1740	1804	1875	1898	1957	2149	1843	2061	2020	2234	1995	2146	1780	1883	1977	2405	2057	1790	1891
YLR374C	3	4	3	0	0	5	3	3	1	3	6	4	1	1	1	1	1	1	1	4	4	4	3	2	2
YPR168W	146	117	116	118	134	147	127	133	129	119	131	151	130	116	150	145	142	104	144	133	140	166	147	107	152
YDL034W	0	0	0	0	0	0	0	0	0	0	0	0	0	0	1	0	0	0	0	0	2	0	0	0	1
YHR109W	215	177	233	159	213	176	192	197	188	184	158	211	165	212	196	237	177	180	209	201	151	230	205	162	175
YJL060W	777	442	759	495	680	498	651	483	467	417	410	521	433	494	497	671	396	483	646	529	417	568	527	419	513
YPL061W	7617	2497	7417	2519	6541	1767	5783	2844	2169	2003	1266	2480	1569	1978	2193	6662	1681	2656	4910	3076	1854	2367	1995	1927	2621
YDR223W	37	15	34	21	22	44	29	41	39	23	33	50	39	28	29	29	46	35	29	26	43	59	49	32	30
YER174C	180	108	196	105	163	164	199	134	188	134	180	164	146	161	148	182	146	146	187	156	185	169	177	135	145
YGR104C	315	244	345	267	276	288	276	272	324	294	269	307	284	306	275	356	290	277	295	316	295	376	333	229	282
YLR240W	598	387	611	444	564	476	505	472	478	494	477	498	430	536	468	513	445	442	567	493	460	630	512	411	468
YPR062W	1750	1335	1862	1602	1466	1677	1555	1709	1723	1671	1939	2056	1746	1831	1729	1842	1773	1951	1525	1728	1898	2238	1894	1549	1682
YDR402C	12	8	14	15	5	12	10	13	10	16	7	10	12	16	16	12	11	8	12	16	7	14	13	12	14
YLR037C	16.9143	17	17.5312	5	20	16	23	18	22	15	16	29	13	16	15	19.1613	14	19	17	22	13	17	20	18	12
YMR146C	6938	5781	6476	6237	5722	6748	5894	6731	7039	6659	7306	8161	6470	7862	7139	6155	7141	6564	5940	7515	7780	9182	7746	6811	7508
YGR241C	761	467	732	530	638	624	635	588	609	565	637	639	544	688	667	603	618	626	560	693	747	895	679	584	588
YGL062W	3785.45	1626.34	3062.41	1436.95	3063.64	1476.32	3058.86	1714.32	1345.73	1461.76	1363.14	1435.6	1191.42	1599.8	1615.62	2695.64	1193.82	1562.89	2750.55	1936.75	1505.98	2330.35	1651.23	1631.92	1742.35
YPR057W	518	395	506	429	468	485	449	505	470	480	473	557	449	550	563	473	476	509	441	495	486	586	524	482	508
YIL012W	1	0	2	4	3	2	2	2	2	2	5	1	3	1	4	1	5	2	2	1	2	2	1	1	5
YDR156W	529	391	465	372	384	395	389	442	445	416	442	518	402	467	512	415	425	480	403	553	538	636	508	408	476
YJR113C	744	522	630	568	562	545	583	570	543	559	580	656	508	616	600	721	631	692	635	625	611	790	619	556	666
YLR416C	1	3	1	2	7	1	3	2	4	0	4	1	2	3	0	3	0	1	2	1	6	7	5	1	6
YPR131C	278	207	296	236	260	243	264	238	248	233	257	282	257	263	240	321	260	270	267	231	251	300	285	234	264
YLR029C	25588.9	19745.2	25509.7	23110.6	22654.8	25259.2	23715.3	24990.7	26152.9	25006.5	26623.4	28949.6	24318.1	27661.9	25076.4	24566.3	24006.5	24544	23283.9	25630.3	27294.7	32232.6	26988.3	22761	24844.9
YMR155W	352	240	339	289	309	275	310	290	286	251	292	307	261	309	293	322	297	293	288	290	288	386	303	282	292
YNL180C	1097	711	1203	816	1038	835	1166	910	1032	806	935	1035	958	835	973	1267	1160	1030	1132	888	851	1405	1019	737	895
YGR164W	0	0	0	0	0	0	0	0	0	1	0	2	0	1	0	0	0	0	0	0	0	1	0	0	0
YOL106W	25	25	26	30	36	25	20	28	35	24	23	31	35	24	33	33	32	37	30	28	25	42	27	23	18
YIL140W	963	666	983	842	838	735	900	761	828	729	718	907	695	882	796	740	610	679	862	883	780	893	759	779	761
YIL171W-A	0	0	0	0	0	0	0	0	0	0	0	0	0	0	0	0	0	0	0	0	0	0	0	0	0
YDR272W	1116	723	1070	860	1012	853	1003	907	920	930	946	971	952	911	940	1269	924	1053	1036	953	859	1219	954	815	877
YDR114C	0	2	0	0	0	0	0	0	0	0	0	0	2	0	0	1	1	0	0	1	2	0	1	1	0
YOR238W	304	252	347	280	250	264	268	284	280	295	314	316	299	291	317	364	302	344	270	284	299	388	331	263	276
YPR077C	3.25148	0	1.76841	3	0	0	1	2.07363	1	1.30522	2.49246	2	1	4.87527	1	2	1.53681	0.305221	0	0.536814	1.76841	0.768407	0.536814	0	2.49246
YKL142W	1173	688	1059	658	1089	741	1088	849	813	709	812	761	804	672	820	1421	929	965	1173	842	663	1162	881	645	771
YLR139C	364	242	316	287	276	339	315	312	266	260	289	330	282	367	373	254	216	285	301	344	349	347	354	293	283
YNR044W	3807	2779	1660	1888	3152	2532	1874	2468	1661	2501	2452	2244	1965	3107	2938	2464	1925	1911	2127	2699	2477	2729	2481	2965	3082
YPR009W	420	297	497	344	342	351	391	375	384	412	383	417	351	410	374	420	388	445	407	415	461	486	423	357	419
YHR032W	1759	1508	1830	1654	1538	1754	1753	1795	1818	1732	2047	2294	1517	2002	1810	1523	1628	1740	1618	1985	2091	2292	1961	1774	1913
YDR429C	4393	3565	4471	4194	3900	4621	3850	4539	4590	4413	5028	5557	4568	5111	4852	4367	4855	4929	3671	4741	4985	5832	4931	4406	4863
YGL079W	284	206	280	193	258	239	228	254	259	240	214	273	220	234	270	302	245	261	276	235	243	280	220	200	248
YNR031C	1304	918	1301	1034	1177	1120	1197	1081	941	986	1021	1057	1043	1171	1055	1077	815	901	1129	1190	1044	1338	1051	1003	1108
YHR084W	1909	1406	1847	1748	1831	1826	1594	1688	1552	1669	1536	1856	1499	1889	1797	1666	1345	1501	1601	1843	1711	1907	1617	1627	1775
YOR004W	937	828	1032	1182	903	1195	821	1036	1104	1219	1150	1392	1072	1246	1189	982	1134	1030	858	1183	1179	1330	1180	1066	1119
YMR086C-A	4	5	3	2	1	1	1	0	2	2	3	2	1	4	1	4	3	2	4	1	3	4	3	3	0
YMR233W	278	227	310	260	260	307	269	294	299	284	283	328	329	319	274	319	321	344	232	263	305	339	307	251	279
YMR244W	22	4	11	12	15	8	10	12	7	13	15	10	10	10	10	22	16	8	11	12	15	17	15	14	10
YLL010C	892	544	786	696	682	698	790	728	646	672	774	797	646	744	841	710	631	656	714	777	782	935	792	622	703
YNL188W	704	460	679	526	685	570	548	627	562	642	573	659	561	610	632	777	572	632	592	651	543	676	609	536	593
YKL156C-A	0	0	0	0	0	0	0	0	0	0	0	0	0	0	0	0	0	0	0	0	0	0	0	0	0
YNL104C	10889	6100	14720.7	7772	9293	7504	11981	8116	7681	6467	5022	7890	5404	7886	6977	8706	5214	7216	10061	8401	7438	7935	7582	6508	8779
YIL005W	1243	899	1337	965	1102	954	1159	1064	1020	975	996	1127	945	1162	1046	1128	932	968	1183	1196	1070	1276	1110	997	1174
YOR365C	5	6	5	2	5	2	5	6	5	10	7	7	12	2	5	2	8	4	4	6	1	8	5	6	4
YNR030W	1349	796	1206	890	1088	1011	1110	961	907	950	936	1051	898	1091	971	1093	828	950	993	1093	1020	1180	1029	986	1048
YBR265W	1025	730	876	820	819	834	825	799	829	822	899	1006	757	921	900	862	842	823	835	946	930	1116	913	886	903
Q0055	2.01356	16	14	9	24	7	9	7	8	15	12	21	9	8	10	3	22	12	8	10	8	11	8	10	6
YGL131C	617	400	570	436	548	406	542	434	395	490	420	420	392	480	425	454	373	395	551	537	424	551	443	410	480
YDL162C	1	0	1	0	0	1	4	2	2	0	1	1	2	1	1	0	2	1	1	1	0	1	1	0	2
YDR246W-A	2	0	0	1	1	1	1	1	3	2	2	0	1	1	0	2	2	1	0	2	2	2	3	4	2
YHR033W	370	390	371	352	313	483	365	453	457	371	486	568	418	520	515	266	364	354	336	471	566	598	515	449	491
YNR040W	316	196	252	217	265	202	266	238	224	201	234	277	216	230	234	307	211	271	258	226	221	283	250	239	215
YNR034W	182	107	231	142	153	131	174	130	170	133	158	184	153	130	155	208	196	164	160	152	155	226	184	128	136
YEL076C	46.6347	9.22621	40.4189	30.1126	34.2334	25.5556	34.5795	15.4559	27.6819	32.5272	27.6389	37.1157	26.682	31.159	19.8063	22.2297	15.3325	29.5085	39.4751	25.7466	30.1459	19.5651	15.8985	21.8758	21.1942
YHL046W-A	1	0	0	0	0	0	0	0	0	0	0	0	0	0	0	0	0	0	0	0	0	0	1	0	0
YDL071C	7	6	11	9	7	8	8	10	10	9	12	6	11	10	8	8	8	11	9	10	8	10	16	7	10
YOR173W	213	94	189	74	201	82	186	113	107	73	125	87	87	71	106	187	158	140	206	94	72	228	145	60	85
YOR337W	1274	852	1284	845	1182	1048	1087	909	896	995	849	1180	800	1140	938	1063	757	938	1059	1093	1054	1124	1014	1008	1075
YGL104C	186	105	190	118	201	106	151	129	110	114	116	103	109	107	94	182	127	135	171	125	84	142	136	98	107
YNL181W	712	513	682	647	619	659	636	650	685	653	666	787	654	741	727	705	640	742	644	754	621	840	694	664	679
YDR164C	916	709	1004	748	881	884	879	907	844	844	791	879	777	879	868	914	760	779	865	921	891	1078	856	800	858
YGR243W	18	13	34	4	29	9	31	15	25	7	22	9	16	8	21	33	38	21	16	13	10	42	25	15	12
YOR107W	355	331	370	330	306	284	319	386	383	362	498	399	324	291	342	377	390	437	440	439	339	492	405	265	367
YDR464W	1975	1435	2137	1605	1720	1834	1889	1790	1652	1527	1717	1773	1555	1949	1748	1537	1270	1490	1720	2049	1943	2160	1771	1520	1737
YGR210C	2082	1614	1959	1806	1729	2031	1888	2015	2078	1933	2340	2470	1944	2232	2216	1811	2078	2049	1857	2169	2419	2728	2309	2047	2117
YLR012C	1	0	0	0	0	0	1	0	1	0	0	0	0	0	0	0	0	0	0	0	1	1	0	0	2
YOR168W	6379	5288	6892	6102	5731	6957	5925	6671	6603	6350	6711	7525	6479	7723	6889	5743	6169	6180	5797	7216	7024	8488	6975	6416	6738
YLR054C	34	17	31	19	25	20	20	37	20	37	32	25	23	21	20	35	32	22	26	21	30	35	30	17	20
YNL002C	2929	2429	3115	3020	2831	3299	2517	3012	2991	3463	3119	3749	3226	3479	3184	3277	3293	3579	2404	3336	3163	3760	3163	3078	3163
YHR193C	8565	6736	8178	6749	6986	7253	7163	7503	7731	7681	8927	8951	7404	8701	8004	8714	8354	8735	7267	8186	9063	10517	8593	7273	7975
YNL294C	744	555	759	613	637	687	722	685	701	607	723	765	645	728	668	702	650	708	626	711	650	859	734	611	704
YOR005C	223	142	266	178	224	175	237	201	168	201	188	208	191	210	242	236	208	195	196	216	191	250	203	192	202
YPR147C	448	339	449	377	392	437	419	425	421	390	422	471	456	469	432	523	457	473	440	422	407	555	500	377	431
YBR092C	4130.68	3029.34	4711.87	3267.88	3046.76	3934.39	4293.55	4135.53	4023.28	3503.65	4305.95	4511.58	3629.54	4471.36	3833.45	3271.75	3959.16	3606.32	3251.59	4506.61	5432.6	5030.09	4297.63	3628.64	4231.6
YJL028W	0	0	0	0	0	1	0	0	0	1	0	1	0	0	2	0	0	2	1	0	0	0	3	0	0
YOR242C	36	38	35	38	40	50	44	44	77	48	53	74	62	59	62	36	62	40	28	49	76	73	61	60	47
YLR077W	1025	652	907	744	793	828	873	878	822	785	917	919	700	921	783	861	872	870	838	838	895	1104	957	740	942
YCR081W	602	401	609	447	562	496	562	509	487	515	454	508	445	579	469	496	399	445	555	594	486	590	539	495	526
YOR396C-A	2.63e-05	4.64e-05	0	0.00566753	3.99e-05	0.000232822	8.79e-05	9.12e-05	0	2.01e-05	3.73e-05	2.32977	0	0	0.000301694	0.000550295	0.00987617	0	2.69e-05	0	7.4e-05	1.27e-05	0	2.98e-05	0
YLR458W	0	0	2	0	2	0	0	0	0	0	0	0	0	0	0	1	0	0	0	0	0	0	0	0	0
YBL040C	830	565	878	650	816	735	718	743	755	824	682	803	813	708	788	1034	837	951	740	695	638	931	778	674	679
YJR127C	1412	1361	1478	1387	1280	1594	1565	1707	1926	1307	1923	1544	1586	1637	1970	1306	1620	1553	1480	1667	1690	2659	1878	1408	1484
YJL176C	1375	806	1222	935	1165	1087	1101	1033	983	974	1010	1101	949	1224	1130	1029	883	961	1069	1143	1138	1272	1079	1040	1019
YLR453C	103	102	108	111	122	119	114	144	124	120	123	148	127	115	121	100	125	106	101	128	101	161	138	107	122
YCR007C	64	45	76	56	68	56	65	67	51	57	56	69	73	64	71	72	80	64	53	60	60	65	63	59	53
YHR128W	3583	2897	3829	3275	3241	3636	3452	3502	3543	3764	3766	4347	3554	3963	3747	3643	3644	3830	3303	4038	3929	4546	3836	3385	3733
YOR297C	244	177	227	205	255	205	178	227	194	210	194	241	197	225	234	252	191	203	178	201	185	232	183	181	246
YDR225W	5255	4166	5212	4471	4929	4718	4675	5025	5108	5073	5286	6024	5412	5621	5222	6707	5758	6248	5030	5576	4990	7294	5919	4544	4770
YPR020W	406	287	343	347	421	314	276	323	295	357	327	361	426	312	354	554	333	507	391	332	258	394	320	291	306
YJR003C	720	542	775	697	691	829	620	655	758	796	761	902	799	847	797	735	744	768	629	775	756	912	798	740	746
YIL101C	94	36	78	43	61	38	66	48	52	31	55	41	52	42	42	73	42	45	52	54	44	88	65	48	48
YHR136C	7	19	17	7	12	6	5	9	10	5	7	12	7	16	22	10	8	9	5	6	14	7	7	16	1
YPR114W	1528	1031	1418	1182	1135	1382	1397	1421	1347	1249	1419	1520	1273	1524	1371	1295	1244	1363	1309	1446	1543	1949	1600	1165	1474
YPL189W	50	31	35	44	35	48	48	48	44	48	41	62	55	39	33	41	57	53	35	33	37	39	48	39	46
YJL056C	1356	924	1057	1042	1086	1320	1199	1200	1080	1217	1357	1325	1155	1378	1294	1069	897	992	1189	1354	1470	1722	1367	1264	1230
YPR169W-A	3	2	2	2	0	5	2	1	1	6	2	2	4	4	2	1	5	1	0	1	1	3	4	2	4
YLR264C-A	0	0	0	0	0	0	0	0	0	0	0	0	0	0	0	0	0	0	0	0	0	0	0	0	0
YPL247C	301	321	248	288	236	305	366	430	599	256	703	367	392	290	534	292	655	418	462	338	360	1221	597	262	285
YDR482C	252	251	223	208	202	214	206	197	233	202	270	256	197	254	217	220	233	252	223	210	246	283	257	210	228
YJL122W	1459	1160	1407	1346	1249	1637	1108	1360	1398	1707	1461	1815	1370	1842	1499	1321	1498	1699	1114	1581	1616	1695	1524	1600	1653
YBL058W	1947	1413	1864	1453	1554	1516	1702	1632	1619	1495	1637	1746	1431	1632	1639	1778	1661	1607	1697	1687	1645	2156	1750	1440	1729
YLL039C	2271	1195	1829	1172	2093	1290	1887	1507	1307	1152	1213	1292	1158	1210	1375	2151	1135	1394	2124	1413	1073	1953	1468	1060	1401
YKL107W	5	4	5	5	3	5	6	6	4	7	3	3	2	6	3	5	7	3	5	6	4	8	5	6	3
YCL017C	1621	1223	1579	1342	1442	1358	1381	1421	1422	1356	1352	1659	1263	1595	1492	1325	1315	1273	1418	1554	1514	1838	1486	1384	1537
YER085C	6	2	1	3	3	3	2	0	1	2	3	0	2	0	0	0	1	2	4	2	1	3	5	1	0
YMR186W	26722.2	16236.5	26998.4	17722.8	22775.9	17842.4	24957.1	19386.7	18732.8	19244.6	18442	19481.7	16832.8	20223.1	18826.8	21662.4	15693.7	17709	23993.9	21432.6	19239.8	24430.4	20289.7	18049.9	20556.7
YCR065W	877	577	752	692	766	685	730	764	625	717	572	778	621	922	715	605	458	598	645	868	782	806	665	769	710
YOR388C	9.2198	0	0	2.21905	0	2.02381	1.71453	4.4381	0	4.28576	2.83795	4.15323	0	0	7	0	6.72439	0	6.50083	0	5.81831	0	0	6.24429	3.39517
YLR002C	2085	1713	2170	2166	1976	2251	1768	2113	2021	2173	2237	2542	2009	2456	2124	1970	2058	2092	1811	2350	2332	2671	2326	2211	2309
YFL045C	7063	5238	6063	5538	6143	6214	5545	6114	5903	6377	6558	7108	6154	7004	6551	7281	6820	6721	5660	6575	6446	8291	6968	5925	6111
YPR091C	1178	822	1248	930	1083	1009	1212	1079	1083	917	998	1153	966	1100	1123	1135	1069	1001	1151	1126	1019	1486	1086	893	1015
YOL083W	140	88	121	85	133	101	112	71	94	89	97	105	109	108	108	158	93	114	154	112	86	155	107	81	102
YLR307C-A	0	2	0	1	1	0	0	1	0	0	0	2	0	1	0	2	0	0	0	0	1	1	3	0	2
YDR366C	214	145	229	153	223	174	190	161	196	159	191	145	198	200	205	285	187	195	202	208	185	260	179	188	163
Q0065	9.22614	18.4845	25.7774	6.53004	6.84682	6.10112	10.1792	9.55193	11.6076	11.3663	11.7867	10.4392	3.62631	14.6478	0	5.01442	8.41473	6.00457	7.90133	6.23736	15.4998	19.2801	12.5909	5.63594	7.91722
YER190C-A	1.48135	3.06736	2.6	2.2	2.4	2.296	2.4	2.8	2.4	2	2	3.4	2.2	2	2.6	1.2	1.2	2.16235	3.10026	2.43073	3.2	1.2	1	2.15999	1.8
YDR545C-A	9.09539	9.4364	0	5.34745	4.43668	5.66312	14.3009	10.5679	0	9.99986	10.9998	0	0	0	9.77513	8.12571	8.93087	0	3.73646	0	4.43651	3.63354	0	10.9999	0
YNL020C	307	193	322	230	265	271	279	276	238	248	295	268	236	293	291	277	295	278	266	272	263	354	290	232	266
YGL125W	1375	654	1420	731	1277	651	1451	786	697	658	634	757	561	762	828	1039	536	639	1171	935	749	1025	743	676	787
YKR038C	1189	861	1179	992	1011	1043	1111	1081	1120	1001	1112	1247	986	1215	1174	1087	1089	1135	1043	1036	1184	1449	1151	1025	1182
YDL215C	1122	734	1174	852	1120	924	1010	977	892	846	846	999	818	977	978	1138	898	850	925	902	840	1185	1008	828	862
YLR354C	15334	10903	14107	11833	12933	12177	13546	13027	12617	12921	13516	14600	11632	13619	13061	14119	12824	13345	13506	14228	13371	17005	14144	11963	13401
YCR022C	8	5	2	5	4	6	3	5	7	3	5	5	8	6	15	7	2	5	3	7	3	6	7	7	7
YFR008W	82	73	79	79	82	70	85	65	82	82	78	86	83	75	92	109	101	99	74	83	69	110	95	45	82
YDR284C	740	498	709	567	635	516	660	621	577	558	574	686	569	604	612	766	571	640	594	622	611	772	618	577	623
YFL013C	1065	741	1042	835	964	948	928	905	884	876	910	1048	815	1001	908	920	868	849	862	974	879	1097	945	798	901
YKL051W	572	596	760	662	554	728	767	862	901	689	933	875	779	698	900	640	934	917	786	871	796	1294	995	605	778
YPR174C	308	200	240	254	246	250	225	229	234	235	268	294	205	289	263	248	220	230	260	243	294	272	274	239	229
YMR091C	1310	919	1246	1026	1078	1127	1119	1017	1075	982	1129	1284	1050	1231	1158	1155	1087	1121	1030	1197	1153	1431	1151	1027	1129
YJL143W	1359	1119	1360	1142	1096	1123	1261	1147	1094	1217	1240	1454	1170	1355	1313	1369	1256	1421	1110	1225	1301	1527	1337	1226	1321
YDR112W	0	0	0	0	0	0	0	0	0	0	0	0	0	0	0	0	0	0	0	0	1	0	0	0	0
YGR057C	274	168	284	263	312	255	232	288	258	262	280	280	290	278	242	379	272	280	215	267	223	316	268	258	254
YKL194C	376	245	344	242	336	258	298	290	319	258	271	328	268	302	309	339	289	321	300	322	262	386	304	276	297
YLR308W	1	1	1	0	2	0	0	0	0	1	0	1	0	0	0	1	0	0	1	1	1	0	0	1	0
YBR065C	310	223	326	282	305	321	304	294	313	259	286	323	286	273	300	276	277	266	308	322	309	328	295	269	270
YMR029C	846	583	721	642	745	666	729	699	652	689	739	712	725	725	767	870	803	789	721	731	681	945	813	630	685
YHL042W	12	3	20	6	10	10	9	4	6	10	10	9	9	7	6	5	18	9	9	12	5	14	13	4	8
YPR121W	355	300	327	301	305	376	320	363	361	328	374	370	349	344	368	320	329	342	351	372	325	477	431	332	376
YNL068C	1297	826	1258	956	1069	1073	1162	1082	1107	1042	1107	1203	986	1166	1156	1045	1000	1041	1054	1187	1257	1539	1301	1005	1125
YLR156C-A	0	0	0	0	0	0	0	0	0	0	0	0	0	0	0	0	0	0	0	0	0	0	0	0	0
YGL157W	1464	971	1344	844	1309	963	1256	1134	934	1011	981	953	982	1154	1166	1558	1138	991	1031	1196	988	1436	1168	1000	1143
YGL178W	767	540	786	669	831	771	751	732	684	738	696	751	657	784	722	638	483	540	718	835	632	900	736	673	709
YMR148W	208	143	166	138	174	174	179	169	133	162	162	182	149	177	172	181	164	163	167	188	187	234	166	165	163
YML058W	1996	1524	1910	1568	1721	1681	1827	1638	1577	1655	1732	1852	1693	1956	1728	2098	1710	1885	1777	1825	1808	2287	1960	1650	1841
YLR249W	81076	70125	84797	82481	69350	89170	79134	88465	90200	83666	94368	104555	80468	105237	87641	60514	73206	73241	75541	100654	101335	115404	92761	89908	93242
YGR019W	1175	725	1205	771	1010	674	1051	844	766	741	699	773	693	789	849	1067	803	905	1030	918	743	1084	852	734	877
YJL049W	411	289	400	351	399	361	316	356	333	372	314	371	343	376	380	421	363	357	318	359	300	429	369	335	321
YBR263W	3403	2698	3593	3228	2998	3345	3266	3353	3353	3308	3483	3795	3088	3952	3372	2766	2912	2940	3170	3709	3899	4263	3632	3265	3328
YOR249C	379	251	366	276	341	325	337	304	313	331	300	318	345	319	307	393	303	337	297	339	277	428	311	281	310
YBL097W	419	239	412	340	396	357	386	367	333	343	327	398	324	399	312	347	268	299	344	360	346	351	324	320	344
YCR020W-B	56	30	58	37	54	50	62	54	50	60	48	51	64	51	50	70	42	74	51	60	42	44	56	45	39
YPR044C	9	11	10	9	10	10	6	8	6	9	4	4	10	17	9	15	7	19	5	3	13	19	19	10	14
YDR286C	107	60	100	91	109	80	85	96	108	116	87	101	110	103	99	141	94	134	117	89	80	131	117	94	103
YDR170W-A	186.755	104.635	203.087	92.6914	136.455	134.804	171.714	143.969	130.294	136.134	159.699	133.33	127.782	151.679	127.388	146.689	115.483	107.61	172.827	134.621	134.623	200.999	198.723	157.702	152.636
YLR342W-A	0	2	1	1	0	1	2	1	1	0	2	2	1	0	1	0	1	1	1	5	1	2	1	1	1
YGR027W-A	2682.23	2205.75	2528	2230.08	2340.09	2230.57	2250.4	2609.54	1872.75	2655.02	2690.13	2302.97	1886.69	2749.5	2408.17	2124.85	1536.33	1960.08	2809.54	3457.43	2609.44	3875.45	2788.58	2169.1	2648.37
YBL043W	187	122	311	103	217	79	380	153	100	119	121	111	80	73	113	367	96	134	279	136	85	151	119	54	109
YLR018C	797	589	820	716	720	671	675	734	705	699	789	862	729	850	795	800	824	850	712	764	794	919	769	697	790
YMR076C	1115	742	1167	879	1050	883	1017	897	830	828	789	974	874	988	921	966	732	874	988	1050	895	1024	894	867	916
YOR251C	1002	698	852	815	752	967	795	855	909	859	1105	1054	862	1037	974	894	996	950	776	967	974	1209	926	841	866
YAR070C	1	0	0	0	0	0.5	0	0	0.5	0	0	0	0.5	0	0	0	0	0	0	0	0.5	0	0	0	0
YBR124W	0	0	0	0	0	0	0	0	0	0	0	0	0	0	1	0	0	0	0	0	0	0	0	0	0
YJR135W-A	187	144	228	206	216	171	178	194	184	162	191	252	226	233	223	301	238	257	203	207	205	263	243	161	206
YOR186W	3	6	5	1	5	6	6	3	7	2	5	2	6	3	8	3	6	4	0	3	3	5	2	4	3
YDR083W	1696	1421	1790	1762	1614	2145	1455	1776	1851	1990	1978	2245	2029	2233	2081	1568	1940	2024	1452	2042	2082	2274	2145	1903	1996
YOR011W-A	0	0	0	0	0	0	0	0	0	0	0	0	0	0	0	0	0	0	0	0	0	0	0	0	0
YOR267C	740.931	778.334	922.941	804.781	685.76	801.701	1136.97	1089.64	1068.65	820.96	1420.98	802.968	955.198	772.656	1090.47	828.236	982.318	1042.99	1250.01	1002.43	959.231	1742.29	1201.66	721.233	838.615
YLR109W	20822	12445	19677	11729	15893	11791	18104	13668	11851	13864	12545	13268	12282	13280	14086	20337	12345	14525	17495	15576	14302	20727	15447	11751	15313
YOR032C	13	6	15	11	16	11	18	12	19	8	8	12	11	13	13	7	9	10	15	8	8	12	5	7	9
YOR091W	1710	1346	1723	1441	1475	1740	1419	1541	1563	1562	1567	1962	1428	1823	1736	1501	1512	1621	1410	1704	1846	1983	1704	1521	1725
YKR059W	17189.5	13776	16433.7	14924.8	14602.7	16798.5	15434.9	16543.9	17174.5	16901.4	18615.8	19010.1	15544.2	19030.5	17589.3	15356.6	16768.6	16110.1	14849	18145.2	18927.8	21951.2	18638.8	16140.6	17618.6
YBR205W	1704.89	1274	1654.77	1402.18	1394.59	1463.35	1448.14	1468.9	1607.84	1421.11	1580.25	1880.79	1395.57	1724.52	1578.26	1549.44	1612.63	1513.55	1540.17	1669.6	1660.19	1938.21	1613.05	1526.9	1601.37
YLR316C	458	333	373	319	345	351	362	338	312	321	412	442	321	369	389	398	389	368	360	349	403	448	414	318	378
YDR406W-A	0	0	0	0	0	0	0	0	0	0	0	0	0	0	0	0	0	0	0	0	0	0	0	0	0
YLR292C	752	504	709	546	643	618	570	586	583	692	632	695	597	681	651	837	645	739	591	668	609	853	756	588	665
YCR044C	679	441	666	613	626	590	600	609	604	596	627	646	608	613	579	678	530	611	613	660	544	694	590	510	568
YLR216C	2452	1674	2539	1723	2072	1728	2325	2028	1902	1830	1940	1957	1875	1808	1980	2497	1983	2013	2213	2099	1924	2600	2162	1678	1991
YDR046C	2180	1967	2484	1846	1977	2061	2498	2322	2590	1944	3009	2285	2291	2058	2578	2355	2899	2550	2541	2158	2114	3757	2681	1839	1904
YGR069W	1	1	2	1	0	1	2	0	2	3	4	0	2	0	1	5	0	2	0	2	2	3	0	1	4
YJL092W	1093	731	1128	852	998	887	973	899	861	844	871	892	811	1005	858	857	756	804	942	1033	937	1115	949	843	896
YDR096W	462	277	420	370	386	349	389	405	406	304	401	389	363	362	365	338	365	358	381	374	329	667	422	319	370
YML018C	1786	1210	1708	1545	1469	1537	1389	1597	1488	1471	1483	1753	1299	1691	1427	1340	1239	1358	1291	1676	1659	1691	1454	1469	1633
YLR445W	0	1	1	1	1	1	0	0	1	1	1	2	1	1	1	1	2	1	0	2	0	0	0	0	1
YOR138C	1020	719	983	745	813	848	820	943	866	799	923	983	719	998	902	907	904	864	865	944	931	1281	1024	802	986
YOR369C	21974	16977	23027	18652	18837	20039	19983	20297	20992	21293	23515	25156	22076	23744	20982	25389	21958	25109	20045	22145	23052	28376	23426	20192	20458
YGR246C	965	712	851	785	829	823	843	917	873	823	946	933	821	961	920	801	882	844	847	914	857	1106	968	864	974
YJR145C	26201.1	20333.5	25604.8	21939.6	20569.6	23173.6	22792.1	24241.3	25284.1	23324.9	28015.1	29766.5	22131.5	27188.2	24832.4	23736	25085.6	24976.1	22506.1	25909	28644.2	32747.2	26842.5	23647.5	25258.2
YJR138W	867	568	866	665	852	736	865	727	677	687	749	733	645	805	735	758	571	675	808	802	676	872	696	665	755
YHR059W	184	126	125	158	170	138	125	165	165	181	135	180	148	174	174	226	136	185	158	165	135	211	157	155	166
YLR138W	2264	1619	2369	1989	1974	2072	2120	2074	2063	1980	2060	2381	1848	2397	2043	1725	1863	1876	1913	2299	2232	2611	2241	2031	2106
YHL009W-B	457.102	345.926	454.03	363.928	415.122	357.932	402.828	405.059	318.723	344.127	353.831	348.446	364.036	368.885	406.516	432.131	344.521	356.191	394.199	417.261	272.124	517.405	398.716	405.009	387.038
YDR098C-B	7641.9	5445.65	7235.83	5503.71	6134.03	5796.84	7026.36	6773.48	5857.5	6303.12	6062.36	6851.5	5460.55	7644.71	5629.1	5092.17	5181.58	5726.3	7150.27	7345.9	7316.64	9942.13	7602.01	5951.05	8418.65
YNL156C	693	477	714	583	685	575	641	616	597	561	569	601	593	617	619	816	634	644	621	637	552	772	655	483	627
YNL106C	595	345	492	394	435	481	454	440	369	389	431	424	456	512	437	430	323	368	449	511	470	596	475	444	459
YNL286W	301	251	272	269	270	330	302	257	297	247	288	320	285	296	306	344	335	345	291	267	312	410	327	261	323
YNL093W	10	5	11	7	10	4	4	8	10	7	3	4	3	8	13	9	13	7	13	10	4	12	4	3	7
YIL040W	349	278	397	372	356	385	307	396	314	420	307	410	431	424	370	481	422	490	355	382	302	457	455	309	345
YKL104C	3508	2322	3439	2368	3011	2537	3097	2644	2570	2502	2488	2857	2318	2951	2710	2883	2246	2427	2847	2920	2679	3353	2714	2602	2812
YLR186W	1663	1307	1647	1544	1488	1660	1360	1596	1629	1660	1728	2041	1622	1901	1703	1607	1708	1727	1395	1687	1786	2118	1693	1619	1732
YDR425W	341	231	350	259	330	267	271	291	271	261	274	296	286	312	275	354	332	322	300	323	281	387	333	255	295
YGL134W	427	331	428	317	384	362	377	367	393	372	392	436	337	364	442	496	427	373	376	369	390	532	386	367	376
YJR094W-A	3118.48	2536.5	3419.26	2889.27	3101	2925.53	3122.27	3231.55	3276.55	3319.55	3458.51	4116.54	3389	3890	3127.26	3990	3358	4331.29	3077.55	3248.27	3562.49	4334.27	3681.54	3018	2984.48
YDR293C	2469	1581	2379	1939	2229	2159	2231	2206	2221	1864	2200	2174	1976	2247	2255	1810	1921	1800	2044	2276	2147	3036	2151	1930	2044
YBL113W-A	8.9044	0	2.75	0	0	8.33548	0	1.71571	3.75	0	0	3.48395	3.75	0	2.40759	3.93632	0	4.66667	1.81584	1.55813	0	4.63862	1.16667	0	0
YNR015W	631	548	664	551	465	663	597	676	696	581	736	772	619	793	734	583	695	718	522	752	966	876	745	667	665
YKL006W	10978.8	8765.86	11304.4	9419.61	9507.8	9802.75	9678.25	9906.67	10394	10743.4	11386.3	12608.2	10576.9	11992.9	10298.3	11885.2	10717.4	12488.6	9803.27	10917.8	11940.1	14043.8	12168.3	10055.4	10628.6
YLR456W	117	68	96	74	114	68	90	74	86	100	91	96	98	94	88	142	105	131	89	76	78	105	100	81	80
YDR448W	554	380	568	447	532	520	484	487	458	439	470	485	424	576	484	462	442	483	469	522	476	556	495	465	514
YIL166C	62	41	52	38	41	43	51	41	33	31	31	51	41	41	37	49	39	55	45	35	35	39	37	30	36
YDR097C	1252	768	1201	1031	1160	1058	1152	1009	959	991	944	1136	972	1200	1060	999	732	931	1021	1180	1008	1224	1005	1054	1043
YER184C	207	170	214	185	220	190	175	191	162	188	160	205	181	189	201	191	162	172	174	215	186	218	190	173	217
YJL047C-A	0	0	0	0	0	0	0	0	0	0	0	0	0	0	0	0	0	0	0	0	0	0	0	0	0
YJL066C	310	217	312	250	299	206	313	271	265	219	274	273	227	197	260	320	289	274	330	251	214	386	282	216	239
YKL095W	186	148	175	130	155	183	144	176	192	181	208	202	160	222	197	179	172	164	168	176	186	187	208	160	175
YLR368W	496	373	528	403	454	475	445	458	430	460	442	526	433	478	490	519	447	483	469	494	433	591	464	387	501
YOR194C	1147	812	1091	888	1046	996	953	897	994	930	985	1060	902	1064	917	1159	964	1086	974	933	1000	1292	1040	892	1000
YGR060W	3690	3004	4025	3278	3285	3390	3466	3445	3467	3264	3297	4022	3288	3857	3525	3494	3112	3305	3424	3768	3682	4027	3552	3601	3588
YHR041C	593	459	555	490	463	483	503	551	517	507	623	625	482	608	558	544	500	472	534	558	610	707	602	535	592
YBR115C	11508	6840	14830	8330	9913	8747	12262	9056	8141	7548	6967	8883	6749	10024	7775	8619	5803	7395	10162	9641	8764	9355	8422	7959	9444
YCR097W	361	276	358	308	413	314	275	338	364	358	331	359	463	338	370	598	417	434	337	364	280	476	393	292	334
YBR147W	249	116	260	142	213	164	227	145	193	116	108	152	145	116	139	241	250	207	165	142	125	240	190	97	150
YFL003C	70	41	63	45	46	48	43	52	62	63	54	40	55	58	43	67	59	52	52	68	42	69	59	43	54
YHR086W	580	377	490	456	525	464	456	492	478	447	474	478	405	545	492	481	433	441	486	521	479	592	459	463	501
YOL120C	16669.5	13009.7	17031.7	13857	13384.6	14459.6	14857.2	14851.3	15540.5	14622.2	16166.6	17741.1	14484.7	17676.7	14895.4	16102.6	15704.1	16641.3	14720.4	16267.3	17648.6	19900.6	17163.5	14629.5	16014.6
YML079W	796	512	798	630	693	626	695	635	600	636	655	731	656	676	634	844	682	778	697	694	670	824	746	583	695
YOR125C	316	259	276	242	238	219	282	289	293	252	317	304	262	270	317	343	357	343	280	282	290	426	305	215	287
YLR065C	745	551	700	676	662	762	667	754	729	724	792	900	846	801	754	884	803	915	684	706	717	952	812	636	720
YNL298W	985	685	910	737	902	938	874	803	764	759	873	912	816	979	892	816	668	741	812	885	972	1066	893	797	803
YPL134C	230	188	264	232	188	234	222	241	263	207	250	308	226	253	287	218	250	276	258	271	258	294	274	230	273
YER078C	744	516	607	522	590	635	592	597	626	623	691	710	576	698	676	657	716	652	578	686	653	1029	743	597	681
YGL225W	2892	1948	2856	2557	2747	2668	2565	2707	2586	2759	2623	3110	2579	3103	2620	2486	2138	2443	2472	2900	2649	3030	2576	2562	2643
YLR129W	3493	2641	3507	2976	3052	3445	3169	3265	3138	3307	3283	3698	2986	3793	3339	2858	2653	2980	2903	3674	3473	3807	3407	3373	3475
YNL224C	643	408	654	464	577	554	577	521	501	500	527	556	477	632	558	583	509	461	528	555	567	667	547	546	544
YNL122C	148	104	134	107	127	104	123	148	117	117	111	127	135	147	142	198	149	178	123	146	103	175	155	119	136
YGL066W	1029	683	927	709	861	782	865	872	845	760	904	834	684	855	900	947	755	804	888	849	792	1067	890	750	826
YCL067C	259.128	157.385	277.41	213.026	269.462	226.538	217.795	243.231	215.41	228.128	237.667	273.436	249.59	256.744	271.846	307.615	255.154	286.154	238.462	248	207.462	299.667	252.769	217	205.077
YNL217W	1027	797	920	869	812	1010	869	967	941	963	1129	1025	934	1085	1025	956	1099	1061	934	975	1014	1369	1143	900	1058
YGL063W	298	291	341	334	251	293	262	303	313	250	361	373	303	332	345	267	319	324	288	340	395	405	368	284	349
YML030W	408	271	388	306	362	305	343	351	356	305	320	398	300	326	332	446	349	416	393	333	323	467	369	336	370
YPL152W-A	0	0	0	0	0	0	0	0	0	0	0	0	0	0	0	0	0	0	0	0	0	0	0	0	0
YAL039C	747	625	667	551	634	534	517	644	668	551	662	808	519	672	728	713	640	635	499	640	729	898	708	618	700
YOR261C	2121	1521	2288	1864	2182	2022	2026	2020	1951	2033	1872	2154	2150	2030	2015	2592	2016	2229	1956	2014	1768	2370	2090	1682	1938
YLR191W	667	506	540	508	599	584	523	559	522	575	589	602	556	653	650	664	677	609	537	613	558	693	602	523	621
YMR316W	205	232	203	176	180	215	217	286	295	249	364	250	290	242	337	278	479	298	248	279	230	542	370	172	205
YCR027C	225	171	185	171	178	174	186	156	176	195	165	199	178	173	188	202	193	196	215	191	168	203	188	168	220
YDL046W	1213	789	1134	930	1029	841	938	916	868	861	884	1006	834	1047	988	1127	905	957	1036	961	980	1218	1039	944	998
YER125W	1347	954	1370	1438	1515	1329	1324	1265	1276	1153	1180	1295	1174	1390	1185	798	763	902	1134	1350	1116	1495	1054	1361	1381
YMR263W	383	323	329	324	359	372	335	391	389	413	478	465	369	415	430	452	430	450	349	371	418	561	441	348	370
YOL113W	436	340	407	355	361	388	395	413	438	337	433	420	408	414	460	370	414	422	394	365	401	615	478	371	364
YAL001C	1020	735	1073	790	924	822	1016	845	818	764	860	864	753	858	856	959	800	820	941	935	755	1004	869	805	861
YDR517W	1089	806	1038	823	798	858	1041	948	878	764	977	1049	820	860	968	892	960	943	1015	991	1044	1280	1099	825	969
YBR197C	356	265	299	254	271	293	300	288	329	283	302	371	237	312	347	342	298	294	278	333	356	418	365	306	307
YDR192C	528	385	457	380	401	493	406	449	449	423	459	533	417	497	458	459	455	446	432	487	477	555	538	412	439
YJR132W	1365	1044	1253	1260	1183	1441	1122	1436	1237	1256	1455	1416	1361	1616	1403	1016	1114	1162	978	1496	1449	1768	1460	1280	1437
YER021W	3051	2150	3008	2329	2684	2489	2725	2612	2575	2574	2444	2817	2491	2736	2585	2867	2634	2643	2774	2700	2573	3419	2764	2430	2692
YGL034C	4	0	3	1	1	2	2	2	4	2	4	4	1	1	0	3	2	1	1	0	1	2	3	4	0
YKL014C	3028	2601	3087	3201	2799	3567	2861	3228	3271	3458	3285	3651	3168	4045	3305	2417	2538	2898	2784	3804	3451	4195	3638	3391	3616
YDL106C	598	408	479	446	492	509	470	467	470	442	538	543	439	524	520	466	447	489	522	543	509	631	503	491	549
YGR197C	246	204	244	218	188	250	231	230	316	198	308	285	246	262	305	257	312	278	225	261	299	398	281	233	272
YDR365C	4269	3530	4438	4479	3748	5174	3897	4954	5040	4816	5214	5631	4710	5425	4976	3770	4758	4534	3703	5179	5215	6463	5372	4520	5156
YNL280C	1631	1137	1780	1379	1461	1448	1495	1410	1467	1332	1436	1799	1486	1581	1621	1609	1424	1547	1367	1662	1494	1752	1431	1500	1446
YCR030C	1097	689	953	613	833	762	904	790	785	624	811	714	689	811	821	837	703	681	890	843	784	1173	799	671	759
YDL154W	107	93	108	118	117	159	105	111	127	105	131	144	156	131	157	109	106	112	114	140	128	172	149	113	137
YDR505C	973	582	850	601	853	649	807	676	607	577	612	643	566	720	644	781	529	586	777	749	675	842	685	659	638
YGL033W	7	11	10	9	22	13	6	7	15	12	10	12	13	9	7	13	13	14	10	14	15	7	6	12	14
YMR211W	507	375	419	393	454	515	396	490	437	469	493	524	472	503	536	498	522	492	389	535	414	658	528	411	497
YBR221W-A	0	0	0	0	0	0	0	0	0	0	0	0	0	0	0	0	0	0	0	0	0	0	0	0	0
YBL036C	1055	749	1124	923	935	1040	980	1018	970	1045	1003	1139	1038	1065	1008	1156	952	1081	940	1035	943	1252	1052	903	968
YGL202W	8539	5658	10103	6914	7239	7377	8843	7511	7453	6308	6029	7884	5832	7675	7151	7043	5995	6999	7516	7617	7919	8352	7319	6464	7948
YIL176C	0	0.584771	0.570133	0	1.33884	0	1.15371	1.28245	2.16166	0.597621	0.876856	1.48429	0.854451	0	1.55788	0.5	0	0	1.23872	1.90675	0.662472	2.15754	1.36721	0.686225	0
YOL147C	602	749	535	474	810	541	506	567	552	564	525	633	495	660	862	878	517	580	454	612	556	725	577	844	633
YPR178W	380	258	380	271	342	328	353	310	295	319	340	299	253	367	383	390	304	285	290	321	313	430	354	264	337
YFR007W	228	166	215	139	220	142	183	190	193	171	173	191	178	160	177	236	205	219	179	185	169	233	208	145	193
YEL008W	3	1	5	3	0	2	2	1	3	2	1	2	1	0	1	1	0	3	1	0	1	2	1	0	0
YGR072W	608	477	690	588	633	741	630	628	685	659	602	707	658	702	671	702	652	726	545	697	672	772	714	598	641
YER022W	838	602	819	674	761	730	739	754	662	740	789	852	748	762	810	813	726	740	705	805	744	1026	778	717	800
YNL069C	18159	14126	18218	14958	14496	16104	15816	16265	17051	16671	17962	19799	15853	19281	17040	17065	17913	17672	15345	18053	19165	21715	18350	16021	17757
YIL118W	1138	946	1099	1002	1003	1002	960	1038	1079	1027	1098	1261	1023	1115	1081	1221	1111	1198	896	1100	1125	1297	1153	1053	1097
YJR008W	651	583	340	446	522	580	532	727	747	663	934	633	759	613	890	734	1212	819	632	602	508	1680	1035	526	624
YKL217W	32	16	33	19	39	20	36	29	17	18	22	21	16	28	23	36	22	19	29	30	23	22	34	19	31
YAR060C	9.5	8	10.5	5.5	8.5	6	6	6	8	7.5	7.5	10	10	12	10	9.5	8	4.5	7.5	8	9.5	11	7.5	3	4
YCL010C	626	518	619	518	520	575	582	544	489	502	617	608	477	587	549	541	517	496	562	584	608	723	627	548	537
YNL303W	0	0	0	1	0	0	0	1	0	0	0	0	0	0	1	1	0	1	1	0	1	1	0	0	0
YPL036W	247.09	191.081	253.1	226.066	239.092	225.098	233.083	258.081	263.12	258.104	267.125	278.117	230.079	291.128	271.106	197.072	188.067	236.081	212.071	272.092	255.055	294.094	248.084	288.096	247.084
YJR024C	858	639	759	628	650	695	655	723	723	719	838	850	709	813	741	844	779	790	720	690	809	1041	849	708	769
YBR042C	679	411	602	575	579	563	517	570	558	579	548	629	568	611	504	667	588	635	534	604	528	679	616	506	620
YAL047C	336	228	304	264	317	275	274	309	265	286	281	323	253	303	296	333	309	237	311	298	243	355	284	222	285
YER056C-A	6407.24	5084.01	6357.76	5232.42	5205.11	5660.09	5465.82	5861.77	6072.89	6115.04	6622.27	6865.25	5890.03	7214.19	6125.05	6582.16	6189.33	6884.67	5602.41	6296.45	6973.51	8295.03	6943.37	5701.75	6327.68
YFR011C	433	344	434	394	438	361	382	381	347	373	358	447	387	439	396	577	391	493	470	410	289	472	427	323	420
YDR256C	51	41	65	67	75	65	51	64	90	67	84	89	64	91	102	63	97	54	56	76	90	101	80	77	85
YFL065C	0	4.17382	12.3103	0	2.19505	0	7.30754	0	2.39651	2.00991	4.32555	2.04358	10.1858	2.14922	6.88058	6.50718	4.83482	2.2378	2.29918	2.20183	5.61772	3.78394	2.05739	2.16468	2.21968
YNL287W	4340	2782	4214	3373	3913	3623	3818	3660	3449	3417	3487	3946	3323	4032	3580	3577	3125	3219	3738	4146	3563	4561	3642	3639	3888
YAL065C	1	0	0	0	1	0	0	1.11484	0	0	1.09895	0	0	0	0	0	0	1.36108	0	0	1	0	0	0	0
YGR103W	5601	5433	6196	6698	4997	7848	5262	6967	7523	7147	8030	8963	7520	8583	7717	5059	7498	6817	5000	7580	8206	9553	7811	7233	7342
YLR061W	7900	6094	7457	6650	6352	6769	6723	7151	7236	7210	7925	8766	6959	8416	7124	8236	7366	8274	7061	7688	8594	9406	8247	6874	7341
YLR171W	0	2	0	1	1	0	1	0	0	1	0	0	1	0	1	2	2	1	0	0	0	1	0	2	0
YGR161W-A	0	0	0	0	0	0	0	0	0	0	0	0	0	0	0	0	0	0	0	0	0	0	0	0	0
YOR281C	1096	809	1153	896	946	982	925	896	907	940	965	1034	892	1006	969	1089	997	1013	919	1058	987	1209	1027	895	1021
YBR162C	13361	9783	12472	11664	11728	12909	12349	12385	11802	11619	12632	13895	11205	14719	12262	10588	9558	10604	12116	13828	13000	15873	13125	12659	13127
YJL078C	1301	1303	1852	1590	957	1821	1887	1994	2033	1258	2150	1880	1613	1824	1921	1037	1446	1421	1391	1969	2386	2654	2057	1514	1763
YMR114C	256	186	202	186	221	189	206	235	225	189	243	219	182	196	234	244	251	235	209	236	177	287	235	161	233
YJL152W	9	5	2	2	1	8	3	2	4	6	10	2	4	7	3	5	5	9	4	5	8	9	4	2	6
YGR251W	416	322	392	392	371	377	323	409	401	439	429	472	384	416	403	441	388	423	351	432	401	448	438	369	379
YJL067W	1	0	0	0	1	0	0	0	0	0	1	0	0	0	0	0	0	0	0	0	0	1	0	1	0
YBR094W	976	781	965	857	848	1016	872	970	870	797	895	1038	863	1044	942	816	897	867	820	1058	1009	1154	955	913	980
YDR118W-A	0	0	0	0	0	0	0	0	0	0	0	0	0	0	0	0	0	0	0	0	0	0	0	0	0
YGR065C	2584	1500	1035	1749	1600	3604	1412	2405	1965	3426	5102	3131	2936	3583	2093	1499	3551	2120	1934	2232	3047	6631	4544	1961	2902
YGR031C-A	2	1	0	2	0	0	0	0	4	0	1	1	1	2	1	0	1	0	1	1	3	0	0	1	0
YEL017C-A	0	0	0	0	0	0	0	0	0	0	0	0	0	0	0	0	0	0	0	0	0	0	0	0	0
YGL251C	117	67	90	114	103	104	102	103	100	94	110	96	93	109	96	102	83	94	106	99	81	133	102	87	105
YOR260W	2312	1832	2479	2096	2065	2278	2291	2214	2263	2180	2344	2629	2154	2605	2393	2062	2008	2236	2080	2501	2624	2885	2509	2163	2421
YKL021C	1975	1755	1877	1916	1795	2266	1610	2064	2091	2144	2365	2598	2223	2542	2372	1827	2259	2197	1661	2180	2397	2776	2423	2095	2217
YKR028W	2340	1617	2415	1962	2043	2225	2114	2100	2016	1952	2062	2294	1922	2397	2107	1848	1674	1817	1916	2286	2259	2528	2212	1992	2202
YOR374W	1782	805	1553	879	1631	602	1339	843	904	695	706	879	605	709	798	1532	787	986	1816	863	562	1270	741	730	850
YHL026C	299	218	285	245	262	270	240	285	232	261	290	328	267	281	264	252	256	282	251	282	308	327	287	226	277
YNR062C	3	2	3	1	1	3	3	0	2	3	1	4	5	2	2	3	1	6	3	1	1	1	7	4	2
YHR014W	1	4	2	2	3	4	6	4	2	6	5	6	3	9	6	4	4	5	4	7	6	8	2	5	5
YCR028C	712	586	719	662	600	678	648	671	646	640	649	767	600	731	585	612	539	605	584	649	650	755	642	654	726
YDL015C	2296	1722	2420	2112	2335	2197	2033	2150	2170	2309	2185	2527	2358	2313	2330	2493	2244	2359	2066	2255	1982	2636	2233	1985	2174
YJL102W	388	223	313	271	373	256	351	287	266	216	264	268	241	288	275	424	233	307	401	319	265	307	262	253	287
YCR016W	1039	856	1076	1047	971	1169	828	1028	1102	1108	1120	1263	1171	1292	1215	1098	1179	1251	877	1173	1116	1341	1199	1069	1168
YER058W	104	75	109	70	98	82	90	71	69	79	52	97	64	78	80	140	77	119	93	69	60	87	99	67	75
YER149C	651	489	616	496	561	556	563	556	556	581	523	652	532	570	598	521	590	534	571	546	591	653	621	510	583
YJL147C	246	157	190	199	208	205	184	206	186	209	186	226	203	190	214	244	228	218	211	236	185	265	207	188	232
YDL035C	1257	858	1237	944	1149	987	1125	1064	1109	967	1096	1165	983	1095	1090	1182	972	1028	1092	1109	1088	1411	1138	982	999
YDR533C	818	538	785	601	721	567	724	618	614	577	468	650	489	614	616	928	571	781	754	677	529	778	675	469	745
YGL222C	260	192	239	221	231	241	252	260	242	247	271	277	236	284	263	240	230	224	277	290	242	387	320	226	235
YDL090C	518	373	486	376	430	438	424	387	408	396	363	460	437	400	447	472	410	464	416	422	421	495	416	359	400
YBR177C	4383	3566	3624	3275	3952	3852	3663	3677	4069	3573	4245	4253	3800	4374	4639	4155	4299	4032	3967	4187	3993	5355	4507	3830	3969
YJL034W	9451	5061	6557	4627	7390	5806	6771	5189	4767	6590	5606	5259	5007	6812	5888	6967	5698	5508	6760	5985	5127	10312	7732	4845	6782
YML012C-A	1	0	1	0	0	0	1	0	0	1	3	0	0	1	0	2	1	0	1	0	0	0	0	0	1
YNR059W	469	353	401	330	413	435	374	406	415	393	397	414	413	417	399	427	434	402	349	472	405	535	420	334	425
YOR034C-A	3	4	3	3	2	4	3	2	1	2	0	2	2	2	3	4	3	3	3	0	2	7	4	0	3
YGR156W	313	255	291	283	240	326	266	282	291	256	332	301	287	328	327	253	240	282	239	303	290	358	359	312	315
YLR066W	651	448	680	553	578	570	588	572	526	560	539	626	578	574	546	762	570	663	575	586	529	710	632	491	512
YBR125C	550	413	530	480	482	514	471	518	503	513	564	627	450	495	568	565	480	460	498	552	550	632	503	478	491
YOR376W	0	0	0	0	0	0	0	0	0	0	0	0	0	0	0	0	0	0	0	0	0	0	0	0	0
YBR173C	849	586	733	715	697	707	762	717	787	676	794	839	673	754	796	961	808	869	715	739	874	978	862	623	778
YCL023C	0	0	0	0	0	0	0	1	0	0	0	0	0	0	0	0	0	0	0	0	0	0	0	0	0
YHR057C	858	611	834	700	774	655	780	702	724	685	846	877	658	735	704	843	733	838	713	730	779	955	745	683	770
YAL051W	773	510	759	610	705	618	708	679	632	587	601	702	596	658	650	759	609	620	675	678	574	885	651	606	653
YOL162W	7	3	5	5	7	6	2	9	3	4	3	7	10	4	7	4	1	6	3	8	2	11	6	4	4
YOR077W	209	160	184	169	164	167	153	188	164	158	176	200	125	209	195	172	162	158	143	186	163	220	192	163	205
YLR234W	184	109	161	118	120	112	131	129	97	96	105	125	85	144	115	109	82	106	145	129	151	129	119	127	142
YDR198C	536	365	537	435	473	475	454	487	463	495	467	544	474	517	533	512	517	456	409	474	473	555	527	474	496
YJR124C	694	553	855	671	689	739	724	697	704	714	704	838	675	773	749	738	709	718	654	783	754	790	760	732	729
YHR107C	1636	1248	1548	1340	1327	1401	1338	1420	1411	1289	1489	1651	1319	1577	1509	1469	1419	1457	1334	1582	1583	1877	1616	1419	1541
YER112W	713	548	722	525	628	541	602	617	607	630	691	693	704	659	648	850	705	777	692	649	682	751	698	544	607
YLL066C	2647.72	1504.6	2357.7	1924.71	2319.07	1693.06	2672.98	1545.02	1779.95	1647.25	2004.45	1893.49	1750.72	2055.47	2128.61	2110.97	1538.55	1984.56	2245.39	2286.08	2173.09	2164.44	1786.78	1704.84	1829.18
YCL026C-A	15	12	14	7	14	6	13	11	10	10	13	9	6	11	5	7	11	13	6	10	8	10	10	10	11
YLR174W	112	110	97	120	134	153	126	133	127	127	149	154	128	160	134	105	129	99	110	142	142	180	170	131	132
YCR018C-A	222.488	168.81	231.48	193.959	244.743	215.014	203.188	235.786	215.357	241.94	228.604	238.531	256.765	222.193	269.659	254.829	216.969	284.621	226.11	213.541	234.551	293.198	262.778	178.89	205.005
YGR108W	1885	1308	1707	1651	1636	1722	1706	1848	1635	1664	1644	1870	1733	1813	1669	1950	1703	1749	1641	1854	1562	2126	1904	1619	1745
YDR346C	3968	3012	4015	3627	3184	4293	3584	3930	3836	3824	3989	4572	3795	4609	3831	3340	3721	3776	3428	4135	4237	5264	4514	3759	4426
YDL232W	0	0	0	0	0	0	0	0	0	0	0	0	0	0	0	0	0	0	0	0	0	0	0	0	0
YDR091C	4195	3341	4183	3819	3627	4214	3676	4112	4097	4130	4105	4857	3904	4840	4169	3554	3714	3791	3610	4532	4436	4858	4318	4101	4427
YER165C-A	0	0	0	0	0	0	0	0	0	1	0	0	0	0	0	0	0	0	0	0	0	0	0	0	0
YKR092C	3445	2956	3443	3488	2909	3713	3065	3550	3565	3623	3872	4425	3318	4174	3867	2861	3242	3486	2938	3908	4492	4589	3911	3500	3778
YLR269C	0	0	0	0	0	0	0	0	0	0	0	0	0	0	0	0	0	0	0	0	0	0	0	0	0
YEL069C	0	2.66667	1	0	2	4.57143	0	1	0	2	1	0	2.66667	1.25	1	1	2.66667	1	0	1.2	0	1.23979	0	0	1.25
YLR117C	786	530	752	643	676	705	617	689	647	653	663	785	666	852	787	697	629	705	657	762	671	865	719	685	721
YLR385C	47	44	39	35	28	40	33	45	44	45	48	42	35	49	39	22	27	41	27	45	57	78	30	35	41
YBR250W	55	35	48	27	53	28	36	32	38	23	30	40	51	46	41	56	34	36	35	42	31	44	45	45	38
YDR143C	1058	847	1016	887	824	1021	1013	1053	1007	885	1137	1092	940	1126	1116	858	826	989	878	1089	1250	1403	1182	1005	1038
YER185W	48	46	46	37	46	50	29	32	32	46	35	58	56	46	55	44	38	57	38	38	41	58	54	47	42
YGL007W	2	2	1	1	1	0	0	2	1	3	0	1	2	0	0	2	0	0	2	0	2	1	2	1	0
YAL031C	577	365	471	417	511	436	489	429	408	431	450	477	329	454	457	537	437	413	468	442	433	587	459	401	446
YNR075C-A	0	0	0	0	0	0	0	0	0	0	0	0	0	0	0	0	0	0	0	0	0	0	0	0	0
YOL013C	650	378	544	373	495	476	490	497	473	427	557	506	461	506	488	509	516	480	472	457	478	757	598	398	539
YGR139W	0	0	0	0	0	0	0	0	0	0	0	0	0	0	0	0	0	0	0	0	0	0	0	0	0
YLR089C	1736	1127	1886	1386	1475	1433	1596	1512	1415	1275	1254	1486	1260	1467	1311	1428	1233	1353	1528	1589	1373	1693	1440	1273	1511
YKL222C	254	186	255	253	264	293	247	264	233	262	278	285	251	305	271	247	269	280	261	291	247	327	273	282	272
YKL155C	836	535	719	617	654	616	625	620	618	589	540	672	571	659	687	732	595	618	650	695	605	720	634	658	667
YGR154C	139	97	144	120	119	133	117	130	131	130	99	145	149	122	131	120	137	134	118	118	111	164	129	93	118
YNL277W	16	4	19	9	17	4	13	5	9	12	13	16	6	14	7	15	6	18	13	11	15	12	7	13	10
YOL061W	2879	2373	2588	2491	2356	2624	2468	2778	2633	2487	2989	3146	2323	3008	2630	2382	2429	2524	2355	2948	3056	3460	2917	2603	2808
YDL014W	7549	6195	7491	7108	6041	8720	6962	7358	7514	6971	9771	9247	7371	9332	8966	6493	7009	7614	6250	8224	9874	10445	8697	7656	7702
YFR013W	1252	885	1169	919	1059	1057	983	954	981	923	1056	1119	904	1150	1144	1009	980	980	967	1167	1080	1310	1066	950	1115
YCL064C	71	57	83	67	86	63	77	89	85	68	64	83	82	98	104	82	54	72	71	102	75	86	78	67	82
YDR493W	205	135	168	146	159	127	153	180	143	152	135	172	158	169	166	214	151	158	169	147	151	224	156	134	147
YLR345W	354	306	322	256	381	257	395	319	383	261	346	316	336	234	377	469	466	389	411	306	248	697	400	251	279
YGL022W	5454	3884	5603	4196	4618	4524	5094	4522	4491	4168	4612	5028	4002	5223	4592	4228	3660	4218	4745	5077	5380	5874	4721	4712	4862
YLR192C	2841	1997	2778	2148	2423	2498	2528	2424	2451	2537	2578	2699	2515	2723	2712	2856	2296	2823	2334	2668	2820	3429	2617	2140	2382
YOR265W	217	149	196	139	210	183	160	177	172	185	166	208	178	212	179	279	188	237	197	167	170	221	175	211	182
YCL019W	1973.4	1084.3	1756.48	1180.44	1351.76	1795.96	1850.63	1632.61	1502.18	1545.52	1621.13	1543	1163.86	2019.3	1349.75	1065.8	1607.71	1308.44	1812.36	1843.38	1682.63	2824.74	2067.62	1050.56	1930.05
YDR031W	121	74	129	94	134	95	86	116	108	97	132	130	117	101	114	153	107	172	119	114	114	162	132	95	94
YOR333C	0	0	0	0	1	0	1	0	2	1	0	0	2	0	0	2	0	1	1	1	1	2	2	0	1
YDL190C	1592	973	1506	1207	1389	1245	1358	1293	1194	1146	1188	1403	1159	1366	1231	1372	1044	1102	1326	1331	1225	1566	1285	1240	1312
YKR083C	139	82	139	97	132	133	106	128	111	122	118	129	127	129	135	193	143	152	117	142	120	136	118	115	124
YBR141C	490	345	442	387	389	384	364	383	348	418	379	465	360	414	423	393	360	421	375	458	412	459	397	364	459
YAL008W	374	225	364	251	360	275	349	298	278	263	273	329	259	254	259	403	307	382	331	286	239	386	334	261	326
YDR453C	130	77	152	115	138	107	115	134	119	105	124	117	105	106	124	168	126	130	135	123	103	193	97	103	96
YDR191W	133	93	126	84	119	88	93	125	89	106	107	97	108	100	117	158	100	100	111	98	85	132	113	84	96
YDR490C	599	345	578	406	470	433	471	441	418	357	442	462	371	482	450	428	437	387	430	430	428	589	516	389	490
YER107W-A	0	0	0	0	0	0	0	0	0	0	0	0	0	1	0	0	0	1	0	0	0	0	0	1	0
YLR459W	655	455	674	553	638	597	557	595	538	566	539	672	571	594	615	606	534	578	570	608	544	714	567	569	611
YNL193W	443	330	464	358	374	381	399	389	399	346	434	428	355	418	407	415	413	400	407	389	400	557	443	336	380
YHR099W	2250	1664	2326	1955	2036	2116	2127	2164	2053	1971	2145	2159	1972	2262	2150	1719	1751	1762	2078	2448	2180	2715	2250	1978	2116
YLR360W	364	278	368	301	317	343	334	388	328	343	357	330	328	381	333	378	372	349	321	337	338	422	377	316	367
YKL070W	2	1	0	2	1	0	3	0	1	0	2	1	2	0	1	1	2	0	1	1	1	1	3	1	2
YPR170W-B	883	707	857	820	813	902	896	924	918	914	1008	982	922	1041	910	1147	1032	1040	813	923	909	1160	1058	817	889
YKL145W-A	0	0	0	0	0	0	0	0	0	0	0	0	0	0	0	0	0	0	0	0	0	0	0	0	0
YOR142W	2459	1616	2236	1766	2062	1763	2013	1879	1788	1646	1672	2043	1551	1929	1858	2248	1731	1888	2030	2016	1730	2333	1944	1682	1976
YDR304C	3098	2239	2778	2315	2610	2486	2535	2663	2515	2409	2752	2903	2410	2735	2607	3124	2608	2941	2623	2756	2777	3248	2796	2352	2715
YLR430W	2407	1782	2556	2278	2133	2433	2481	2361	2352	2193	2299	2494	2275	2845	2592	1874	1705	2065	2150	2702	2596	3069	2392	2302	2361
YPL020C	727	509	771	602	747	679	627	626	641	634	618	700	672	701	711	739	657	619	710	701	690	814	703	622	683
YHL023C	1263	827	1145	894	1124	1013	1046	1027	926	989	971	1107	894	1114	1003	1100	914	952	1005	1147	1040	1279	1066	993	1086
YLR165C	144	99	151	155	143	148	146	156	127	123	156	144	147	128	155	187	181	168	152	118	153	196	188	123	121
YOR283W	1167	942	1114	965	1071	1019	972	1006	1014	1031	1120	1306	1094	1168	1103	1257	1109	1228	962	1095	1070	1338	1121	1058	1113
YMR052C-A	4	1	1	1	6	4	3	4	3	3	6	1	2	4	3	5	7	5	2	4	0	5	2	4	4
YJR054W	565	362	505	452	492	415	467	437	403	489	385	457	393	500	411	510	399	424	409	453	385	487	399	424	436
YOR053W	4	1	11	4	6	3	2	3	3	4	1	3	3	5	5	3	3	4	4	4	5	8	4	4	8
YER084W-A	0	0	0	0	0	0	0	0	0	0	0	0	0	0	0	0	0	0	0	0	0	0	0	0	0
YHL005C	0	0	0	0	0	1	0	0	0	0	1	0	0	1	0	1	0	0	0	0	1	0	1	0	1
YMR255W	434	387	451	431	439	505	409	489	444	485	464	487	483	517	503	507	505	531	405	484	417	596	498	402	441
YDR029W	0	0	0	0	0	0	0	0	0	0	0	0	0	0	0	0	1	0	0	0	0	0	0	0	0
YDR033W	20207	15523	21875	17482	17332	18052	19762	19717	18385	18720	19603	20856	18026	19730	18829	19512	17439	18784	19570	20414	19562	24625	21009	17724	20148
YPL154C	6783	4201	6028	4213	5373	4051	5465	4737	4479	4301	4455	4846	3702	4663	4514	5592	4224	4636	5656	5094	4486	6281	4975	4274	5274
YNL043C	4	6	2	4	2	1	1	2	5	3	1	2	3	2	4	3	3	6	4	5	1	2	5	2	1
YDR253C	19	8	25	12	20	15	18	15	11	13	10	16	11	11	14	14	12	15	17	13	15	14	12	13	16
YAL032C	484	304	352	295	338	332	284	321	310	297	333	358	254	420	343	337	301	336	316	358	341	452	359	319	390
YNL241C	1796	997	1910	1065	1388	1013	1892	1217	1029	874	1140	968	913	1169	1110	1337	841	965	1529	1301	1216	1627	1247	962	1237
YNL014W	114	83.0012	127	88	121	114	119	122	119	119	135	122	136	117	147	106	122	119	123	121	120	177.002	129	117	109
YEL011W	153	83	139	74	150	51	156	118	180	63	251	94	135	51	155	144	340	136	187	89	69	700	178	52	80
YNL291C	956	658	931	735	843	794	767	805	816	767	808	900	722	917	810	798	782	728	786	839	903	1035	877	817	873
YDL140C	4240	2999	4043	3402	3443	3705	3953	3526	3419	3214	3867	3587	3236	4246	3650	2927	2353	3080	3697	4083	4172	4708	3660	3550	3555
YLR079W	763	652	856	649	666	738	765	797	758	608	825	760	645	750	886	810	703	744	765	809	775	1012	818	655	757
YMR104C	462	357	388	348	377	351	404	398	446	338	547	426	363	368	459	387	533	404	350	414	393	798	470	333	383
YOR348C	19	9	9	16	25	19	13	13	24	14	16	16	13	18	14	11	12	15	14	8	17	32	14	22	11
YOR097C	211	129	200	139	172	131	175	168	169	119	144	163	152	145	156	252	172	192	162	140	131	208	196	145	156
Q0143	0	0	0	0	0	0	0	0	0	0	0	0	0	0	0	0	0	0	0	0	0	0	0	0	0
YOR072W-B	0	0	0	0	0	0	0	0	0	0	0	1	0	0	0	0	0	0	0	0	0	0	0	0	0
YHR103W	2127	1315	1850	1557	1746	1710	1711	1736	1654	1582	1723	1825	1556	1900	1744	1710	1553	1578	1834	1862	1741	2175	1768	1645	1742
YOL126C	695	811	480	603	743	616	524	771	623	546	689	683	721	786	951	824	862	657	524	849	627	985	808	874	674
YOL107W	426	305	334	345	406	382	326	438	347	388	400	390	383	383	382	474	420	408	380	371	322	504	438	346	370
YHR026W	2031	1489	2217	1810	1927	2055	1957	1966	1961	1816	1915	2239	1991	2123	1947	2045	1820	2051	1841	2208	1989	2453	2053	1927	1927
YGL061C	290	203	241	247	265	270	237	246	247	263	238	303	221	263	252	319	280	267	236	259	250	341	244	235	259
YGR028W	445	290	377	293	394	334	333	362	313	318	343	353	341	377	365	456	414	417	376	317	288	508	368	316	351
YMR141W-A	0	0	0	0	0	0	0	0	0	0	0	0	0	0	0	0	0	0	0	0	0	0	0	0	0
YJL089W	18	10	14	16	23	13	17	11	10	14	9	15	11	9	25	16	4	12	15	5	10	13	20	11	16
YKL116C	676	464	629	481	571	550	605	536	518	525	580	634	458	638	599	639	495	517	621	624	524	763	572	520	595
YHR134W	305	230	289	251	280	245	240	249	233	264	273	283	233	262	244	307	275	272	252	269	240	329	249	216	258
YOR022C	318	223	337	250	307	249	316	319	245	246	229	292	257	280	246	333	252	248	302	299	254	370	280	221	253
YBR228W	245	169	275	205	254	201	222	208	199	177	192	211	197	233	201	261	216	212	199	193	206	295	221	168	214
YNL320W	380	226	375	259	334	298	352	333	268	271	254	347	258	292	260	362	275	306	335	306	296	361	286	250	279
YGR123C	1534	1181	1477	1520	1418	1697	1302	1506	1552	1606	1536	1822	1589	1848	1629	1336	1402	1370	1220	1757	1629	1904	1615	1641	1653
YBR269C	370	275	323	240	314	218	295	271	245	252	269	297	210	286	282	371	302	296	332	279	247	407	291	211	294
YMR220W	1635	1280	1675	1433	1751	1447	1424	1471	1401	1340	1365	1644	1317	1693	1676	1805	1456	1452	1359	1531	1359	1790	1583	1636	1577
YLR290C	341	235	445	231	345	249	382	309	269	279	263	301	277	253	276	436	339	324	357	295	242	388	321	239	256
YMR188C	538	408	465	481	559	478	431	442	413	501	414	546	465	492	504	646	507	558	502	463	357	525	499	463	460
YNL258C	1203	828	1196	917	1122	1024	1020	1028	952	1006	948	1065	928	1077	926	1132	904	964	1045	1007	883	1167	981	940	985
YNL075W	1554	1207	1550	1407	1348	1501	1159	1406	1446	1511	1519	1906	1401	1696	1584	1511	1438	1534	1240	1538	1692	1732	1576	1485	1567
YPR159W	4007	2641	3431	2965	3417	3047	3306	3015	2747	2930	2941	3495	2804	3699	3129	3099	2630	2940	3241	3314	3051	3764	3152	3058	3095
YMR198W	452	270	431	381	371	346	331	378	350	334	356	370	331	396	375	376	355	355	353	366	388	485	375	351	408
YHR089C	3108	2731	3181	3525	2930	3746	2758	3501	3742	3676	4009	4619	3997	4063	3860	3091	3854	3781	2840	3677	4105	4815	3950	3560	3673
YBR194W	60	47	73	51	63	72	71	62	56	57	57	80	62	57	61	82	73	76	58	59	62	108	71	63	74
YBR190W	1	3	5	0	1	3	5	5	4	3	10	3	5	3	5	3	2	0	2	1	1	7	6	2	4
YNR018W	1648	1217	1589	1439	1270	1538	1331	1563	1505	1319	1517	1808	1378	1574	1587	1407	1476	1598	1396	1722	1689	2109	1811	1428	1629
YAL044C	6118	4490	5724	4513	4659	4971	4776	5178	5290	4785	5697	6158	4569	5657	5326	5617	5327	5725	5025	5323	6371	6724	5887	4856	5740
YKL197C	585	369	550	405	527	411	513	421	394	377	396	403	318	469	422	454	375	399	470	449	389	509	440	408	451
YKL139W	808	508	736	620	642	684	623	656	605	635	629	735	563	705	708	715	532	669	601	689	644	801	708	610	684
YGR138C	870.889	2177.66	1261.47	2108.34	841.037	1879.89	2633.37	3019.41	3886.36	2432.08	5489.74	2667.07	2747.37	1316.59	3143.08	2119.09	3859.29	4214.35	4589.99	2533	2289.65	5904.37	3890.85	1317.4	1867.93
YHR129C	415	298	365	299	391	364	352	351	321	343	343	375	334	365	363	393	334	366	305	352	383	458	351	335	321
YLR436C	1363	1079	1340	1136	1252	1253	1217	1280	1258	1179	1261	1353	1193	1390	1351	1283	1188	1224	1330	1434	1299	1749	1459	1153	1241
YOR253W	697	517	688	583	629	654	658	601	685	651	687	757	655	738	664	778	682	778	598	694	694	867	786	624	631
YNL268W	5388	3632	5344	4287	4629	4360	4626	4542	4585	4299	4392	5387	3805	4901	4371	4280	3772	4363	4584	4771	4588	5332	4546	4260	4776
YIL105C	748	503	705	572	650	638	610	675	652	634	723	612	637	667	640	722	630	606	661	693	538	960	661	586	627.185
YDL029W	3250	2261	3099	2418	2775	2538	2929	2644	2465	2454	2607	3040	2386	2831	2707	3179	2766	2868	2916	2804	2610	3325	2870	2440	2888
YDR403W	35	33	43	22	33	29	33	26	21	29	26	40	28	25	31	50	25	35	32	25	42	29	33	23	25
YOR132W	776	483	777	508	670	592	700	616	603	509	614	637	537	648	615	607	633	534	642	704	616	876	676	526	648
YPR160C-A	3	0	0	0	3	0	2	2	2	2	0	2	2	1	4	2	1	0	2	1	1	2	1	0	2
YCL026C-B	477	270	295	289	329	251	294	298	290	290	319	352	248	325	287	399	284	308	345	332	297	398	318	322	349
YPR092W	0	0	0	1	0	0	0	0	0	0	0	0	0	0	0	0	0	0	0	0	0	0	0	0	0
YDR525W-A	58	50	45	55	45	46	54	52	55	47	47	56	57	40	63	51	29	48	50	76	40	68	60	41	41
YPL255W	390	255	354	291	321	300	310	299	282	287	306	331	294	400	322	323	286	311	286	337	339	369	304	296	312
YEL012W	249	162	222	178	208	152	237	195	196	180	200	180	212	206	205	296	261	242	201	188	169	302	196	147	174
YOR192C	129.965	90.8705	113.925	99.1785	106.113	114.516	139.405	118.937	113.844	101.41	111.858	100.735	127.683	136.232	138.402	105.946	105.277	96.2096	103.748	104.585	99.9941	158.077	123.128	93.2158	111.333
YGL229C	118	75	198	110	153	97	163	105	120	91	69	79	68	89	87	155	70	86	151	113	91	106	102	83	77
YER065C	296	257	234	205	268	233	176	231	212	212	263	257	219	243	266	257	230	237	213	238	221	289	264	250	273
YPR194C	1217	1044	1195	1121	1295	1292	1348	1255	1600	1009	1565	1331	1555	1270	1619	1399	1608	1205	1143	1184	1214	2056	1484	1206	1067
YOL005C	633	490	573	453	454	503	509	515	486	501	521	584	452	564	531	613	533	570	527	596	613	715	550	504	581
YML052W	1562	1231	1728	1483	1260	1506	1509	1669	1703	1299	1533	1784	1495	1681	1674	1534	1585	1658	1415	1659	1780	2100	1778	1473	1580
YML064C	328	226	315	265	280	273	273	224	263	276	292	291	241	292	270	311	285	282	247	256	284	337	304	249	272
YHL019C	492	309	447	301	408	381	413	364	362	349	361	380	379	419	405	472	390	410	420	421	403	509	420	353	385
YBR167C	206	128	158	153	172	148	167	142	152	161	176	159	168	166	172	216	152	205	147	165	157	170	170	126	170
YHL046C	2.00893	1.38859	0	1.13771	1.64567	0	0	1.44673	0	3.61505	0	0	3.23156	0	0	1.85938	0	0	0	4.12791	7.02266	0	0	0	0
YPR176C	626	447	641	493	502	476	590	528	502	494	530	579	465	502	479	639	547	586	494	494	508	588	501	482	545
YFL016C	1032	856	971	785	809	905	951	935	1099	798	1148	1012	881	824	1090	955	1046	982	981	944	974	1381	1090	811	959
YLR383W	998	689	950	833	902	809	903	810	867	782	796	925	799	891	833	860	710	710	845	925	806	948	794	841	848
YJL062W	1050	683	981	750	879	752	901	850	790	744	801	905	721	860	798	815	679	755	901	896	877	1047	817	851	856
YDR140W	401	269	386	284	326	297	300	309	281	333	350	370	297	320	305	384	338	370	293	368	314	396	328	276	329
YNL252C	655	500	621	545	600	544	587	527	542	568	552	640	533	599	574	690	555	636	596	633	507	697	610	515	579
YLR048W	17356.8	13838.5	17318.5	14308	13261.9	15376	15142.5	15462.9	16140.4	15720.9	17289.9	18495.9	14493.4	18687.9	15749.4	14585.9	15990.9	15658.9	14641.4	17267.5	19353.9	21742	17903.5	15792.5	17830.5
YGR282C	17096	12970	15136	13057	14475	13585	14507	14619	14165	13878	14945	16049	13126	15958	15124	16172	13991	14939	15155	15954	15267	19302	15911	14161	15009
YEL033W	11	11	28	21	17	21	23	16	13	20	10	20	26	20	14	35	20	23	22	23	18	20	15	17	25
YMR196W	809	303	751	410	700	318	724	406	337	292	287	327	248	295	339	622	254	386	728	436	288	489	352	311	385
YOR205C	752	454	661	536	604	553	578	519	488	514	474	665	524	584	589	680	534	578	574	584	556	642	584	517	576
YLR299W	754	461	734	502	631	560	718	585	543	432	557	552	528	499	580	627	567	538	617	586	569	820	671	522	560
YER056C	11564.9	7437.81	14034.9	9429.84	9577.64	10639.7	11126.8	10770.8	10374.8	9494.86	10371.9	12341.9	8775.79	10759	9244.81	9831.84	9448.76	9898.91	9375.88	10806.8	11464.8	13064.6	11019.8	8836.76	11346.8
YBR188C	148	88	146	98	117	108	120	120	121	101	111	114	97	115	109	179	123	157	126	116	101	159	134	100	124
YHR178W	554	401	442	428	465	426	488	439	439	440	536	506	455	520	529	521	484	460	452	495	482	597	507	442	496
YOR195W	1004	704	1049	823	1084	917	900	889	855	863	814	987	901	976	848	985	820	858	924	976	804	1087	870	827	865
YER114C	1506	1108	1542	1261	1306	1497	1514	1292	1330	1232	1507	1527	1264	1671	1486	1144	1092	1232	1370	1622	1698	1847	1486	1353	1459
YOR192C-C	19	10	16	10	9	17	13	17	23	15	19	17	25	25	17	20	14	20	10	13	12	16	16	17	17
YJL191W	1297.64	985.547	1241.82	999.931	1002.4	946.582	1160.45	991.167	1102.72	1093.63	1191.72	1260.66	906.473	1244.51	1069.79	1266.44	1011.75	1109.58	1095.98	1162.24	1271.17	1322.62	1172.93	975.241	1101.42
YGL258W	8	11	18	8	5	16	18	15	9	14	59	23	28	14	17	16	10	14	15	32	44	39	22	39	21
YIL002C	857	541	980	615	792	689	877	676	642	637	626	755	598	723	653	795	583	608	782	731	649	815	676	627	710
YDR518W	958	628	791	577	799	672	756	706	709	752	699	764	697	792	734	813	679	661	760	792	737	1017	765	648	712
YKR021W	904	621	805	670	769	714	815	739	742	688	700	779	692	822	800	779	658	684	723	809	748	983	818	699	852
YLR328W	966	649	965	800	817	810	874	815	868	806	849	966	743	842	825	869	766	881	881	879	846	1092	899	745	852
YKL173W	1140	911	1104	1076	1051	1239	1093	1174	1122	1074	1251	1249	1068	1394	1177	931	1005	1059	1020	1203	1255	1425	1281	1097	1234
YBL003C	4457	3285	4899	4100	4493	4299	4679	4284	4417	4445	4527	5166	5215	5060	4583	6202	4668	5678	4595	4956	4175	5824	4729	4300	3981
YNR013C	1919	1362	1950	1549	1466	1750	1898	1845	1608	1521	1819	1828	1512	1847	1789	1377	1340	1508	1656	1877	2043	2205	1754	1613	1714
YJR077C	4385	3459	3888	4146	4114	3727	3838	3658	4003	3573	3862	4729	3373	4314	3965	3741	3098	3798	4485	4298	3858	4638	3869	3980	3855
YDR376W	703	459	619	550	583	589	545	552	549	526	521	620	513	621	575	676	545	576	595	615	525	686	643	532	634
YJL120W	0	0	1	0	0	0	0	0	1	0	2	0	1	0	0	1	1	1	0	0	0	0	1	0	1
YPR078C	5.74852	2	1.23159	0	2	0	0	4.92637	1	3.69478	4.50754	2	1	1.12473	3	1	2.46319	3.69478	1	2.46319	1.23159	1.23159	2.46319	1	4.50754
YGL058W	628	477	638	554	583	529	539	513	582	553	607	719	532	643	627	649	601	676	565	612	614	750	647	580	644
YFL005W	1567	1136	1546	1198	1320	1198	1294	1344	1289	1315	1384	1543	1308	1384	1264	1515	1365	1476	1248	1381	1407	1836	1509	1213	1473
YMR284W	284	188	269	199	269	168	263	216	212	196	185	213	242	186	222	277	221	210	239	208	157	253	198	201	201
YML061C	943	661	923	727	829	730	777	788	696	724	785	823	722	885	793	837	685	731	798	871	830	907	825	756	760
YJL139C	389	284	389	373	345	354	343	328	364	367	315	378	334	360	377	359	309	344	340	384	293	441	360	298	354
Q0045	65.8406	52.1403	93.6802	34.8167	73.6998	44.6673	37.0796	45.5392	49.2603	54.6958	70.1942	45.0608	29.7576	53.31	31.386	48.7964	48.4107	48.491	65.6953	70.6878	43.8371	94.1933	111.174	55.5698	49.2625
YDL129W	221	191	237	227	197	253	207	261	238	257	260	271	243	255	272	184	234	282	199	253	265	320	273	225	272
YLR449W	3171	2810	3188	3180	2652	3533	2894	3317	3578	3270	3876	4268	3391	4148	3622	2698	3449	3221	2705	3665	4255	4837	3820	3492	3697
YAL037C-B	24	29	33	35	23	34	51	17	18	24	19	19	22	41	21	30	29	43	33	28	32	57	55	32	26
YLR021W	304	231	272	245	247	261	265	270	293	274	266	326	295	314	277	340	323	309	307	276	307	344	292	225	266
YDL007W	2941	2075	2793	2321	2527	2327	2635	2470	2328	2287	2514	2558	2285	2401	2465	3037	2419	2674	2502	2510	2357	3076	2637	2249	2370
YOR145C	2584	2100	2600	2462	2383	2687	2150	2504	2495	2696	2630	3162	2394	3001	2597	2532	2560	2794	2165	2786	2913	3082	2747	2567	2770
YMR317W	27	10	13	7	23	14	14	16	17	24	21	12	11	19	13	20	15	17	5	15	11	17	15	18	20
YKR069W	327	210	298	286	247	310	267	262	305	261	271	305	267	290	310	272	294	296	278	310	296	328	313	307	297
YOR287C	710	509	613	547	508	671	470	643	571	621	603	723	527	735	635	633	540	633	504	686	623	691	671	634	718
YIL122W	234	171	182	163	175	153	185	180	201	165	211	201	156	187	209	213	163	183	174	192	187	270	215	170	180
YHR071C-A	7	7	16	5	7	5	2	5	2	9	2	9	5	7	6	20	6	9	2	5	3	7	4	8	5
YPL218W	3345	2280	3251	2579	2978	2716	2879	2803	2710	2847	2902	3313	2718	3026	2850	3594	3056	3337	2801	2959	2855	3756	3141	2568	2879
YGR296C-B	3.45e-05	0	1.83333	0	3.99e-05	0	8.79e-05	9.12e-05	1.875	2.01e-05	0	0.876354	1.875	1.46385	0.000301694	0	0.00987617	0	2.69e-05	2.22094	0	1.27e-05	0	0	1.5
YPR037C	590	455	512	500	497	536	502	527	545	506	592	638	517	599	515	544	554	546	535	555	570	705	572	510	537
YLR080W	146	73	114	90	119	71	123	97	69	79	73	79	78	67	69	172	56	83	111	100	69	108	80	66	69
YJR149W	65	64	104	54	64	63	74	52	70	45	46	65	69	50	74	66	68	42	70	63	71	91	60	65	55
YJL145W	1092	915	1151	1038	959	1244	966	1107	1181	1135	1279	1383	1149	1307	1184	1230	1258	1246	996	1267	1239	1568	1246	1099	1143
YKL036C	1	0	0	3	0	2	0	0	0	1	1	0	2	3	0	2	1	2	0	0	1	2	2	4	0
YPR198W	810	529	903	642	674	647	748	705	725	636	609	745	680	693	650	793	678	720	679	692	672	827	719	679	727
YNR052C	1195	905.654	1077	840	1027	979	984	1000	967	958	1059	1123	916	1100	975	1013.02	938	961	950	1011	1035	1256	1093	844	1038
YHR098C	3408	2187	3080	2461	2816	2650	2871	2791	2639	2737	2694	2957	2552	3078	2838	2817	2439	2639	2647	3095	2985	3687	2876	2599	2905
YOR244W	605	404	587	500	576	495	521	562	495	515	542	597	508	543	571	644	555	541	529	577	522	675	569	507	574
YMR314W	1793	1278	1789	1408	1555	1454	1656	1585	1517	1415	1688	1716	1363	1582	1609	1803	1594	1738	1502	1599	1631	1949	1665	1334	1603
YLR173W	641	469	521	493	540	626	505	599	563	527	658	663	533	654	664	581	598	574	565	571	596	826	649	575	631
YHR190W	2295	1627	2242	1686	1891	1798	2032	1967	1879	1646	1803	1937	1603	1880	1951	2141	1937	1828	1982	2042	1827	2469	2000	1696	1945
YPL097W	365	268	351	292	327	268	309	295	290	280	244	345	299	297	345	381	269	326	293	332	284	349	312	287	321
YNL115C	547	280	495	321	474	315	481	394	378	309	364	365	295	336	344	499	349	358	481	374	313	518	327	288	350
YLR103C	503	359	505	428	449	458	459	403	431	375	418	506	393	500	438	488	384	432	372	442	418	442	443	442	422
YBR112C	2218.62	1518.12	2085.95	1578.73	1729.36	1813.19	2034.21	1823.55	1828.38	1520.63	2064.19	1820.5	1531.21	1933.98	1965.21	1464.49	1570.78	1535.49	1799.78	1926.62	2120.2	2587.49	1993.53	1601.95	1824.73
YNL247W	6160	4714	6164	5424	5227	6063	5518	5769	5979	5609	6312	6924	5506	6937	6090	5109	5454	5437	5359	6562	6436	7694	6390	5842	6298
YLR123C	16.9343	20.535	11.5196	5.79547	14.568	15.1883	15.8421	12.3316	11.6293	13.2432	20.5508	19.7873	10.7607	15.5678	12.4501	11.6947	10.7825	16.2972	14.9373	17.6618	16.3408	14.9373	13.4325	21.3728	16.8909
YOR345C	0	0	0	0	0	1	0	1	1	1	0	1	0	0	1	1	0	0	0	1	1	1	0	0	0
YNR065C	555.763	425.929	638.481	456.863	520.886	454.102	577.366	524.479	507.028	417.249	483.387	524.421	438.969	535.499	497.981	484.356	458.769	445.122	542.364	509.839	469.524	586.082	568.26	434.544	482.24
YER014C-A	0	0	0	0	0	0	0	0	0	0	0	0	0	0	0	0	0	0	0	0	0	0	0	0	0
YKL132C	231	202	217	238	223	250	225	231	268	246	349	263	247	286	272	227	282	266	229	202	263	351	262	226	237
YPL222W	317	181	261	177	261	207	257	211	174	190	199	199	187	237	243	243	201	193	245	222	175	261	217	193	219
YKL012W	826	580	834	639	754	735	683	749	645	688	718	772	652	742	736	760	666	664	678	721	672	868	750	597	705
YLR395C	384	279	281	288	340	275	274	303	300	295	268	323	288	319	284	428	346	428	352	292	266	327	278	283	322
YHR141C	6883.34	5436.51	6590.58	6023.26	6074.58	6374.13	5925.64	6497.05	6741.92	6940.71	7182.77	7677.12	6960.77	7736.2	6766.49	8163.26	7281.6	8297.7	6186.06	6716.87	7238.46	8881.76	7584.7	5899.66	6648.72
YAL041W	1385	877	1210	930	1143	1111	1120	1059	1031	1020	1003	1154	973	1207	1062	1160	937	988	1109	1226	1092	1299	1113	993	1131
YBL052C	1243	815	1221	1058	1223	1167	1049	1108	990	1087	985	1193	1057	1309	1109	1184	1004	1009	1012	1170	1077	1293	1060	1083	1110
YCL045C	3605	2417	3625	2883	3040	3093	3437	3016	2934	2865	2944	3396	2771	3394	3029	3005	2795	2973	3073	3489	3368	3704	3206	2884	3202
YNL011C	268	188	261	245	252	232	244	257	225	212	227	239	247	230	233	314	248	251	251	250	198	328	234	218	245
YDL135C	765	477	736	602	766	598	656	659	592	599	561	650	623	624	614	931	630	745	705	676	558	750	703	540	561
YMR237W	1833	1157	1800	1292	1633	1353	1634	1478	1473	1278	1391	1604	1292	1574	1434	1520	1279	1316	1592	1533	1420	1755	1466	1332	1434
Q0032	0	0	0	0	0	0	0	0	0	0	0	0	0	0	0	0	0	0	0	0	0	0	0	0	0
YOR020W-A	110	79	107	69	99	76	87	94	73	84	82	78	73	91	83	147	105	126	92	74	67	106	116	70	82
YOR054C	624	388.243	560.223	377.217	516.247	419	549	548.263	546.275	419	535	505	482.574	450	546	634	538	506	515	474	482.216	783.285	584.811	411	501.477
YMR158C-A	0	0	0	0	0	0	0	0	0	0	0	0	0	0	0	0	0	0	0	0	0	0	0	0	0
Q0070	14.9197	1.37522	12.5118	3.47662	1.45338	9.1865	2.74119	2.86303	4.13206	3.93793	4.00322	3.47683	6.61607	8.04216	1.61402	9.14633	4.17454	10.5044	7.40337	12.0749	4.6631	14.495	6.21432	5.77392	2.82025
YGR214W	19618.2	15235.5	18463.5	15571	15004.1	16110	15998.5	16881.1	17270.6	17008.1	19157.1	20436.1	15786.6	19684.1	17538.6	17120.1	18379.1	17993.1	16047.6	18231.5	21196.1	22807	19546.5	16590.5	18669.5
YIR021W-A	1	0	1	0	0	0	2	0	0	0	0	0	0	1	0	0	0	0	0	0	0	0	0	2	0
YGR046W	511	324	440	390	443	395	375	381	397	392	389	467	391	434	440	479	424	473	377	423	383	490	450	373	353
YGR224W	3	4	5	2	4	5	3	3	4	2	5	1	6	1	2	4	2	3	2	2	1	1	1	8	3
YMR130W	483	292	496	345	421	408	378	430	361	404	400	451	419	468	456	515	398	421	422	421	359	479	422	391	412
YLR455W	492	393	508	455	494	452	446	417	431	480	450	494	454	517	482	521	433	457	441	531	436	567	479	464	460
YDR308C	270	208	271	245	261	253	257	264	244	278	237	283	235	304	281	318	272	339	248	299	243	352	282	252	245
YJL153C	34425	30250	3887	13894	25512	30051	7977	17817	13964	31895	35336	22419	23736	39495	34173	23880	38904	25149	18838	18452	18351	54445	41060	25196	29361
YGL259W	4.97331	3	2.78448	3	4.5856	1.42848	3.65749	2.22238	1.35614	3.45555	3.48496	0	2.92437	5.90042	8.02725	0	5.84008	2.54058	2.57134	6.83495	2.71028	9.89308	0	0	2.5637
YKR036C	1023	809	1073	933	914	942	953	947	887	901	988	1076	875	1064	958	990	985	934	904	998	967	1230	1022	869	989
YIR030W-A	0	0	0	1	0	0	0	0	0	0	0	0	0	0	0	0	0	0	0	0	0	0	0	0	0
YDR320C	666	437	632	411	566	562	628	551	504	528	534	513	515	557	563	586	411	475	547	582	518	702	597	482	547
YIL047C-A	372.471	243.32	312.142	287.515	257.671	342.537	304.875	341.463	319.249	283.975	356.365	353.791	264.159	342.309	296.128	295.641	281.938	309.442	283.979	359.203	408.617	440.767	370.425	301.05	367.162
YBR035C	1814	1175	2013	1245	1450	1230	1769	1389	1389	1142	1181	1486	1143	1319	1327	1873	1245	1540	1650	1458	1476	1588	1505	1203	1561
YCR002C	1175	902	1282	1019	1215	1058	1062	1077	1065	988	1024	1232	1111	1189	1108	1303	1186	1198	1116	1216	1098	1448	1221	1047	1099
YOR192C-A	0	0	0	0	0	0	0	0	0	0	0	0	0	0	0	0	0	0	0	0	0	0	0	0	0
YDR244W	869	701	778	644	912	774	704	730	731	662	675	820	647	869	855	888	721	733	703	763	714	869	838	782	761
YAL016W	2497	1778	2481	1903	2177	2066	2149	2129	2133	2023	2199	2263	2009	2225	2276	2335	2216	2094	2164	2397	2129	2939	2416	1931	2181
YER097W	5	5	9	4	4	7	6	12	5	5	3	4	12	8	4	3	5	11	6	10	3	13	5	2	4
Q0275	0	1	0	2	1	1	1	0	1	2	1	2	0	0	0	1	0	4	1	1	3	0	0	1	0
YPR093C	171	129	150	116	158	125	145	131	122	110	136	147	101	158	163	197	131	133	145	154	145	225	145	102	157
YMR239C	1130	891	1085	1032	1078	1151	885	1017	1016	1151	1141	1339	1131	1306	1209	1039	1075	1091	885	1158	1242	1357	1204	1112	1128
YLR163C	1177	839	1112	873	1007	871	923	948	879	897	881	1070	766	980	960	1061	999	986	990	965	921	1093	992	916	983
YDL072C	917	655	995	729	844	665	934	857	793	681	730	787	804	694	826	1137	797	884	918	837	750	1121	860	645	770
YPL190C	2150	1466	2029	1620	1836	1882	2040	1853	1629	1538	1831	1800	1527.12	1950	1845	1715.1	1478.13	1540	1765	1983	2021	2460	1899	1696	1830
YHR199C-A	36	25	31	18	20	15	17	34	27	18	23	28	20	25	28	24	20	18	31	24	30	35	24	33	34
YER059W	499	370	453	366	414	380	446	424	413	417	482	454	408	430	456	481	490	447	478	443	421	613	533	346	446
YBR207W	1270	884	1064	949	1062	955	1013	952	984	1017	1087	1168	892	1131	1071	1144	1072	1028	1033	1078	1003	1361	1107	931	1017
YIL049W	215	157	194	158	195	179	160	182	165	172	160	225	196	212	189	259	205	238	175	196	164	216	194	173	189
YBR069C	5374	4167	6315	5120	4710	5194	5305	5612	5305	5271	5329	6435	4882	6109	5242	4611	4761	5059	4785	6172	6113	6543	5600	5058	5619
YML073C	10211	7708.72	10666.9	8672.74	8301.71	9103.58	9100.57	8956	9406	9202.58	9179.15	11017.2	9409.59	11111.6	9263	10276.8	9212.6	9641	9366.58	10483.7	10410.6	12507.3	10755	9204.13	9655.57
YLR084C	1269	821	1260	987	1156	984	1104	1041	880	966	924	1095	844	1083	984	1044	751	943	1018	1106	1048	1067	970	1036	1009
YGL215W	1990	1297	1964	1817	2019	2037	2047	1847	1760	1691	1710	1833	1683	2019	1842	1497	1067	1346	1752	1998	1762	2226	1886	1685	1791
YPR066W	147	106	129	120	133	133	149	120	124	108	130	140	104	145	109	127	129	111	127	121	153	191	136	109	115
YOR135C	0	0	2	0	0	1	2	1	2	2	0	1	0	1	3	1	1	2	3	2	0	2	1	0	0
YNL202W	160	113	140	77	193	72	112	81	74	70	55	81	60	85	133	194	78	87	94	88	81	98	69	97	71
YOR161C-C	0	0	0	0	0	0	0	0	0	0	0	0	0	0	0	0	0	0	0	0	0	0	0	0	0
YPL143W	7410	5513	6821	6249	6058.61	6552	6089.62	6627	6998	7006	7877	8146	6759	7542	7002	7757	7680	8214	6187	6854	8002	8835	7594	6342	6762
YLR099C	436	268	322	283	305	390	294	362	285	259	341	333	293	333	301	298	397	333	296	353	347	595	440	242	431
YDR092W	740	499	637	519	627	561	551	647	601	577	596	656	533	651	594	732	567	652	628	617	629	732	680	501	597
YOR080W	501	332	489	411	512	410	450	413	447	425	458	471	435	483	466	475	414	430	402	412	380	524	454	385	462
YNL277W-A	0	0	1	0	0	0	0	0	1	0	0	0	0	1	1	0	1	1	0	0	0	0	0	0	0
YCL073C	0	3.28571	2.87179	0	1.72	0	1.6	0	0	1.80952	1.44828	0	0	1.44444	1.42857	1.4	0	1.46875	1.94444	1.56522	0	1.5	0	2.13333	1.76
YNL133C	172	142	190	150	186	154	147	148	133	142	137	156	165	146	145	228	168	185	167	159	116	166	170	146	152
YJL053W	488	381	524	401	411	416	473	500	516	429	486	525	433	471	548	565	509	467	455	461	471	615	503	399	446
YJL167W	8867	6522	6464	6166	6963	7190	6495	6979	6623	6794	7362	7766	6569	8195	7558	7818	7649	7359	6629	7491	7277	9662	8406	6867	7787
YIL097W	150	122	151	148	139	146	175	209	155	145	172	148	177	143	168	178	217	190	174	129	117	230	207	115	126
YOR198C	4459	3021	4188	3272	3840	3556	3855	3518	3423	3575	3469	3776	3190	4235	3550	3589	3145	3272	3835	4199	3617	4799	3935	3410	3824
YNR025C	1	1	3	0	0	1	0	1	0	0	0	1	1	1	5	2	2	0	2	3	1	2	2	0	0
YLR014C	662	571	671	649	662	699	592	641	635	675	676	776	616	758	691	590	554	658	604	704	676	774	674	667	746
YLL065W	1	0	1	0	2	1.62105	0	0	1	0	0	1	1.62105	0	0	0	0	0	0	0	0	1	0	0	1.62105
YNL101W	1419	1089	1358	1251	1269	1457	1338	1330	1348	1290	1279	1461	1298	1486	1484	1370	1321	1315	1183	1375	1270	1772	1524	1264	1388
YGL241W	861	623	843	683	717	652	772	668	733	728	751	828	725	853	756	784	681	727	725	792	739	900	805	727	782
YML055W	502	342	520	432	496	431	461	449	426	439	378	486	494	474	468	637	522	567	402	430	381	529	464	400	414
YHR143W-A	437	345	424	386	363	447	324	444	425	490	473	506	404	491	479	460	479	553	320	394	479	512	450	360	421
YLL050C	4810	3363	4466	3787	4495	4041	4062	4249	3981	4323	4173	4675	4232	4459	4244	5779	4414	5124	4166	4096	4100	5395	4689	3787	3990
YFL052W	20	20	15	16	12	19	15	10	17	11	23	23	14	12	4	21	19	15	25	13	12	36	15	9	6
YML035C	1471	972	1489	1115	1235	1146	1299	1200	1211	1109	1106	1307	1096	1335	1210	1101	1107	1053	1128	1372	1261	1479	1214	1165	1244
YGR133W	143	98	112	111	98	107	124	107	134	115	124	103	102	131	147	116	122	125	115	114	137	137	125	101	121
YDR357C	187	112	184	148	201	156	160	141	153	166	142	155	182	149	185	272	160	198	171	163	135	194	180	143	159
YDR023W	9476	7450	9306	8204	7823	9312	8419	9008	9175	9025	9800	10262	8987	10323	9663	9257	9703	9679	8345	9876	9649	12029	10158	8446	9335
YDR006C	1559	980	1551	1086	1243	1222	1317	1222	1065	1183	1218	1258	954	1335	1226	1179	955	1111	1181	1347	1291	1556	1264	1159	1266
YPL280W	23.75	6.9	34.6667	7	19.3333	7.77778	15.6	3.42857	16.6667	7.11111	9.6875	12.5	3.75	9	19.7143	28.5536	11.6667	8.4	14	25	7.5	0	21	6.4	13.6
YNL256W	3138	2693	2470	2652	2645	3476	2402	3020	2836	3362	3503	3548	3092	3978	3342	2572	3175	2957	2484	3307	3299	4121	3780	3052	3515
YML100W	842	248	772	209	750	212	712	289	551	176	536	234	347	204	395	737	620	319	687	267	240	1265	461	204	227
YHR197W	2241	1839	2137	2140	1990	2397	1831	2212	2153	2328	2377	2654	2183	2710	2298	1891	2022	2084	1799	2421	2442	2679	2458	2290	2370
YER098W	249	197	246	188	258	195	233	222	233	177	229	242	199	216	250	261	224	202	279	218	217	329	240	186	205
YDR401W	8	3	4	3	4	5	5	5	8	3	5	11	6	8	3	2	7	7	6	3	5	9	6	7	6
YNL325C	414	235	417	312	386	329	326	342	307	336	328	351	318	334	292	390	310	332	358	369	313	444	355	287	325
YDL244W	28.803	15.1632	24.1244	20.7246	10.673	12.0998	12.1322	14.0154	14.1791	11.4865	9.95193	8.78194	5.04705	15.1401	20.9874	18.5146	15.5589	7.05725	21.1102	11.8861	16.2453	13.4655	20.1768	13.6038	18.0255
YGL204C	54	35	67	42	42	39	57	47	47	38	34	38	39	44	41	76	49	47	58	57	36	58	35	37	38
YBR128C	50	30	50	38	53	41	45	36	59	40	51	44	60	45	53	69	68	56	48	39	43	65	47	32	30
YGL168W	0	0	0	0	0	0	0	0	0	0	0	2	0	0	0	0	1	0	0	0	0	0	0	0	0
YFR010W-A	0	0	0	0	0	0	0	0	0	0	0	0	0	0	0	0	0	0	0	0	0	0	0	0	0
YPL258C	269	201	212	247	201	281	223	261	236	235	268	282	258	253	261	236	248	274	209	281	277	343	290	223	271
YDR540C	43	38	50	35	46	37	34	38	42	31	45	34	27	32	36	54	51	54	36	43	36	58	54	28	48
YNL216W	1809	1304	1708	1484	1565	1667	1627	1559	1514	1475	1589	1734	1504	1734	1567	1494	1419	1423	1448	1720	1857	1987	1636	1553	1743
YIL036W	675	535	722	587	591	672	696	699	755	585	826	701	701	698	794	640	766	728	687	728	804	1136	809	639	667
YDL082W	8074.7	6363.48	8168.79	6902.82	6537.06	7536.19	6881.43	7497.07	7896.9	7520.12	8368.5	9113.95	7452.79	8948.48	7975.55	7606.7	8523.58	8342.82	6868.03	8376.1	8868.47	10215.2	8704.51	7302.77	8261.5
YJL215C	20	16	12	15	22	18	18	18	22	16	8	12	18	23	9	16	14	11	15	11	24	23	21	9	14
YOR282W	0	0	0	0	0	0	1	0	0	0	0	0	0	1	0	0	1	0	0	0	0	0	1	0	2
YPL096C-A	23	11	15	14	16	21	19	14	25	20	18	27	17	16	24	19	12	32	24	15	20	27	19	23	23
YLR307W	20	8	9	6	10	4	7	5	7	13	10	5	7	13	9	15	11	5	10	6	15	12	6	4	9
YML119W	408	354	368	346	375	389	355	408	432	404	433	446	420	399	477	422	425	410	378	414	403	560	455	412	435
YPL273W	3480.74	2522.33	4028.4	2798.52	2918.91	3316.68	3245.86	3144.35	2997.99	2997.99	2711.18	3471.3	2987.37	3487.82	3002.71	3505.53	3324.94	3640.08	2976.75	3273	3330.84	3768.74	3350.91	2764.29	3439.43
YCL066W	0.5	0	0.5	2	2.5	3	0	2.5	5.5	1.5	2	2.5	2.5	2	2	2	3.5	3	2	1	2.5	3.5	0	2	1
YPL201C	29	25	21	27	25	34	13	33	25	39	29	33	26	31	39	15	22	31	12	26	27	37	39	24	31
YLR046C	192	141	180	151	189	162	144	176	133	183	160	166	156	155	156	172	148	142	187	132	161	212	166	160	167
YDR316W-A	0.000483088	5.83451	0.000495961	8.24885	0.0252127	0.0375688	0.0221662	0.0338286	0.306506	0.0145564	0.00822057	0.425637	0.00982556	0.0442696	0.0243822	0.000261255	0.250064	0.822366	0.191632	6.47911	0.326433	0.268593	3.90443	0.00371916	0.000631728
YHR003C	1293	973	1322	1014	1082	1243	1057	1137	1172	1210	1250	1391	1221	1331	1298	1206	1233	1317	1107	1296	1237	1552	1354	1171	1251
YFL019C	3	1	5	2	2	1	4	3	0	1	1	0	1	0	1	3	1	3	0	2	1	5	1	0	0
YKR085C	637	473	510	513	574	499	478	533	507	503	512	646	500	596	553	662	512	668	532	570	506	629	634	565	585
YPL025C	13	5	8	9	9	13	10	15	5	12	9	8	14	6	11	12	17	8	10	9	13	20	10	12	6
YPR041W	4959	3929	4834	4315	4159	4805	4267	4713	4841	4592	4992	5754	4548	5487	4987	4339	4923	4834	4174	5000	5469	6192	5208	4619	5127
YJL050W	5380	4895	5654	5794	4764	6408	4874	5995	5994	5871	6402	7440	5883	7630	6276	4455	5466	5494	4643	6793	6812	7403	6215	6320	6375
YHR171W	143	107	157	90	129	135	159	124	122	109	130	125	108	118	115	151	131	111	150	122	108	176	132	96	121
YLR154C-G	0	0	0	0	0	0	0	0	0	0	0	0	0	0	0	0	0	0	0	0	0	0	0	0	0
YLR051C	1053	728	967	880	899	915	756	921	840	1025	941	1129	852	1047	962	1129	949	1148	816	978	992	1131	1026	895	982
YER116C	286	188	262	199	229	201	226	196	233	202	245	258	214	238	242	242	235	221	233	239	243	320	213	192	216
YOR136W	6992	4259	7656	4431	6016	3532	7304	4896	4229	4300	3932	4314	3590	3790	4194	7269	3952	4887	6736	5192	4270	5373	4538	3953	4958
YOL086W-A	162	147	193	152	160	156	168	156	154	153	178	203	153	165	175	221	159	187	184	166	177	247	184	132	138
YBL113C	624.709	565.217	632.284	468.147	637.557	708.407	584.316	796.261	468.794	451.01	525.444	491.375	322.989	403.907	741.266	592.269	382.82	474.367	427.605	460.887	583.357	831.42	768.365	641.153	731.216
YOR202W	1439	961	1529	1013	1165	1039	1275	1170	1113	989	1025	1269	827	1210	1076	1360	1055	1174	1200	1079	1271	1263	1198	955	1193
YPR016W-A	0	0	0	0	0	0	0	0	0	0	0	0	0	0	0	0	0	0	0	0	0	0	0	0	0
YHR219C-A	0	0	0	0	1.42717	0	0	0	0	0	0	0	1.25	1.28012	0	0	0	3.11111	0.605279	0	0	0.589213	0	0	2
YLR364W	26	28	32	17	31	34	33	22	32	23	28	38	22	45	27	50	23	45	23	31	35	45	40	28	30
YNL054W	1079	667	1029	861	974	938	974	924	877	879	882	1017	829	959	949	855	749	852	954	985	995	1227	927	815	1030
YGR137W	231.913	206.045	255.583	222.113	233.293	210.251	282.827	265.497	275.25	269.265	278.765	272.96	254.769	235.962	271.278	300.258	291.174	290.189	281.889	281.003	258.668	349.408	276.604	201.544	238.018
YBR153W	425	317	373	322	398	347	287	344	302	305	325	375	329	397	378	367	351	350	316	376	319	423	396	326	360
YGR142W	169	137	186	146	167	207	207	195	276	160	323	197	268	187	283	190	302	205	198	176	182	412	276	148	170
YOL023W	383	255	302	314	373	273	294	287	284	271	268	316	271	323	321	353	253	302	279	318	262	343	276	280	306
YKL186C	666	500	581	529	559	577	570	573	580	557	658	644	552	600	592	632	570	653	591	556	618	767	655	484	559
YOL165C	1.03522	0	0	3.28172	0	0	0	0	2.19122	0	2.17767	1.0587	1.11297	1.1344	1.04655	2.07951	1.03018	2.20212	2.13424	0	0	3.16869	1.06769	0	0
YDR221W	752	500	819	634	683	652	778	646	658	623	634	689	578	745	652	641	522	614	729	690	649	787	663	638	636
YGR264C	6998	5442	7287	6502	5999	7297	6472	6960	7114	6719	7378	8062	6865	8186	7445	5930	6487	6517	6215	7596	7686	8819	7481	7034	7359
YDL184C	0	0	0	0	0	0	0	0	0	0	0	0	0	0	0	0	0	0	0	0	0	0	0	0	0
YDR206W	1958	1589	2029	1860	1816	2042	1798	1999	1949	1904	1988	2286	1845	2291	2070	1743	1838	1872	1741	2108	2206	2421	1983	1965	2047
YKL198C	696	478	611	480	497	580	561	579	521	470	656	584	457	673	603	433	455	465	481	583	639	699	591	514	564
YLR112W	56	48	81	49	73	54	65	55	56	52	55	60	55	63	55	63	70	66	56	55	52	80	59	57	69
YBL037W	743	515	724	559	708	631	666	614	571	550	621	680	586	687	679	585	528	565	631	633	594	786	687	638	594
YDR504C	15	9	15	14	28	17	19	20	20	20	12	19	21	21	20	25	17	17	28	18	13	19	19	25	13
YBL083C	88.186	100.272	95.4397	73.5177	87.1546	79.2903	102.495	100.445	57.0087	97.1098	81.2623	137.748	83.5539	96.5054	101.66	79.1348	100.808	86.6397	85.7941	82.56	81.0282	126.844	103.601	65.5488	75.9111
YJR152W	175	138	169	159	138	178	145	169	178	160	146	177	156	166	192	185	151	170	154	171	157	220	159	175	155
YPR042C	580	372.122	496	447	550	422	523	513	443	474	463.086	474	411	535.472	455	415	393	394	513	536	452	627	528	459	447.124
YBR191W-A	0	0	0	0	0	0	0	0	0	0	0	0	0	0	0	0	0	0	0	0	0	0	0	0	0
YBR085W	83	80	119	86	86	103	105	100	85	78	131	120	85	94	92	97	106	92	99	102	113	136	108	95	110
YDR215C	0	1	0	0	1	0	0	1	0	0	0	0	0	0	0	0	0	0	0	1	1	3	1	0	0
YKL076C	124.062	76.5388	122.099	76.8977	108.699	127.766	107.081	97.4391	88.4667	90.8399	92.782	103.207	85.8607	108.826	106.828	104.425	98.4916	100.375	106.979	104.44	84.1852	123.35	100.613	94.9023	98.9138
YER068C-A	0	0	0	0	2	0	0	0	0	1	0	0	0	0	0	0	0	0	0	0	0	0	0	0	1
YKL106W	1016	572	1049	704	945	776	859	722	663	721	655	870	638	801	750	860	589	652	736	845	726	801	734	715	794
YBR281C	711	502	787	580	644	571	682	608	643	602	632	664	587	676	588	648	559	615	638	683	642	736	574	599	639
YDL153C	3413	2921	3535	3515	2845	4151	2904	3674	3950	3846	4075	4666	3795	4408	3930	2872	3592	3592	2850	3943	4254	4824	4194	3697	3973
YBL078C	55	52	57	55	57	47	63	63	58	60	70	57	65	44	70	90	98	74	78	54	58	123	97	47	45
YDL150W	1526	1247	1543	1458	1296	1557	1216	1495	1423	1454	1485	1775	1305	1652	1605	1320	1494	1519	1192	1636	1694	1927	1626	1397	1588
YLL001W	897	571	770	673	799	683	771	692	704	623	639	733	652	684	712	832	642	696	750	710	653	823	694	596	691
YOL136C	1380	909	1459	1004	1386	840	1272	1103	978	1021	1087	1191	899	879	1061	1604	1039	1214	1438	1146	905	1325	1047	782	979
YER036C	8323	6418	8580	7448	6925	7906	7307	7911	8072	7760	8384	9529	7344	9311	8203	6461	7410	7305	7023	9053	8921	10191	8468	8171	8760
YGL052W	1	3	0	0	1	1	0	1	1	0	3	0	1	1	2	2	2	0	0	4	1	1	2	2	0
YDR398W	3744	2558	3636	3053	3255	3315	2928	3168	2963	3135	3154	3961	2761	3703	3233	2896	2729	3112	2873	3576	3550	3634	3199	3074	3613
YNL168C	587	495	627	519	490	513	617	639	524	543	544	589	519	524	553	595	514	580	542	612	572	656	568	495	583
YGR038W	452	327	458	340	416	345	374	388	355	363	368	423	395	376	424	474	402	402	383	374	365	494	396	388	350
YIL077C	272	236	261	233	229	267	288	289	307	237	343	320	287	267	315	285	353	297	287	290	315	421	341	263	230
YDR053W	1	0	0	0	0	0	0	1	1	0	0	0	0	0	0	0	0	0	0	0	0	1	0	0	0
YKR031C	1398	908	1320	1047	1099	1174	1144	1098	1036	1107	1050	1212	981	1308	1120	1071	858	942	1146	1228	1121	1426	1128	1096	1103
YMR153W	986	754	995	814	878	930	877	917	846	864	877	1074	874	955	914	904	902	895	836	931	968	1063	1000	841	881
YPL266W	1404	1290	1437	1469	1239	1755	1244	1644	1722	1770	2000	2110	1703	1978	1860	1393	1825	1785	1268	1792	2052	2231	1836	1724	1731
YPL279C	233.426	156.17	254.761	236	243.597	253.292	159.855	190.742	197.393	223.481	217.703	252.512	167.917	289.633	224.711	218.455	176.467	230.618	172.244	286.328	233.5	262.812	183.329	254.071	262.597
YPL264C	105	51	122	68	90	92	91	80	52	52	78	93	67	75	81	96	77	81	70	62	76	97	85	65	67
YHR132C	1911	1411	1816	1517	1639	1604	1589	1670	1604	1609	1780	1920	1450	1795	1683	1626	1699	1671	1581	1682	1755	2157	1768	1578	1692
YER115C	202	154	199	183	160	183	189	209	172	182	210	215	198	188	215	190	208	193	162	178	218	225	225	165	205
YLR336C	1793	1386	1788	1679	1732	1900	1508	1699	1549	1888	1730	2089	1623	2148	1835	1529	1436	1593	1477	1902	1833	2105	1898	1841	1827
YDR101C	4276	3524	4152	4131	3738	4662	3526	4269	4245	4504	4494	5189	4064	5393	4560	3463	4017	4080	3545	4908	4870	5425	4711	4632	4836
YDR441C	412	295	418	322	360	385	339	371	385	346	395	481	378	445	397	404	364	389	325	407	372	505	407	354	381
YMR121C	552.109	429.778	473.316	397.427	450.223	476.83	437.686	483.319	487.102	412.535	543.554	556.435	429.925	527.087	464.634	580.67	545.529	528.962	446.117	479.731	552.274	652.416	561.657	480.95	524.087
YHL014C	321	203	303	227	312	273	233	243	243	277	263	316	274	276	299	351	280	305	285	298	237	361	279	236	295
YIL054W	0	0	0	0	0	2	0	0	0	0	0	0	0	0	0	0	0	0	0	0	0	0	0	0	0
YMR312W	575	527	583	544	521	627	472	589	623	600	680	720	643	678	677	602	670	657	543	696	709	840	681	603	644
YMR164C	522	317	461	358	441	390	408	372	369	347	376.102	408	322.027	411.528	389	400.025	383	371	428	403	352	484	362	316	384
YOR382W	558	409	156	396	478	296	235	270	370	464	607	586	292	379	361	518	414	465	536	347	379	649	419	396	341
YLR141W	233	210	216	226	224	214	218	233	231	218	252	314	201	251	217	223	234	255	250	271	276	328	260	229	281
YOR214C	1	0	2	0	0	3	0	1	0	1	1	4	2	1	2	2	0	0	1	0	2	1	1	2	1
YJL030W	293	198	272	233	273	229	264	256	225	261	220	281	224	247	261	358	279	295	262	233	225	298	281	193	272
YDR410C	399	310	387	324	400	365	346	381	317	375	338	392	399	370	376	512	377	428	359	397	365	443	425	313	350
YDR498C	649	482	564	447	487	527	477	535	504	502	565	612	488	588	561	542	598	552	483	586	511	718	586	507	603
YJR096W	417	281	360	252	313	312	332	325	295	267	313	320	292	293	286	404	308	345	374	252	238	491	384	244	313
YOR335C	9701	7272	10529	8479	8384	9231	9130	9056	9078	8348	9003	10141	8039	10634	8927	7517	7532	8063	8664	10466	9760	11288	9339	8979	9780
YGL059W	310	184	345	183	300	258	346	262	270	198	249	206	244	238	268	388	300	264	306	233	221	374	252	176	224
YNL017C	2	2	0	0	0	0	0	0	0	0	0	0	0	0	0	1	0	0	0	0	0	1	0	0	1
YMR051C	0.00102644	1.43e-08	0.00049543	0.129321	0.0190251	72.3167	0.00238873	0.000410046	1.1495	58.2986	12.9041	0.01274	0.00018024	0.160144	11.3392	0.000277009	0.000620673	0.0176807	6.79e-06	0.000232821	0.00027524	0.0865916	3.27183	4.20391	0.000520572
YNL087W	3158	2590	3462	3133	2906	3570	3088	3492	3629	3364	3545	3814	3295	3880	3404	2684	3056	3092	3035	3720	3691	4239	3551	3274	3430
YHR015W	45	30	52	26	41	35	37	32	39	36	43	44	33	49	33	42	36	42	29	34	44	46	28	26	26
YJL177W	9620.59	7243.94	9142.69	7837.2	7768.42	8302.58	8075.95	8348.37	8698.6	8766.6	9240.61	10000.6	8221.19	10099.2	8671	8829.97	8705.99	9278.4	7805.26	9269.68	9858.91	11366.3	9730.32	8392.79	9026.16
YDR502C	19375.1	14026.8	10358	11366.9	14709.9	15458.8	11406.3	13610.6	12570.7	15190.3	17198.1	15791.5	13601.2	18127.9	16679.1	15382.8	16605.7	14754.9	13825.9	14995.7	15218.2	22842.1	18099.6	14553.3	16094.5
YGL037C	1546	950	1535	755	1234	548	1610	1218	1323	720	1392	777	894	437	1103	1826	1669	1267	1711	982	628	2267	1302	473	799
YDR359C	839	511	845	654	771	721	818	701	611	618	732	733	614	743	730	652	492	563	732	757	750	856	653	624	612
YLR073C	518	339	503	385	447	427	385	375	334	433	316	492	337	454	384	432	307	366	384	430	457	391	411	398	449
YLR227W-B	14026.7	8755.45	12503.2	9879.17	10389.7	12427.9	12833.7	11510.9	10991	12660	12420.7	11751.8	10802	14551.9	9390.52	9750.28	9538.17	9905.19	13424	13650.8	13068.7	18292.7	14275.9	10510.2	12379.7
YAR018C	398	199	357	285	320	277	321	295	271	302	291	349	271	336	304	351	284	304	290	301	317	382	272	277	298
YJR076C	1791	1343	1714	1578	1673	1612	1490	1610	1607	1557	1644	1905	1536	1753	1682	1616	1665	1506	1544	1640	1584	1998	1703	1596	1697
YCR105W	31	18	18	24	16	14	20	19	14	19	12	14	31	17	22	35	21	33	27	20	29	25	20	17	24
YJR057W	372	279	350	324	340	344	304	349	286	319	308	340	349	364	340	459	361	428	313	324	288	432	351	292	315
YOR112W	863	606	777	645	770	778	727	698	704	647	755	805	672	797	833	790	720	677	710	837	769	964	736	675	718
YKL045W	824	567	728	666	754	691	657	607	696	674	677	820	671	752	661	735	647	690	666	720	609	739	709	633	642
YBR121C-A	0	0	0	0	0	0	0	0	0	0	0	0	0	0	0	0	0	0	0	0	0	0	0	0	0
YBR258C	89	67	93	75	83	77	81	75	72	89	60	81	69	76	80	101	87	96	76	71	65	81	74	66	72
YHR162W	2624	1785	2921	2017	2295	2109	2452	2236	2188	2077	2150	2545	2150	2301	2216	3028	2330	2566	2300	2180	2179	2953	2451	1858	2241
YPR074C	21013	15690	19912	15599	16577	16666	18409	17884	16647	16506	18237	19777	14697	20059	17662	16423	14782	16047	18090	20469	20240	23264	18983	17525	19397
YFR020W	100	69	85	53	95	93	107	88	82	90	92	84	65	82	104	94	101	80	97	79	94	87	84	80	94
YLR262C-A	346	278	407	316	387	373	337	353	395	384	375	437	428	425	388	561	444	473	383	360	315	503	423	320	323
YML013W	806	499	824	575	626	620	723	662	575	510	590	660	511	670	692	718	505	597	666	638	766	849	629	598	673
YGR014W	3312	2137	2764	2407	2668	2526	2685	2562	2186	2179	2554	2599	1986	2982	2489	2126	1549	2029	2527	2873	2748	2881	2344	2513	2397
YGR217W	1155	770	1025	846	1002	1056	1003	915	808	900	914	989	875	1119	953	853	728	776	944	1032	918	1111	938	930	1046
YPL003W	243	135	242	172	192	163	189	187	191	156	174	168	179	154	211	246	216	207	227	184	172	265	209	148	171
YLR017W	1805	1436	1646	1558	1389	1679	1431	1647	1715	1651	1967	2042	1588	1947	1807	1591	1921	1757	1518	1831	2011	2317	2025	1698	1859
YML089C	2	0	1	1	4	0	3	0	1	3	0	1	3	0	1	2	0	0	0	0	0	2	0	1	2
YLR297W	49	88	113	108	64	64	155	111	151	127	162	120	114	51	121	120	99	148	138	111	91	159	114	55	99
YNL165W	356	205	325	241	279	295	246	310	304	258	287	321	240	303	284	293	299	278	293	277	302	311	271	258	307
YDL169C	46	16	42	22	43	25	28	35	29	29	26	34	28	19	31	43	29	34	42	19	21	34	39	23	33
YMR319C	1166	1298	1476	1530	993	2162	1337	1965	1934	1827	2613	2162	2120	2012	1995	1253	2244	1758	1202	1945	2196	2979	2264	1690	1815
YMR119W-A	49.7164	28.4379	48.4859	26.4136	65.4245	54.082	38.8464	51.5126	50.5617	48.5177	27.7034	42.4725	43.4659	40.9138	46.4718	50.9317	44	36.0163	42.3307	32.4281	35.2835	70.5488	42.4399	41.5577	37
YEL014C	0	0	0	0	0	0	0	0	0	0	0	0	0	0	1	0	0	0	1	0	0	0	0	0	0
YDL127W	440	285	407	302	387	299	310	330	280	307	296	356	287	367	334	392	275	326	350	408	318	355	340	362	317
YDL136W	4666.39	3714.42	4412.07	4024.72	3727.24	4314.39	4132.96	4194.08	4377.56	4641.97	5152.75	5183.16	4599.04	5283.22	4419.47	5178.41	4892.27	5862.37	3999.4	4508.06	4993.04	6301.53	5302.25	4194.32	4328.3
YOR152C	87	47	94	63	76	76	83	86	73	61	77	84	63	82	90	98	91	83	76	63	68	100	75	51	69
YDL216C	187	167	165	156	158	171	193	166	169	150	213	180	171	173	192	167	187	158	164	166	155	251	175	153	190
YBR068C	4139	3560	5617	3963	3877	4393	5338	4768	5499	3951	4994	4800	4587	4317	5067	4451	5138	4709	4942	4593	4646	6939	5252	3560	4264
YFR028C	1555	996	1436	1161	1291	1342	1256	1302	1260	1151	1361	1440	1099	1395	1298	1238	1235	1238	1248	1334	1401	1575	1373	1286	1420
YHR126C	1	0	0	0	0	0	0	0	2	1	1	0	0	0	1	0	0	0	1	2	0	0	1	1	0
YHR008C	2069	1351	1599	1333	1666	1210	1611	1427	1493	1272	1295	1474	1249	1428	1541	2012	1517	1629	1746	1628	1459	1931	1525	1296	1541
YDR261C-C	0	0	6.93e-08	0.000553596	9.01e-08	4.99e-06	1.19e-07	0	4.94e-06	0	1.06e-08	2.09e-08	6.82e-06	0	1.03e-08	4.28e-07	8.2e-05	0.00333444	1.04e-07	8.22e-08	1.47e-08	0	6.1e-05	0	1.52e-08
YOL001W	317	222	311	265	270	328	288	329	319	330	318	335	332	339	338	305	284	302	278	288	304	419	391	295	312
YML111W	1256	845	1196	1088	1146	1199	1160	1105	1040	1117	1027	1239	1052	1325	1126	1107	943	1034	1047	1264	1182	1292	1098	1067	1161
YMR016C	1400	1137	1324	1228	1062	1478	1346	1454	1369	1266	1422	1401	1222	1506	1511	1169	1193	1345	1260	1501	1571	1986	1516	1195	1447
YKL023W	400	285	474	309	374	328	417	304	311	288	274	337	283	308	316	435	294	331	400	327	328	423	345	297	351
YBL017C	3577	2513	3453.62	2951	3292	3282	3437	3339	3149	3069	3199	3354	3006	3663	3193	2721	2684.66	2686	3269	3657	3259	4128.68	3349	3093	3283
YBR133C	1597	1219	1450	1317	1460	1521	1425	1507	1438	1398	1506	1593	1453	1714	1623	1372	1379	1319	1385	1594	1551	1788	1581	1380	1595
YGR229C	3464	2462	3395	2806	2870	2868	2937	3046	2970	2907	2892	3413	2685	3256	2949	3020	2672	3004	2840	3210	3222	3668	3224	2726	3182
YDR015C	0	0	0	0	0	0	0	0	0	0	0	0	0	0	0	0	0	0	0	0	0	0	0	0	0
YOR092W	1539	1176	1484	1234	1331	1373	1380	1447	1496	1344	1609	1557	1337	1522	1568	1315	1580	1369	1410	1562	1441	2142	1591	1337	1454
YJL127C	534	360	533	440	436	456	552	478	476	451	552	551	421	487	495	454	436	474	509	534	513	648	575	442	496
YER138W-A	0	0	0	0	0	0	0	0	0	0	0	0	0	0	0	0	0	0	0	0	0	0	0	0	0
YNR010W	89	65	90	56	101	93	73	63	81	79	96	102	94	110	82	129	94	100	79	98	81	120	110	81	71
YDR047W	1410	1228	1518	1371	1353	1498	1360	1554	1571	1459	1673	1606	1446	1494	1616	1496	1515	1669	1474	1563	1539	2043	1679	1392	1545
YJR119C	331	239	306	292	307	284	261	280	268	315	306	366	268	336	323	320	313	282	270	336	302	339	318	282	305
YPL001W	351	214	313	279	348	297	302	262	232	268	246	313	283	298	286	352	249	333	255	255	255	337	279	278	295
YER078W-A	0	1	1	0	1	0	0	2	0	0	1	0	0	0	0	0	0	1	0	1	0	0	1	0	1
YMR247W-A	0	0	0	0	0	0	0	0	0	0	0	0	0	0	0	0	0	0	0	0	0	0	0	0	0
YOR381W	262	200	173	210	237	256	197	225	206	274	291	245	263	287	255	250	270	241	252	245	211	366	326	219	316
YBR159W	2536	1983	2432	2095	2470	2102	2279	2328	2293	2348	2283	2569	2306	2347	2595	2955	2394	2487	2250	2296	2295	2947	2388	2349	2273
YDR249C	227	151	196	175	228	236	187	204	214	197	210	218	209	200	213	231	181	215	207	209	186	222	202	170	207
YGR158C	811	621	713	729	648	707	663	746	733	722	850	927	762	864	764	651	760	768	610	780	861	884	850	670	785
YOR350C	445	322	462	404	441	411	413	393	388	405	390	434	375	420	398	457	432	422	350	436	384	482	455	375	394
YOR210W	358	265	343	326	361	349	280	317	324	361	316	391	396	399	355	461	356	414	332	332	261	372	355	290	325
YNL105W	0	0	0	0	0	0	1	1	1	0	1	0	0	0	0	0	0	0	0	0	0	0	0	0	0
YKL174C	863	625	873	730	812	796	798	841	790	797	888	1005	789	887	806	820	804	836	762	833	828	1084	886	838	838
YLR058C	39738	30137	34030	32362	31825	38540	31783	35709	36088	35303	40309	41926	34356	44968	39396	32028	33063	33374	29560	41820	45765	48030	39059	36763	37750
YLR403W	1302	883	1340	1012	1153	1039	1148	1110	1071	1059	1134	1171	985	1235	1122	1013	904	962	1095	1282	1126	1516	1192	1001	1103
YLR028C	4862	3213	4258	3348	3914	3777	4052	3949	3656	3622	3928	3949	3345	4113	4036	4066	3805	3785	3916	4068	3990	5127	4190	3377	4067
YLR286C	28175	25482	27641	28992	24218	32887	26947	32166	31586	29761	31707	36733	29545	35545	33076	24545	29925	29030	27014	35055	33825	43390	35894	30825	34821
YDL044C	317	231	282	231	237	299	245	272	234	255	292	313	275	299	308	338	259	290	259	259	241	347	296	266	308
YBR274W	422	306	438	347	443	394	409	381	371	358	339	417	366	431	429	401	383	419	409	420	342	487	413	317	415
YEL032C-A	0	0	0	0	0	0	0	0	0	0	0	0	0	0	0	0	0	0	0	0	0	0	0	0	0
YER081W	7838.66	6716.61	5784.36	6201.85	7177.85	8069	5841.63	7544.86	7106.72	8482.75	10692	9128.61	8491.89	9454.87	9351.88	7392.69	8863.89	7202.7	6370.84	7885.71	8696.88	11824	9178.87	8632.65	7832.71
YMR179W	568	402	522	462	519	445	460	439	403	403	421	561	400	547	372	508	375	397	395	496	435	495	450	488	497
YNL305C	370	262	351	225	346	229	401	324	326	245	328	303	276	254	328	377	354	326	387	298	307	468	313	214	288
YDR148C	2160	1485	1924	1667	1942	1534	1800	1616	1732	1604	1559	1841	1466	1702	1835	1987	1598	1796	2061	1889	1595	2094	1759	1611	1746
YCR081C-A	0	0	0	0	0	0	0	0	0	0	0	0	0	0	0	0	0	0	0	0	0	0	0	0	0
YER067C-A	0	0	1	1	2	1	2	0	1	1	0	0	0	0	1	1	1	0	1	1	1	0	1	3	1
YJL059W	213	135	216	170	196	178	200	189	183	186	192	183	186	169	187	228	177	185	209	173	159	222	194	169	156
YEL044W	449	380	482	365	351	381	417	463	446	370	470	526	422	431	406	429	453	520	428	409	483	560	505	388	494
YIL130W	1931	1205	1836.48	1459	1629	1456	1469	1523	1321	1422	1406	1685	1283	1671	1522	1552	1189	1340	1436	1717	1565	1756	1555	1477	1634
YFR052C-A	188	79	179	108	237	38	151	110	102	59	49	101	60	35	83	249	107	144	251	89	35	164	99	69	94
YGL108C	175	139	156	172	193	182	171	199	170	197	189	210	185	183	168	213	193	220	157	165	184	229	207	153	171
YBL066C	659	468	651	537	575	532	592	550	511	471	521	540	461	559	559	519	407	491	588	634	558	659	517	497	511
YBL051C	2103	1521	2201	1969	2151	2031	2082	2026	1885	1916	1770	2076	1850	2291	2078	1716	1546	1667	1909	2230	2017	2490	2022	1972	1957
YGL023C	1277	827	1107	824	956	931	1070	1020	928	930	1039	1070	877	1083	1018	1032	780	917	937	989	1209	1241	1010	890	1072
YOR351C	2	2	0	0	2	1	0	1	2	0	2	2	0	0	0	0	2	1	0	1	1	2	1	2	2
YFR035C	0	3	1	0	3	1	3	2	4	1	0	0	1	1	2	4	0	0	2	1	1	3	4	1	1
YDR042C	16	12	12	15	11	9	10	14	9	7	11	8	13	12	11	13	14	19	7	6	9	12	14	7	10
YJR068W	960	717	974	746	858	838	804	809	825	829	882	1007	830	963	853	957	927	891	764	959	910	1111	934	783	890
YDL168W	1552	1066	1544	1217	1265	1242	1377	1288	1229	1168	1231	1340	1098	1401	1212	1330	1182	1331	1342	1305	1276	1587	1302	1132	1327
YBR020W	129	84	129	97	119	146	116	149	121	126	135	120	135	149	131	110	116	116	102	148	136	152	138	112	138
YDL049C	471	402	467	504	380	552	420	560	571	575	745	700	576	550	574	449	635	592	453	584	602	811	714	439	558
YAL019W	2443	1872	2479	2159	2153	2267	2194	2209	2115	2165	2124	2559	2178	2717	2273	1915	1915	1988	2041	2567	2581	2871	2407	2344	2455
YDR484W	349	278	414	325	414	345	355	363	310	380	370	353	348	436	362	408	376	360	366	371	326	452	408	313	371
YEL037C	2565	1930	2521	1894	1929	2041	2226	2138	2131	2067	2230	2524	1909	2534	2250	2089	2082	2200	2118	2445	2521	2771	2547	2134	2534
YDL114W	1	1	1	1	2	2	3	0	4	2	3	4	6	2	5	3	2	7	4	2	6	3	2	4	4
YCL027W	718	417	452	333	635	406	429	390	302	411	388	350	339	428	397	628	365	393	462	409	386	457	407	460	465
YBR273C	782	555	727	572	642	665	689	692	630	655	738	741	647	715	730	677	747	712	632	712	753	988	718	646	713
YHR139C-A	0	0	0	2	5	0	2	1	2	1	1	1	0	2	2	2	2	3	1	2	4	3	3	1	0
YIL062C	1043	746	920	713	888	756	914	827	798	729	888	879	779	793	816	1142	893	1001	901	878	810	1149	930	727	803
YML091C	1621	854	1337	1068	1700	854	1200	915	921	839	719	1087	833	938	991	1524	688	1029	1450	1062	758	1005	868	881	913
YCL021W-A	127	65	83	59	63	77	70	76	94	74	89	89	69	85	72	88	84	71	91	90	98	96	104	85	89
YAL017W	861	514	864	583	846	641	844	665	640	545	627	633	605	711	675	689	625	584	775	691	559	868	668	588	624
YOR372C	797.003	525.544	735.111	615.017	678.879	734.11	737.823	726.813	630.966	634.407	694.838	727.528	667.595	744.368	742.321	680.271	537.907	640.526	654.21	720.948	729.568	920.219	795.806	661.816	723.652
YGL098W	276	181	243	198	253	207	225	247	228	220	222	238	200	208	229	248	215	241	200	212	218	277	235	194	236
YDL209C	415	265	369	289	366	320	291	293	274	309	277	353	297	401	313	352	268	330	277	321	345	332	293	295	347
YMR199W	1363	794	1064	893	1077	853	885	880	874	857	803	1014	741	1074	887	1033	805	849	904	1069	924	1088	890	917	976
YNL329C	1183	928	1125	1056	1066	1144	1103	1158	1122	1097	1078	1232	1058	1190	1192	1032	947	1057	1111	1139	1074	1432	1111	1006	1141
YJL022W	0	0	1	1	0	1	0	1	3	0	1	0	1	0	0	0	0	0	0	0	0	0	0	0	0
YCR093W	2551	1854	2791	2224	2384	2275	2578	2364	2304	2273	2391	2380	2179	2682	2342	2069	1817	1989	2488	2861	2350	3097	2345	2170	2429
YMR300C	8231	5889	7703	6902	6856	7877	6492	7244	7099	7012	7479	8401	6817	8840	7815	6426	6764	6985	5876	7795	8471	8900	7711	7494	7988
YLR159C-A	0	0	0	0	0	0	0	0	0	0	0	0	0	0	0	0	0	0	0	0	0	0	0	0	0
YCR039C	259.128	157.385	277.41	213.026	269.462	226.538	217.795	243.231	215.41	228.128	237.667	273.436	249.59	256.744	271.846	307.615	255.154	286.154	238.462	248	207.462	299.667	252.769	217	205.077
YBL053W	1	2	3	0	1	1	1	1	0	0	1	1	0	1	0	0	1	1	0	0	2	1	1	2	3
YLR008C	585	424	615	524	565	576	478	497	549	564	512	674	492	592	539	673	569	602	473	556	526	620	565	521	556
YIL107C	509	326	519	378	520	435	560	426	475	424	427	426	412	413	458	484	424	396	467	450	382	584	453	399	356
YIL057C	1	3	3	1	1	0	1	2	1	0	7	3	3	4	3	4	1	1	0	1	1	0	0	0	2
YGL136C	271	163	222	179	253	205	233	219	227	230	215	228	224	211	231	264	262	252	240	205	196	286	257	199	244
YBL107W-A	0	0	0	0	0	0	0	0	0	0	0	0	0	0	0	0	0	0	0	0	0	0	0	0	0
YHR024C	1538	996	1503	1115	1239	1140	1211	1106	1101	1064	1148	1339	968	1222	1155	1312	1081	1127	1222	1288	1042	1451	1182	1153	1227
YLR120C	910	680	803	744	823	768	897	826	792	831	989	862	762	894	860	676	830	765	817	896	805	1361	899	675	782
YGR211W	2330	1951	2314	2220	1976	2380	2061	2377	2326	2330	2644	2870	2226	2615	2517	1881	2242	2245	1975	2633	2700	3183	2540	2349	2580
YPR089W	1409	978	1375	1141	1238	1236	1207	1197	1163	1101	1098	1269	1179	1297	1185	1192	1083	1100	1199	1273	1217	1477	1220	1127	1258
YML007W	1725	1176	1731	1426	1687	1402	1594	1479	1456	1396	1389	1542	1304	1472	1484	1575	1352	1490	1574	1551	1395	1773	1530	1327	1514
YEL030C-A	2	0	0	1	0	0	0	0	0	0	0	0	0	0	0	0	0	1	0	1	1	1	0	0	1
YPL039W	385	252	354	277	343	297	272	319	295	293	296	351	282	355	309	354	307	310	303	299	325	392	337	275	328
YGL041C-B	0	0	0	0	0	0	0	0	0	0	0	0	0	0	0	0	0	0	0	0	0	0	0	0	0
YHR120W	670	473	666	583	653	617	610	584	553	571	584	715	547	690	563	579	538	602	586	663	634	706	592	563	607
YLR237W	1954	1577.67	2165.9	1977.95	1755.72	2041	2440.89	2074	2414.87	1783	2492.96	2602.52	1835.94	2155	2179.94	1732	1563	1797	1888.84	2239.75	2993	2685.75	2010.88	2203	1973
YCL076W	0	0	0	0	0	0	0	0	0	0	0	0	0	0	0	0	0	0	0	0	0	0	0	0	0
YBL007C	3686	2176	3528	2472	3029	2753	3382	2806	2469	2265	2862	2634	2190	2896	2660	2601	2017	2308	3225	2954	2921	3599	2818	2528	2741
YFL034C-A	942	643	1145	785	986	780	950	874	804	754	660	937	791	872	743	1336	771	1065	834	784	781	799	816	628	857
YMR194W	2846.23	2276.01	2832.96	2659.64	2581.99	2864.95	2589.29	2814.95	2882.17	3003.27	2849.07	3251.53	2944.59	3285.98	2892.71	3328.02	3069.47	3496.76	2759.14	3011.73	3038.85	3987.49	3353.98	2540.15	2709.04
YGR068C	546	386	496	402	447	496	472	468	408	408	481	515	390	550	516	425	360	423	436	512	520	570	484	422	451
YNR064C	10	4	14	5	15	5	13	7	8	11	8	12	5	9	8	9	9	11	8	5	7	7	9	8	6
YBR301W	2.04926	1.16954	2.05948	1.14541	0	1.0788	1.15118	1.01126	2.05406	1.01542	2.09914	2.02353	3.32595	2.14745	4.2323	1	3.40729	0	1.06389	0	3.14278	4.10597	1.03694	0	3.33876
YPL075W	1663	1378	1861	1481	1514	1618	1816	1796	1849	1550	1978	1831	1686	1608	1939	1732	1728	1701	1759	1780	1760	2225	1839	1591	1642
YPL017C	54	55	67	36	50	38	71	45	66	33	68	42	43	29	62	43	81	67	78	49	40	106	63	28	58
YGR163W	710	506	641	526	631	590	565	590	571	532	642	657	594	590	684	686	641	687	608	570	569	726	631	560	631
YML004C	1950	1277	1974	1458	1727	1464	1893	1589	1581	1436	1534	1563	1375	1570	1568	1941	1605	1713	1772	1595	1477	2130	1724	1283	1644
YNL097W-A	0	0	0	0	0	0	0	0	0	0	0	0	0	0	0	0	0	0	0	0	0	0	0	0	0
YDR108W	539	406	571	460	509	497	474	521	467	480	474	509	485	560	503	503	476	494	480	503	514	652	587	463	515
YMR202W	2537	2001	2356	2039	2109	2042	2255	2230	2336	2061	2273	2555	2010	2447	2293	2443	2315	2392	1982	2385	2701	2805	2456	2119	2399
YGR292W	14.349	9.3684	5.4	5.8	8.72727	3.33333	11.25	18	9.86667	16.8	10.3333	9.09322	6.57143	8	0	14.8571	11.3959	15.2727	27.1429	13.7778	5.33333	22.4762	10	5.66667	10
YOR140W	695	394	539	454	579	496	507	444	422	409	452	485	371	585	456	413	284	369	431	551	535	509	429	506	493
YHR172W	511	312	443	373	430	372	388	367	351	353	384	433	327	468	393	349	364	342	415	439	376	454	363	408	397
YBR266C	0	0	0	1	0	0	0	1	0	1	0	0	1	1	0	1	0	0	0	1	0	0	1	0	1
YKL102C	2	0	1	4	0	0	1	0	2	0	1	0	1	0	1	0	3	0	0	0	0	0	0	0	0
YDR034C-D	1123.09	582.267	1051.69	880.863	678.079	1106.31	1086.7	1132.85	946.155	910.106	744.912	994.54	827.82	1005.88	769.611	701.348	890.141	861.908	975.568	1030.91	860.332	1719.56	1247.71	645.842	1240.38
YEL029C	416	289	426	323	407	380	376	374	375	382	308	409	390	423	396	443	404	375	366	358	327	469	396	370	356
YNL267W	1859	1224	1786	1521	1659	1626	1603	1533	1531	1510	1610	1770	1479	1746	1596	1721	1463	1566	1635	1827	1686	1955	1661	1493	1688
YDR058C	231	157	182	167	223	169	185	207	165	167	183	173	183	170	181	276	147	210	187	187	165	240	231	162	194
YLR250W	970	625	997	696	807	694	898	754	752	756	778	871	697	759	813	977	778	843	779	789	842	954	881	705	783
YHR053C	0.5	0	1	1	0	0	0	0.5	2.5	0	0	0.5	1.5	0.5	0	1.5	1	1.5	1	0	0.5	0.5	1	0.5	0
YGR245C	4181	3851	4385	4592	3476	5396	3648	4755	4892	4761	5425	5987	4647	6085	5210	3254	4792	4364	3499	5336	5720	6221	5346	5126	5282
YKR066C	2109	1296	2185	1352	1646	1267	1885	1548	1494	1188	1339	1588	1099	1348	1496	1809	1398	1663	1837	1450	1567	1807	1534	1242	1605
YNL040W	710	498	700	486	569	619	627	606	538	570	602	623	555	646	578	658	600	637	548	595	603	808	655	460	648
YGL161C	823	575	786	619	679	630	720	674	697	629	717	771	598	681	730	820	722	722	749	677	724	959	756	606	678
YIL003W	415	318	439	368	388	419	375	437	419	402	402	465	397	461	501	437	434	479	370	400	458	465	479	383	432
YMR105W-A	0	0	0	0	0	0	0	0	0	0	0	0	0	0	0	0	0	0	0	0	0	0	0	0	0
YPR144C	2015	1546	2045	1812	1817	2070	1661	1802	1815	1897	1820	2305	1768	2249	2044	1720	1747	1736	1575	2162	1990	2199	2037	1931	2075
YHR214W-A	50	37	53	38	36	38	33	40	27	42	29	41	23	40	42	48	20.5	42	38	39	40	68	33	32	66
YOR359W	1247	658	1030	815	972	867	851	845	687	815	724	885	628	980	744	834	555	677	793	924	864	868	801	810	916
YFL055W	77	50	86	55	57	71	59	66	70	70	73	63	56	54	68	50	54	53	51	58	60	98	67	43	44
YDR524W-C	0	0	0	0	0	0	0	0	0	0	0	0	0	0	0	0	0	0	0	0	0	0	0	0	0
YGR070W	220	173	213	175	211	205	213	200	250	192	240	219	215	182	250	215	259	220	218	196	220	426	263	179	169
YGR181W	235	149	209	178	214	208	218	197	206	179	194	225	208	199	210	228	218	203	205	238	180	280	215	189	211
YIL086C	1	1	2	1	3	0	1	1	0	0	3	1	3	2	4	1	4	1	0	0	2	3	1	0	2
YPL029W	670	509	647	568	581	611	554	585	533	519	572	661	530	642	566	563	532	581	532	592	542	677	604	562	624
YGL102C	11	11	8	15	9	12	16	8	8	13	9	5	10	18	11	17	15	35	14	8	19	17	27	7	17
YER007C-A	1244	942	1236	1189	1193	1220	1067	1284	1224	1381	1457	1516	1338	1360	1293	1437	1381	1436	1143	1282	1278	1597	1350	1164	1210
YLR116W	613	412	545	445	510	505	533	481	443	421	533	543	397	554	482	434	360	414	475	534	549	603	513	423	496
YAL047W-A	0	1	0	1	0	0	1	2	0	2	2	0	1	1	0	1	0	0	1	0	2	1	2	0	0
YDR197W	333	276	343	290	285	344	294	350	320	346	325	334	346	352	340	372	372	381	317	354	286	463	402	289	322
YJR144W	1061	816	968	818	884	868	813	868	908	928	867	985	775	950	962	1031	966	1017	913	908	944	1136	963	861	862
YPL224C	606	456	593	421	486	512	521	497	541	457	543	602	459	509	551	568	536	473	535	521	486	722	584	506	508
YPL172C	424	296	382	310	391	363	330	359	344	345	320	402	312	391	366	355	331	340	359	419	384	407	371	314	365
YMR083W	10733	7527	10847	8003	8770	8586	9758	8884	8756	8189	8371	9816	7984	9987	8979	10187	8746	9056	9176	9798	9268	11320	9766	8476	9431
YGR086C	5591	3440	5725	3868	4604	3695	5035	4532	4314	3571	3908	4357	3661	4057	4273	4841	3916	3996	4858	4717	4217	5675	4521	3824	4304
YMR156C	120	72	109	84	100	84	115	97	98	82	89	110	101	95	84	128	91	119	102	104	86	115	102	78	81
YHR205W	1487	957	1436	1281	1329	1401	1248	1262	1163	1243	1216	1457	1069	1459	1227	1052	823	1005	1214	1361	1512	1476	1250	1362	1386
YOL013W-A	10	17	18	15	16	11	15	18	18	18	21	24	20	32	17	28	26	30	12	26	35	24	29	19	13
YGR281W	1708	1021	1553	1243	1583	1483	1443	1452	1178	1297	1341	1455	1301	1639	1416	1197	1044	1105	1386	1485	1339	1906	1434	1350	1500
YCR048W	975	674	1035	804	664	915	925	838	898	688	960	944	729	882	867	723	693	762	784	907	1060	1108	943	783	869
YKL182W	30173	18893	25552	25819	22077	33406	26474	31736	27091	26949	29237	29055	26172	35970	22884	17946	22413	23383	26471	32492	30131	43987	34896	22786	33546
YDL065C	850	552	790	650	803	720	722	675	704	735	740	760	674	661	729	876	679	760	742	728	649	826	737	649	699
YPR201W	32	24	45	25	31	31	27	21	23	26	22	24	34	24	27	33	25	20	19	28	23	38	25	37	34
YLR154W-E	1	6	4	2	1	0	3	0	2	1	3	1	1	1	6	3	1	4	5	3	1	2	2	2	6
YMR126C	233	178	267	206	245	238	208	238	204	234	204	270	219	255	234	250	239	270	222	248	237	290	242	232	238
YDR175C	643	451	524	488	584	476	506	493	497	494	471	549	464	518	526	566	514	581	516	530	452	641	515	458	538
YEL059W	2	2	2	5	3	4	9	2	2	0	5	4	2	7	5	2	3	6	6	2	3	5	1	3	4
YDR428C	312	199	300	287	300	304	290	330	314	327	260	318	323	334	337	387	326	309	278	326	308	416	310	316	310
YJL195C	0	3	0	0	1	0	0	0	1	0	1	2	1	1	0	1	3	0	0	0	0	0	0	2	2
YER032W	815	559	719	599	668	730	670	656	639	573	645	629	559	731	671	624	483	567	650	755	711	800	695	651	624
YMR194C-A	10	3	11	6	8	1	6	5	3	3	3	8	6	4	3	5	8	6	5	4	6	7	5	4	2
YOR182C	768.351	576.889	910.176	759.554	913.256	816.467	733.435	806.167	857.385	891.467	779.755	1079.12	1052.18	1038.83	826.774	1384.14	901.31	1028.95	834.989	918.932	734.979	1058.48	877.918	742.829	690.315
YGR194C	282	188	259	208	222	195	263	253	295	203	269	223	250	192	302	331	388	269	315	249	169	520	275	178	195
YHR056W-A	4	0	5	1	1	0	1	0	4	2	1	4	2	2	4	1	0	3	3	1	2	0	2	1	0
YGR078C	852	563	764	633	685	670	652	725	549	590	601	752	537	751	712	682	581	657	628	729	732	823	728	616	686
YHR163W	2660	1928	2747	2050	2092	2096	2353	2342	2272	2162	2389	2661	1972	2425	2294	2491	2372	2484	2231	2412	2617	2919	2470	2055	2489
YMR265C	453	417	560	430	435	445	429	498	512	483	532	546	467	491	533	433	529	476	430	500	529	617	568	437	477
YIL162W	1061	816	961	965	884	965	1011	1017	1030	877	954	1145	814	1057	958	827	869	918	979	1050	1056	1201	1000	950	1045
YOR222W	2043	1582	2290	1741	1704	2059	1961	1929	2055	1714	1875	2225	1770	2091	2068	2008	2074	2070	1942	1890	2317	2553	2411	1736	2065
YBL103C	624	406	601	450	570	544	554	529	509	499	519	546	446	569	555	576	522	474	472	475	482	660	566	478	508
YLR358C	2	0	1	0	1	1	4	1	0	3	2	0	0	1	3	1	2	0	3	0	2	0	3	2	5
YIL052C	7849.76	6324.99	7568.24	6750.58	6722.89	7152.91	6657.18	7343.23	7780.11	7789.96	8374.73	8836.75	7803.97	8635.81	7577.95	8925.84	7922.67	9046.33	6815.59	7864.55	8432.49	10085	8459.63	6805.25	7301.32
YKL108W	426	254	357	266	348	300	305	281	299	286	296	359	291	310	310	372	265	315	269	336	338	315	286	290	289
YML040W	0	1.77e-08	1.95e-07	0.00167285	2.76e-07	1.47e-05	2.72e-07	2.41e-08	1.15e-05	0	3.5e-08	5.28e-08	1.72e-05	1.1e-08	3.42e-08	1.36e-06	0.000172262	0.00975306	2.86e-07	2.73e-07	3.95e-08	0	0.000181754	0	4.56e-08
YMR059W	99	92	106	86	81	102	64	117	89	114	103	108	122	111	103	136	141	114	99	86	94	148	118	83	115
YDR302W	387	212	353	311	348	300	319	315	309	323	307	368	350	348	315	437	366	436	318	291	275	350	321	268	313
YOL017W	385	252	327	289	311	295	297	249	269	285	252	302	272	324	308	322	273	303	285	302	261	319	283	293	298
YLR382C	848	539	760	592	784	661	656	635	608	587	558	635	556	694	710	743	552	620	679	699	614	763	663	615	633
YBR242W	568	448	529	550	529	538	458	546	512	586	586	703	603	649	634	581	663	674	460	607	602	676	596	530	547
YBL021C	227	156	210	177	187	189	176	194	181	174	212	244	186	196	211	217	201	210	186	196	213	270	227	175	205
YNL246W	922	705	793	741	786	794	778	787	729	832	931	981	790	910	872	894	911	808	805	863	858	1117	961	807	861
YER012W	1678	1306	1761	1371	1539	1449	1556	1553	1530	1552	1509	1668	1482	1588	1599	1999	1690	1832	1510	1541	1396	1910	1735	1312	1620
YOL030W	6075	4436	5334	5383	5097	5077	5014	5533	5441	4658	5141	6203	4859	6110	5509	5122	4936	5001	5112	5959	5551	6648	5676	5540	5646
YLR301W	2871	2044	2541	2088	2424	2420	2385	2391	2273	2451	2582	2714	2494	2705	2498	3098	2626	2760	2397	2615	2550	3215	2675	2381	2563
YDR082W	385	248	336	301	351	295	320	305	301	329	312	343	312	358	325	327	322	318	286	350	293	424	320	298	329
YKL068W-A	137	71	146	105	130	115	97	125	110	144	117	136	134	119	113	142	123	161	119	124	112	143	116	85	125
YDL221W	2	3	1	2	1	4	3	1	0	2	1	4	1	4	1	3	1	0	2	3	3	4	2	0	1
YPR139C	798	586	893	668	739	746	730	785	738	755	799	932	779	865	771	841	745	838	707	838	775	921	830	711	767
YGL141W	598	375	592	414	524	440	527	486	421	375	408	441	453	458	471	551	453	418	492	445	424	593	436	402	450
YOR231C-A	0	0	0	0	0	0	0	0	0	0	0	0	0	0	0	0	0	0	0	0	0	0	0	0	0
YOR343W-B	1990	1490.43	2154.98	1811.81	1690.83	1951.21	2000.88	2020.82	1851.74	2094.75	2052.36	2121.87	1894.9	2416.15	2095.35	1710.74	1835.05	1575.89	1812.34	2154.74	1902.13	2607.78	2138.13	1651	2007.46
YDR458C	1049	697	979	845	965	950	941	880	904	881	896	1003	907	915	997	945	876	883	937	970	834	1187	963	817	976
YPL202C	687	405	682	482	649	511	537	514	490	549	478	506	470	531	527	615	467	506	565	580	536	576	484	431	522
YJR072C	1658	1477	1717	1720	1416	1724	1612	1792	1956	1775	2036	2272	1652	2029	1853	1534	1888	1836	1544	1878	2184	2380	2031	1738	1914
YLR114C	2276	1483	2197	1819	1979	2063	2002	1838	1825	1717	1941	2063	1651	2098	1914	1910	1622	1771	1844	1965	1816	2234	1910	1731	1919
YOL068C	1631	1043	1658	1382	1509	1565	1404	1436	1440	1340	1335	1655	1367	1534	1501	1607	1292	1471	1390	1589	1372	1697	1468	1319	1488
YPR071W	202	121	199	172	174	197	172	168	170	194	162	195	165	241	196	209	207	188	178	183	175	206	200	152	181
YDR267C	748	591	765	684	656	746	680	695	711	679	857	870	744	847	769	734	746	781	645	748	758	960	797	769	785
YJL019W	470	317	473	340	437	351	399	371	376	349	403	364	339	392	424	394	317	342	424	438	411	450	366	348	351
YLR248W	2146	1410	1899	1551	1789	1702	1666	1604	1635	1607	1757	1893	1558	1901	1862	1743	1660	1593	1716	1785	1731	2185	1890	1688	1726
YIL020C	464	357	540	420	388	459	430	395	447	415	438	511	417	487	433	501	408	463	431	434	492	573	436	395	443
YNL063W	219	166	228	162	198	192	157	210	215	171	211	225	188	236	218	230	218	206	190	198	199	267	210	170	211
YOR073W-A	1	0	0	0	0	0	0	0	0	1	0	0	0	1	0	0	0	1	0	0	0	0	1	0	0
YOR391C	4.75	11.5	0	7	0	10	18	8	8.33333	7.11111	15.5	12.5	3.75	18	0	4.875	5	14	18	0	7.5	26.5714	0	6.4	0
YFR044C	4697	3312	4874	3480	3700	3620	4281	3946	3905	3427	3791	4237	3232	4207	3830	3855	3513	3808	4163	4514	4307	5072	4171	3828	4238
YFL023W	1440	1025	1464	1248	1277	1488	1211	1279	1288	1257	1302	1537	1164	1491	1374	1183	1085	1239	1102	1490	1457	1563	1337	1319	1379
YIL129C	1564	1010	1682	1148	1591	1294	1494	1353	1274	1258	1255	1337	1219	1442	1274	1278	1044	1180	1394	1513	1277	1650	1427	1263	1453
YFL032W	15	13	8	6	12	9	8	4	3	7	6	5	9	14	5	6	9	7	9	11	5	16	12	7	11
YBR150C	420	264	418.508	326	379	354	410	376	340.45	343	341.062	402.248	356.241	375.234	347.447	353	276.394	361	325	368.227	342	469	365	327	393.259
YDR245W	1828	1415	1950	1688	1657	1816	1656	1739	1710	1657	1795	2076	1663	1969	1810	1773	1755	1797	1651	1835	1939	2251	1990	1747	1853
YGL176C	389	281	379	313	375	337	349	375	345	325	358	371	345	366	357	368	345	328	315	425	361	475	403	347	360
YDR149C	0	0	0	0	0	0	1	1	0	1	0	0	0	1	0	0	0	0	0	0	0	0	0	0	0
YDR212W	4356	3344	4297	3633	3628	3993	3818	3938	3981	3863	4133	4506	3659	4485	4043	3636	3735	3874	3621	4444	4359	5050	4267	3950	4189
YMR185W	911	770	865	914	916	946	796	923	843	986	892	1071	917	1166	965	851	833	872	812	972	926	1095	991	927	995
YOR103C	328	249	357	280	374	290	289	315	316	342	305	362	361	329	340	525	387	430	330	273	263	405	293	292	303
YJL091C	945	571	735	621	826	734	630	629	654	689	693	673	683	742	758	824	750	740	690	676	569	908	807	585	698
YDR065W	263	189	260	179	273	187	269	243	202	208	193	232	204	238	185	286	219	214	222	234	192	264	214	199	238
YKL126W	1601	1068	1495	1173	1396	1229	1351	1312	1215	1137	1342	1391	1127	1365	1295	1550	1268	1293	1401	1336	1255	1693	1392	1206	1224
YOR254C	3588	2596	3583	3091	3132	3386	3133	3310	3074	3240	3172	3740	3238	3730	3275	3321	2966	3034	3107	3513	3253	4041	3386	3227	3497
YHR174W	177956	131801	171937	126224	129263	141546	164007	151061	146247	149671	174687	168748	132648	167014	160202	146845	138111	145269	147734	170224	198428	220851	173902	148146	161582
YLR441C	20674.2	16591.6	20743.4	17721.7	17368.4	19186.4	18151.9	19577.3	20272.5	19964.1	21162.5	22995.8	19577.6	22578.8	20042.3	20300.4	21231.4	21743.7	18088.2	20692.5	22316.1	25866.2	22028.2	18900.8	20354.8
YDR182W-A	0	2	0	0	0	1	0	1	0	0	1	3	1	2	0	0	1	1	0	1	0	1	0	1	0
YFR012W	12	12	14	18	21	12	18	12	8	14	7	23	6	14	12	12	16	19	8	19	10	17	14	11	15
YBR204C	336	228	316	235	320	233	318	275	247	247	260	298	268	284	276	360	291	293	293	270	238	355	274	221	260
YLR283W	362	227	324	265	291	291	293	301	272	258	253	319	245	285	335	394	347	337	314	313	264	368	328	248	268
YGL174W	211	153	203	170	171	166	169	181	145	165	173	182	177	209	174	173	165	159	175	162	224	220	208	172	201
YGR145W	3160	2794	3246	3411	2700	3936	2692	3496	3591	3805	3871	4409	3600	4355	3759	2642	3387	3384	2622	3955	4040	4589	3858	3740	3799
YDR061W	716	539	686	535	694	574	664	607	580	511	626	671	567	601	662	733	590	632	605	668	576	743	599	601	621
YGR199W	1131	689	1091	801	1025	801	1056	881	859	801	806	968	817	898	882	1076	800	851	1038	855	779	994	808	831	880
YBL005W	564	361	495	424	497	439	478	439	370	446	404	463	420	466	450	451	378	416	471	448	368	488	430	421	450
YLR466C-B	0	0	0	0	0	0	0	0	0	0	0	0	0	0	0	0	0	0	0	0	0	0	0	0	0
YNL018C	8.25	4	6	4.5	2.33333	6	4.5	4	7.5	4	7.71429	6	0	5	8.90909	1.4	2.66667	8	2.66667	4.8	9	5.33333	4.5	3.75	6.66667
YIL108W	714	451	655	521	598	624	693	664	550	565	606	674	527	659	712	587	541	528	614	610	665	839	602	532	600
YDR404C	701	550	794	622	643	652	631	596	650	620	633	760	604	690	664	796	715	742	616	652	664	835	690	632	638
YML122C	2	1	2	2	3	0	0	2	0	0	0	1	0	0	1	2	0	1	2	1	2	2	1	2	2
YBR131W	336	223	325	278	331	270	288	288	201	247	241	318	255	304	264	280	258	294	249	276	263	308	256	255	291
YOR058C	539	371	543	482	500	506	430	482	501	463	442	476	511	573	485	458	380	392	478	558	499	577	523	469	449
YBL104C	1035	628	954	705	843	821	849	815	711	753	762	921	714	917	824	827	632	795	771	861	838	963	837	730	851
YBR095C	619	372	560	434	591	501	460	482	438	471	487	467	412	467	510	612	517	512	457	497	453	565	519	433	494
YIL004C	382	279	362	313	367	333	291	356	338	345	355	416	334	379	346	427	360	382	355	358	363	413	349	325	338
YBR084W	6405	5472	6354	6130	5064	6836	5949	6553	6731	6419	7368	7940	6337	8309	6877	4775	6060	5743	5566	7295	7931	8933	7273	6567	7112
YCR095W-A	0	1	1	0	3	1	0	1	0	2	0	2	1	1	2	0	0	1	0	0	0	0	0	0	1
YMR173W	7762.8	5140.19	6137.19	4995.55	6268.05	4420.34	5911.14	5580.85	4887.54	4493.06	4436.37	5131.33	4161.96	5224.88	5148.53	6404.84	4232.1	4986.84	6245.57	5835.93	4844.01	6540.58	5503.88	4833.03	5804.13
YKL203C	1449	969	1476	1118	1275	1193	1383	1290	1217	1096	1253	1261	1074	1390	1193	1107	974	1001	1286	1344	1240	1615	1276	1243	1242
YKL221W	5	2	10	6	10	8	5	7	2	5	6	4	7	9	6	6	7	6	7	6	6	10	3	2	6
YHR085W	988	671	880	758	811	802	698	763	718	855	848	1021	773	977	798	754	679	812	650	859	866	895	793	821	893
YOR301W	690	466	618	523	572	501	599	642	483	563	587	650	437	611	564	534	440	493	548	616	610	705	602	576	630
YDL210W	37	23	39	29	24	38	39	21	32	33	28	31	33	36	23	51	22	32	18	37	35	51	33	26	34
YPL044C	2	0	3	1	2	0	3	1	0	3	0	1	4	1	2	1	4	1	1	1	1	4	3	1	1
YDR168W	1623	1138	1551	1287	1560	1367	1514	1392	1382	1388	1336	1496	1439	1431	1461	1766	1335	1455	1381	1528	1334	1873	1479	1285	1382
YKR052C	354	256	317	269	251	336	303	349	349	314	355	324	333	337	358	375	431	330	301	350	336	494	413	300	333
YNL308C	4205	3572	4532	4444	3821	5172	3825	4420	4605	4516	4643	5590	4431	5283	4857	3602	4185	4195	3705	4915	5000	5595	4799	4602	4894
YOL089C	605	356	593	443	581	506	470	477	411	468	414	473	407	594	433	488	395	442	491	497	431	564	459	461	499
YOR171C	1068	773	1100	853	1001	992	998	1008	1001	874	942	1060	822	1039	976	962	981	917	922	1042	987	1298	1065	891	1031
YIL050W	394	388	438	362	342	377	403	422	429	387	427	444	418	349	493	512	488	472	427	419	371	574	466	347	401
YLR043C	2408	1908	2366	1966	2158	2078	2148	2195	2100	2288	2345	2561	2348	2506	2297	2931	2484	2988	2224	2284	2222	2887	2571	2131	2250
YOR031W	31	17	26	28	14	24	22	23	29	26	29	24	16	30	36	24	21	31	23	22	28	32	38	27	21
YBL099W	12060	8342	10851	10034	11036	8462	10667	9258	10116	9035	8989	10972	8191	10041	9700	10063	7121	9581	12609	10978	9614	11851	9477	9598	9396
YLR359W	17243	14894	17448	17085	14812	19048	15490	18635	19559	17775	19905	22040	18887	21610	20021	16705	19579	18993	14519	19620	21129	23696	20500	18011	19187
YNL054W-A	0	0	0	0	0	0	0	0	0	0	0	0	0	0	0	0	0	0	0	0	0	0	0	0	0
YOR237W	33	8	26	14	14	26	18	20	12	20	18	19	13	25	23	21	24	11	13	25	30	30	29	28	18
YPL217C	4719	4261	5077	5326	4349	6151	4598	5665	5766	5646	6310	6563	5506	6973	6044	3798	5046	5029	4413	6240	6336	7439	6198	5734	5863
YKL111C	0	0	0	1	2	0	0	0	1	0	0	0	1	0	1	0	1	0	0	0	0	1	1	0	0
YNR009W	344	259	295	263	282	280	228	289	251	229	268	308	287	343	276	310	268	298	257	301	328	321	345	289	283
YGL194C	503	323	429	356	458	448	418	423	392	427	411	487	387	476	439	391	355	380	408	464	412	579	466	360	432
YLR038C	320	211	220	252	311	195	253	241	257	228	209	265	298	269	270	428	254	363	314	230	208	274	236	220	231
YOR106W	417	291	373	334	324	339	307	353	340	332	373	368	329	380	345	362	392	372	349	348	347	481	403	281	379
YMR030W-A	0	0	1	1	0	2	0	0	0	0	0	0	0	1	0	1	1	1	0	0	0	0	5	0	2
YJR056C	422	324	411	350	312	434	330	359	399	400	384	408	350	400	387	404	397	393	333	391	416	475	415	316	415
YMR236W	685	476	606	476	530	514	561	555	547	510	641	626	501	629	593	679	600	645	547	562	636	735	672	531	614
YLR287C-A	2900.65	2171.11	2606.82	2409.45	2561.74	2715.53	2408.56	2675.83	2804.62	2965.53	2992.25	3350.88	2724.82	3034.17	2810.23	3197.86	3071.69	3470.05	2512.01	2621.07	3212.02	3578.52	3276.08	2361.17	2849.68
YPR130C	1	3	0	0	0	4	3	0	1	0	0	0	1	0	1	1	3	3	2	1	0	4	4	1	3
YER039C	57	34	47	32	47	34	52	23	36	26	41	46	37	34	39	52	33	40	37	41	30	55	39	21	39
YDR044W	790	540	830	708	614	715	781	858	852	739	971	927	726	790	749	596	818	732	782	852	994	1163	938	652	829
YNL314W	241	168	226	170	171	206	195	199	184	189	200	227	192	216	217	215	250	199	197	195	220	282	237	196	218
YLR118C	629	417	675	520	503	500	535	511	487	448	533	581	486	581	523	650	561	591	607	534	493	645	607	489	528
YAR073W	7.67928	5.1579	1.25276	1.2641	3.76944	7.57286	1.23317	0	3.69112	5.03725	2.5318	5.06581	2.52319	2.5044	3.7861	1.2495	2.57346	2.49887	1.24233	6.28823	5.21681	2.53432	7.70931	7.56232	1.27683
YDR387C	397	269	436	323	384	325	373	383	385	337	357	355	363	363	414	391	389	376	385	398	316	488	378	308	375
YIL071C	195	107	177	113	167	121	156	155	121	128	130	171	139	150	147	157	125	150	147	146	143	194	171	100	135
YOL130W	1899	1594	1880	1806	1703	2128	1747	2063	1988	1983	2124	2363	1852	2426	2236	1530	1700	1793	1740	2197	2327	2438	2062	2033	2116
YDR169C	922	592	812	621	765	710	731	753	702	676	721	745	660	733	854	806	608	714	721	805	778	1056	822	711	729
YLR157C-C	0	0	0	0	0	0	0	0	0	0	0	0	0	0	0	0	0	0	0	0	0	0	0	0	0
YER178W	8839	5876	8684	6287	6940	6444	7826	6762	6612	6317	6594	7541	5851	7791	6608	7142	5632	6264	7598	8052	7351	9178	7485	6918	7538
YBL094C	1	0	1	3	1	1	0	1	2	1	1	2	4	1	5	2	4	0	0	1	1	2	1	1	1
YDR514C	1147	852	896	943	955	1004	867	965	899	1036	1044	1187	960	1174	1053	1090	956	989	889	1021	1018	1257	1091	954	1099
YIR019C	154	123	106	122	123	142	140	126	149	118	146	140	110	155	144	115	92	132	142	157	160	177	136	118	137
YEL045C	3	6	5	3	2	1	2	5	1	2	3	3	4	1	0	2	1	2	3	2	2	4	0	7	3
YGL177W	6	5	8	4	6	4	6	3	2	6	8	3	5	11	9	6	7	6	9	11	5	9	4	10	4
YDR333C	1315	912	1233	1004	1074	1097	1091	1119	1088	1095	1133	1171	1024	1204	1109	1112	1085	1114	1001	1132	1091	1366	1219	1001	1107
YMR210W	533	418	524	452	476	451	468	420	492	439	484	535	490	462	501	511	488	514	446	480	406	586	478	421	434
YDR124W	142	110	86	103	89	187	93	165	165	146	192	162	175	164	129	110	210	135	133	138	126	290	227	97	171
YKR061W	500	370	461	453	441	497	396	451	465	451	518	542	431	501	533	486	460	543	438	513	451	576	440	440	472
YOR338W	197	122	225	140	162	94	122	179	122	140	144	166	97	105	142	141	98	148	167	165	122	172	144	99	156
YER088C	2292	1633	1866	1653	1822	1825	1989	1896	1701	1501	2042	1883	1540	2119	2050	1685	1730	1569	1869	2102	1977	2722	2038	1754	1780
YLR467W	784.703	571.939	775.843	692.089	726.27	355.846	772.774	370.64	721.966	537.322	687.528	687.393	506.781	763.592	823.733	723.87	434.278	606.998	776.61	711.033	713.562	466.512	350.906	711.619	377.227
YML116W-A	171	95	128	110	156	141	153	138	151	150	144	149	96	141	150	155	124	120	178	124	152	195	175	123	136
YDR360W	0	0	0	0	0	0	1	0	0	1	0	0	0	0	1	0	0	0	1	0	0	0	0	0	1
YPL283W-A	1.48135	3.06736	2.6	2.2	2.4	2.296	2.4	2.8	2.4	2	2	3.4	2.2	2	2.6	1.2	1.2	2.16235	3.10026	2.43073	3.2	1.2	1	2.15999	1.8
Q0130	5	5	10	3	11	4	5	3	8	8	6	5	3	5	4	4	7	12	6	7	5	16	11	3	4
YDR115W	252	197	246	244	251	216	214	231	208	183	212	263	258	253	219	310	252	300	238	229	179	307	242	203	212
YOR334W	302	242	317	288	279	254	254	238	272	289	284	314	264	284	302	318	248	312	247	313	281	312	270	254	289
YGR256W	55	37	49	35	51	28	53	31	33	27	39	36	25	40	35	44	50	38	37	39	33	46	40	34	32
YPR021C	672	509	630	541	719	571	649	622	534	557	560	649	573	650	629	663	546	528	587	641	497	723	658	557	568
YKR097W	82	43	59	47	45	63	72	73	55	46	53	65	54	50	50	56	68	41	59	59	55	74	58	59	61
YFL031C-A	0	0	0	0	0	0	0	0	0	0	0	0	0	0	0	0	0	0	0	0	0	0	0	0	0
YOL038C-A	0	0	0	0	0	0	0	0	0	0	0	0	0	0	0	0	0	0	0	0	0	0	0	0	0
YHR218W-A	7.55508	11.6036	17.0177	11.3162	20.4239	13.6633	10.2435	13.5855	11.6374	14.6056	9.14082	16.5786	4.97628	10.1683	8.5466	13.4802	4.22539	18.3397	9.59287	10.0852	12.9745	14.2059	16.1786	12.1152	15.4919
YMR107W	4	3	3	5	3	1	4	4	3	1	2	1	4	1	1	3	4	3	3	4	2	4	3	4	4
YDR451C	677	596	607	694	619	784	576	751	738	656	778	806	702	870	785	687	775	739	594	743	942	833	834	761	732
YCL063W	462	307	412	364	408	400	332	368	346	383	381	454	336	411	357	351	320	359	335	432	371	480	368	362	412
YJL192C	1243	876	1338	920	1079	1105	1094	1074	1080	1032	1051	1243	1029	1171	1074	1295	1227	1166	1103	1122	1158	1359	1136	993	1093
YBR039W	3796	2905	3201	3143	3424	2808	3117	2960	3181	3115	3118	3689	2786	3297	3296	3841	3234	3863	3721	3414	3204	3832	3266	2984	3230
YHR177W	69	40	39	36	51	38	32	27	22	28	42	41	44	53	58	59	51	33	38	37	39	57	25	52	44
YER023C-A	0	0	0	0	0	0	0	0	0	0	0	0	0	0	0	0	0	0	0	0	0	0	0	0	0
YGL214W	2	3	3	1	3	0	2	1	3	1	1	2	1	3	0	1	1	3	1	2	1	3	1	1	1
YIR027C	25	20	21	14	16	10	18	16	21	11	19	20	11	25	24	28	13	7	19	20	11	25	16	12	14
YAL042W	3746	2660	3617	2814	2848	3156	3178	3099	3045	2981	3517	3693	2757	3470	3284	3115	3176	3281	3112	3385	3806	4218	3336	3064	3385
YIL007C	172	128	182	136	193	141	159	168	162	136	163	158	174	176	146	213	172	173	176	182	140	228	200	119	152
YPR036W	7413	5534	6908	5686	5880	6233	6674	6580	6527	5779	7029	7343	5639	6959	6428	6032	6397	6075	6524	7079	7206	8619	7067	6080	7035
YOR030W	579	417	573	482	500	551	517	570	509	534	599	602	480	593	598	489	511	484	475	619	569	727	594	514	552
YHR181W	504	352	514	483	521	466	454	510	461	485	445	558	546	505	491	626	516	605	454	498	442	634	502	437	491
YPL267W	241	175	202	171	194	189	188	192	188	214	173	228	177	217	178	264	195	202	211	193	197	228	217	190	230
YOL051W	1818	1323.35	1738	1462	1529	1701	1644	1638	1569	1440	1593	1723	1448	1727	1717	1350.98	1246	1387	1506	1775	1783	2096	1735	1518	1620.29
YDR188W	6438	4693	6040	5157	4892	5403	5347	5675	5754	5208	6046	6443	4794	6340	5592	4858	5063	5168	5239	5979	6501	7334	5965	5522	6165
YMR243C	4677	3530	4904	3950	4065	4448	4197	4340	4274	4273	4786	5260	4190	4904	4588	4325	4376	4427	4058	4725	5037	5800	4952	4360	4617
YAL067W-A	0	0	0	0	0	0	0	0	0	0	0	0	0	0	0	0	0	0	0	0	0	0	0	0	0
YLR154W-F	0	0	0	0	0	0	0	0	0	0	0	0	0	0	0	0	0	0	0	0	0	0	0	0	0
YNR034W-A	69	35	63	54	61	29	69	59	42	27	43	30	29	25	38	97	84	71	68	32	28	159	54	32	36
YCR049C	0	0	1	0	0	0	0	0	0	0	1	0	0	0	1	0	0	0	0	0	0	0	0	0	0
YHR180W	34	39	25	43	34	37	34	37	36	34	38	40	44	38	46	54	41	48	26	41	34	59	47	44	37
YEL023C	296	214	305	271	282	284	275	267	273	249	299	330	298	281	302	362	284	260	235	293	274	311	283	273	276
YNL057W	4	9	4	11	6	3	5	6	7	10	6	8	11	11	12	13	8	14	5	11	12	13	8	11	10
YNL045W	1548	910	1466	1086	1391	1034	1459	1145	1086	1106	1067	1288	1100	1253	1253	1330	1037	1135	1363	1356	1000	1524	1212	1065	1208
YPL080C	0	0	1	0	0	0	0	0	0	0	0	1	0	0	0	0	1	0	1	0	0	0	2	0	0
YPR141C	572	381	530	449	513	438	457	468	440	416	410	460	455	442	421	545	393	424	472	482	401	532	499	455	451
YJR061W	470	353	377	384	459	409	384	421	351	429	448	471	412	510	458	404	387	389	411	442	400	538	489	407	450
YIL104C	780	584	732	671	702	713	580	678	640	760	692	841	606	834	675	646	655	674	607	741	742	743	739	696	733
YLL035W	955	628	969	782	820	830	766	778	743	779	755	986	708	1004	807	798	739	739	716	891	859	924	879	819	956
YHR214C-C	0	0	0	0	0	0	0	0	0	0	0	0	0	0	0	0	0	0	0	0	0	0	0	0	0
YNL282W	302	226	294	281	243	253	218	272	278	263	320	341	254	284	302	262	278	268	250	292	324	333	281	262	288
YNL338W	0	0	0	0	0	0	0	0	0	0	0	0	0	0	0	0	0	0	0	0	0	0	0	0	0
YLR424W	300	191	321	253	288	281	264	276	250	255	261	281	256	277	264	297	259	261	244	297	251	355	266	247	297
YBR243C	949	632	922	714	838	699	817	774	733	689	781	825	730	797	756	887	765	820	812	781	751	944	775	723	727
YDR520C	415	308	440	357	432	415	384	390	357	365	353	423	367	429	382	449	375	382	361	402	380	458	389	382	416
YFL064C	4.75902	2.4905	2.27342	2.47383	5.8717	2.40831	2.53349	4.40347	0	8.19923	2.08351	2.04454	4.40197	6.08661	0	5.51654	2.1776	0	2.22132	4.41446	0	0	4.43249	4.927	4.10693
YGL137W	5825	4011	5527	4404	4851	4728	5284	4797	4550	4288	4908	5092	4169	5546	4826	4397	4149	4345	4790	5295	5016	5977	5077	4688	5162
YMR234W	494	344	468	394	423	422	369	398	411	431	447	494	401	488	461	430	399	440	393	444	415	567	439	435	409
YNL212W	1336	885	1225	1003	1183	1039	1153	1083	1037	939	1016	1136	986	1114	1060	1073	1000	1068	1039	1187	1046	1319	1125	1070	1093
YJL026C-A	0	0	0	0	0	0	0	0	0	0	0	0	1	0	0	0	0	0	0	0	0	0	0	0	0
YMR112C	232	174	226	177	215	212	195	204	245	215	218	249	209	251	209	254	284	275	210	227	207	292	278	163	209
YGL212W	213	172	188	182	185	196	175	210	209	187	238	201	175	250	211	208	188	187	202	242	239	270	224	194	220
YHR005C-A	1091	905	1130	1020	1095	1090	935	1086	1097	1195	978	1286	1210	1222	1204	1519	1236	1531	952	1070	1005	1324	1246	1023	1115
YHL009W-A	20.6924	0	8.30459	3.26186	20.0816	9.24312	15.1366	8.82461	8.16567	23.0507	2.0434	20.6569	15.82	3.29916	16.3762	23.8584	11.0843	9.25791	22.4606	8.86687	0.937319	10.5306	20.2766	15.6404	2.32304
YJL156W-A	0	0	0	0	0	1	0	2	0	0	0	0	0	0	0	0	0	0	0	0	0	0	0	1	0
YJL134W	964	703	951	725	936	766	911	804	798	778	852	940	764	842	843	994	834	890	901	911	827	1039	862	830	838
YLR454W	1412	749	1470	907	1338	929	1310	987	817	864	769	846	787	1005	855	1148	634	812	1274	1108	835	1069	924	815	966
YJL127C-B	0	0	3	1	6	0	3	7	3	5	2	4	6	2	5	6	3	5	1	3	1	6	5	3	2
YOR105W	55.7815	58.5005	54.4418	59.3825	55.245	70.233	35.4969	42.5343	61.1681	66.5462	64.7127	81.5433	59.9138	67.5672	57.9226	79.6246	83.7074	55.8376	48.0423	63.2023	57.848	65.7259	65.5786	33.9023	53.6113
YDR080W	730	449	668	526	667	610	648	578	577	579	585	628	587	640	655	622	539	558	620	645	547	696	618	560	574
YKL064W	1390	1064	1437	1256	1300	1443	1454	1460	1437	1218	1421	1436	1280	1447	1444	1247	1179	1099	1354	1488	1384	1853	1426	1216	1237
YNR023W	617	442	557	469	504	527	496	504	526	483	501	575	510	578	506	597	491	509	475	557	538	673	531	507	487
YBL096C	0	1	1	2	1	3	1	1	4	4	0	2	1	2	1	3	1	1	0	4	3	0	4	0	3
YPL253C	325	240	320	275	311	269	268	243	293	256	281	337	295	320	301	316	271	270	269	315	253	323	310	282	301
YHR073C-B	0	0	0	0	0	0	0	0	0	0	0	0	0	0	0	0	0	0	0	0	0	0	0	0	0
YLR261C	165.83	98.4107	134.784	101.725	117.87	114.476	133.844	124.421	103.395	129.541	124.355	118.376	116.613	147.66	121.69	190.92	135.555	170.697	123.896	152.569	112.845	157.269	129.993	112.833	124.046
YBR096W	737	518	814	578	754	560	681	539	596	588	549	664	632	605	576	944	630	742	659	660	578	744	596	567	637
YJR042W	1822	1416	1784	1654	1567	1797	1609	1798	1738	1765	1967	2023	1759	2029	1791	1684	1824	1629	1508	1836	1837	2186	1877	1721	1847
YGR150C	979	680	896	743	964	788	774	781	764	800	695	869	733	898	815	905	683	821	809	857	722	877	800	783	813
YDR089W	1111	686	1171	981	980	1101	962	989	1085	937	991	1090	994	1048	954	953	954	817	922	996	1084	1258	1070	957	989
YGR074W	228	143	213	168	209	180	202	189	182	218	226	233	193	205	195	234	207	200	198	180	196	238	192	166	192
YLR390W-A	6066	4700	5274	4734	4836	4675	5210	4920	4851	4960	5279	6084	4519	5749	5581	5016	4831	4984	5075	5949	6314	7354	5902	4949	5690
YGL180W	145	65	117	94	125	92	127	113	97	80	75	90	99	112	106	108	63	89	115	112	100	137	95	100	93
YHR043C	630.95	454.376	566.567	471.516	603.612	505.863	510.857	538.026	484.147	520.044	508.135	536.795	452.278	543.151	507.141	690.527	586.79	585.563	533.782	523.538	465.443	721.579	587.535	420.323	548.914
YPR101W	270	173	237	198	267	228	219	202	221	243	210	253	226	222	229	316	271	298	223	232	197	285	239	212	239
YBR146W	1172	840	995	975	1083	949	842	904	963	925	901	1094	891	980	969	1172	934	1092	1002	980	892	1106	996	906	969
YDR017C	1962	1352	1802	1560	1627	1826	1707	1786	1696	1755	1744	1909	1620	1975	1846	1601	1588	1605	1550	1878	1962	2104	1884	1709	1842
YDR085C	383	204	302	183	306	186	314	237	219	209	233	236	178	226	223	337	250	221	319	234	216	360	262	191	247
YHR011W	346	234	240	249	287	264	253	240	242	226	218	261	237	250	279	303	264	305	263	264	209	353	258	247	243
YKL053W	1	0	5	2	1	4	1	1	0	3	4	5	1	3	2	2	3	3	1	3	4	1	2	7	3
YPL043W	4518	3779	4516	4550	3824	5177	3707	4578	4601	4782	4798	5809	4423	5935	4829	3407	4125	4205	3627	5172	5334	5671	4997	4919	5089
YPR146C	43	43	44	49	45	50	38	52	40	45	41	44	41	46	49	46	49	45	40	34	32	56	57	52	44
YDL235C	490	382	546	390	449	430	426	460	431	477	442	418	504	472	447	594	479	515	460	499	457	619	492	391	434
YCL041C	72	47	67	56	43	46	43	59	38	58	67	51	47	45	57	69	48	63	58	56	66	87	45	60	83
YLR278C	1686	1234	1690	1411	1513	1420	1954	1595	1615	1502	1806	1518	1445	1573	1675	1724	1396	1547	1905	1677	1601	2273	1745	1299	1562
YGL158W	37	26	31	16	22	21	17	27	26	24	26	31	15	35	29	24	20	23	21	21	31	49	27	24	24
YHR070C-A	0	0	0	1	0	0	0	0	0	0	0	0	0	0	0	0	0	0	0	0	1	0	0	0	0
YLR348C	1773	1188	1608	1219	1373	1054	1300	1296	1154	1097	1049	1361	1019	1309	1207	1588	1186	1399	1301	1229	1301	1406	1337	1053	1400
YGR186W	2988	2081	2917	2363	2511	2555	2655	2602	2540	2296	2542	2701	2241	2656	2602	2491	2285	2352	2417	2795	2710	3216	2586	2314	2567
YAL028W	69	60	55	51	57	72	85	77	85	60	101	49	70	56	86	70	112	65	72	64	61	163	108	43	68
YDL002C	386	311	357	346	334	371	320	376	359	383	411	400	360	367	434	474	409	425	343	364	384	507	393	339	352
YDR099W	4352	2970	4310	3164	3627	3107	3670	3431	3191	3173	3087	3604	3039.85	3544	3423	4258.88	3292	3583	3812	3604	3352	4259	3681	3171	3686
YJL213W	87	94	128	85	121	69	131	89	70	58	80	78	69	63	100	128	77	78	93	64	64	93	69	88	72
YNL278W	461	336	430	302	407	383	407	350	337	323	401	391	322	437	391	348	241	296	365	382	423	444	365	381	372
YNL173C	692	480	680	509	617	447	638	558	551	437	503	649	467	531	533	715	555	581	599	611	470	747	562	464	577
YLR313C	257	167	197	202	210	150	175	188	176	186	171	235	172	230	181	201	174	163	190	226	231	199	192	180	217
YMR216C	1721	1175	1642	1356	1599	1441	1465	1457	1332	1410	1386	1561	1200	1592	1383	1314	1059	1186	1345	1520	1437	1576	1362	1364	1441
YER039C-A	11	5	8	3	6	1	3	4	4	5	7	8	3	4	3	6	4	6	3	8	8	5	6	6	2
YJL009W	1	0	0	0	0	0	0	1	0	0	1	1	1	0	0	0	0	1	0	2	0	1	1	0	0
YLR196W	4731	4187	4785	4811	4082	5404	4096	5130	5333	5310	5821	6457	4938	6235	5510	3989	5136	4859	3879	5615	5885	6598	5575	5381	5451
YMR306W	142	61	77	95	106	101	107	87	96	90	87	98	94	104	89	91	89	88	102	105	86	111	94	71	95
YBR085C-A	267	169	240	154	280	162	272	198	191	165	210	158	198	144	239	441	246	270	321	167	120	346	250	137	150
YDL059C	96	64	84	57	76	54	73	55	56	56	66	66	69	61	71	86	72	70	60	81	59	94	62	54	71
YOR329C	978	676	855	677	842	787	868	810	748	651	886	786	711	794	877	842	784	753	806	847	825	1159	929	725	744
YHL035C	1232	680	787	702	1060	765	861	741	596	898	904	860	692	865	759	1038	671	665	1054	876	736	1158	851	667	827
YHL004W	1231	772	1041	855	1014	933	963	884	936	866	839	1131	861	1010	1056	1042	805	986	995	982	881	1125	953	890	939
YJR116W	212	120	187	165	151	220	207	218	186	154	201	199	155	205	177	160	181	209	191	206	246	356	261	153	244
YBR073W	1924	1364	1842	1613	1643	1637	1613	1711	1547	1559	1633	1796	1592	1849	1725	1689	1491	1511	1660	1759	1710	1985	1732	1562	1722
YDR449C	1295	951	1327	1111	1226	1172	948	1068	979	1254	983	1396	1050	1325	1145	1257	1034	1140	941	1217	1127	1226	1188	1154	1207
YPR064W	5	2	5	1	5	3	3	2	1	2	1	0	5	0	4	6	6	2	5	5	4	3	1	4	1
YDL088C	1010	709	932	922	867	939	911	978	874	910	958	980	835	1023	920	937	958	853	861	1009	965	1186	1002	791	947
YBR215W	766	532	782	608	680	604	660	647	632	661	624	710	599	712	672	742	626	692	667	649	679	801	702	584	696
YDR435C	282	219	249	202	234	218	236	234	220	216	235	230	185	234	250	294	304	253	248	249	200	317	269	207	220
YNL161W	1318	868	1167	959	1124	1154	1128	1118	1056	967	981	1198	938	1133	1132	1073	989	1040	1012	1092	1104	1356	1128	1013	1058
YLR331C	0	0	0	0	0	0	0	1	1	0	0	0	0	0	0	1	0	1	0	0	0	0	0	0	0
YDL052C	1417	951	1508	1136	1180	1337	1398	1374	1248	1114	1291	1404	1205	1445	1231	1332	1159	1188	1215	1415	1380	1799	1564	1135	1436
YFL058W	2.78838	4.51876	5.32818	2.23676	6.7205	3.58318	11.6165	3.15328	6.21231	2.99324	0	5.62548	2.6961	0	5.38547	10.2932	6.9656	7.10427	10.2153	10.1399	10.3677	6.03099	0	10.9705	10.4461
YGR295C	1601.24	1057.46	1721.35	1188.98	1367.43	1251.78	1559.64	1512.63	1333.55	1182.99	1363.49	1378.83	1369.55	1321.47	1294.1	1636.55	1497.83	1424.8	1544.54	1419.83	1266.81	1816.67	1565.54	1041.62	1343.65
YFR031C	1387	914	1331	1107	1261	1152	1225	1158	1139	1113	1146	1295	1111	1260	1176	1195	1040	1115	1147	1233	1102	1405	1231	1112	1220
YMR144W	226	178	237	204	205	201	236	198	225	209	230	237	208	250	211	220	200	235	221	273	242	241	258	215	237
YBR084C-A	14258.3	11066	14394.9	11906.8	11131.1	12063.5	12548.7	12503.8	13464.8	12806.1	14247.1	15401.5	12459	15063.4	13076.8	14076	13583.7	14717.1	12219.8	13843.5	15571.2	17796.3	14888.9	12370.4	13777.6
YDR161W	1642	1415	1681	1673	1425	1939	1461	1759	1904	1826	2035	2220	1870	2193	1955	1602	2027	1880	1409	1889	2018	2253	1974	1813	1943
YER062C	1431	823	1293	807	1153	643	1225	954	759	784	700	858	655	800	776	1412	712	902	1153	1049	704	1040	818	749	897
YCR068W	353	171	314	244	306	242	322	268	202	189	230	247	199	245	228	253	179	210	282	264	249	324	252	186	269
YPR051W	660	533	688	633	599	682	547	655	594	628	652	752	623	675	649	722	676	739	543	646	639	875	685	633	680
YCR094W	675	462	721	554	537	549	570	587	534	525	587	573	498	605	562	585	498	515	569	594	576	735	617	536	611
YLR253W	1335	979	1018	989	1116	1179	965	1046	1047	1068	1105	1223	994	1127	1187	1139	1208	1154	1022	1109	1136	1451	1185	1092	1190
YOR285W	1602	1151	1512	1149	1548	1179	1355	1256	1244	1275	1229	1419	1203	1346	1305	1998	1380	1790	1558	1274	1188	1696	1393	1161	1320
YJL001W	1639	1048	1642	1186	1442	1270	1424	1259	1337	1325	1281	1500	1175	1243	1376	1683	1367	1483	1352	1438	1268	1729	1413	1106	1306
YGR068W-A	0	0	0	0	0	0	0	0	0	0	0	0	0	0	0	0	0	0	0	0	0	0	0	0	0
YLL022C	876	685	793	743	685	800	774	775	768	732	849	992	661	931	837	734	746	822	703	812	900	960	877	854	874
YGL237C	183	166	189	141	174	164	161	198	223	158	224	222	173	166	212	175	235	200	169	206	187	263	223	142	173
YHR067W	673	515	452	506	641	659	516	544	572	680	649	633	661	648	640	660	692	651	562	558	612	801	671	529	635
YOR266W	319	238	357	236	306	252	240	284	262	235	254	303	279	267	299	331	288	275	285	276	255	324	303	225	270
YBR044C	581	392	522	457	498	452	505	476	496	464	461	530	518	542	482	628	512	566	479	495	466	570	515	455	517
YDR120C	3021	2567	3088	2789	2562	3364	2627	3054	3153	3068	3313	3663	2870	3728	3317	2654	2939	3023	2396	3429	3587	3837	3280	3087	3341
YLR071C	1531	1172	1602	1305	1435	1416	1456	1421	1291	1320	1323	1532	1322	1683	1478	1373	1222	1336	1323	1548	1516	1810	1532	1444	1432
YGR151C	117.059	72.6566	79.6879	86.1355	100.057	118.886	91.9751	105.123	94.0875	86.3598	114.97	125.764	82.7854	91.264	77.1128	141.664	99.9308	127.634	93.5706	111.35	99.1453	117.967	93.9922	85.2615	99.3908
YJL012C	2188	1575	1995	1695	2032	1874	1782	1789	1734	1682	1764	1966	1576	2164	1910	1851	1593	1659	1896	1962	1811	2280	1957	1900	1947
YER126C	2048	1521	1920	1844	1883	1965	1576	1883	1696	1948	1859	2261	1815	2182	1863	1830	1665	1996	1610	2106	1914	2199	2019	1892	2052
YMR246W	8400	5571	8455	7496	5503	10484	7863	9433	8115	8153	8832	9431	7810	9837	7495	5517	7366	8314	6866	9243	10104	13882	11511	6657	10630
YLR201C	502	348	495	361	432	369	387	397	422	395	414	476	427	393	451	536	425	497	469	399	377	588	480	370	430
YPL031C	1038	778	973	853	872	934	896	837	938	802	929	943	848	977	948	1020	995	926	888	931	947	1190	944	792	947
YJL098W	2669	1993	2760	2269	2310	2431	2395	2385	2168	2355	2307	2759	2083	2810	2318	2233	1916	2103	2178	2624	2476	2676	2285	2402	2777
Q0142	0	0	0	0	0	0	0	0	0	0	0	0	0	0	0	0	0	0	0	0	0	0	0	0	0
YBR059C	1579	919	1499	1035	1246	1183	1343	1198	1317	1026	1187	1164	1087	1258	1185	1188	1152	1052	1338	1334	1214	1645	1289	1064	1241
YDR445C	0	0	0	0	1	0	0	0	0	0	0	0	1	0	0	0	0	0	0	0	0	0	0	0	0
YFL015W-A	0	0	0	0	0	0	0	0	0	0	0	0	1	0	0	0	0	0	1	0	0	0	0	0	0
YGR020C	1927	1531	1881	1669	1778	1762	1659	1813	1863	1772	1792	2135	1917	1928	1908	2141	1909	2117	1756	1894	1807	2259	1995	1788	1834
YHR091C	605	399	483	388	538	400	463	396	442	457	423	484	388	476	466	519	413	455	443	472	415	546	443	400	478
YIR039C	48.0267	53	37.2155	28	52.4144	40.5715	35.3425	36.7776	47.6439	19.5444	17.515	39	31.0756	34.0996	35.9727	61	38.1599	32.4594	30.4287	38.1651	23.2897	52.1069	54	39	52.4363
YAR047C	3	1	0	1	0	2	2	1	1	0	1	1	2	1	0	0	2	0	3	1	1	1	3	2	0
YML066C	1	2	0	1	2	0	2	1	3	0	1	0	0	2	0	2	2	0	1	0	1	0	0	0	1
YDR501W	128	79	126	108	109	117	102	102	95	89	110	115	98	134	106	124	92	84	131	99	131	118	117	102	110
YNL088W	2408	1672	2417	1969	2235	2139	2190	2157	2135	2069	2105	2286	2002	2449	2090	1955	1789	1926	2135	2350	2144	2580	2202	1965	2117
YKR043C	3034	2370	2892	2528	2296	2814	2609	2767	2911	2687	3243	3680	2630	3292	3074	2548	2922	2900	2499	2951	3546	3971	3333	2831	3239
YNL053W	666	520	612	580	635	610	571	594	602	575	644	671	547	694	682	600	523	567	558	662	689	725	708	577	643
YDR137W	657	458	612	550	634	584	562	644	577	589	653	689	575	637	640	640	591	680	606	672	559	883	672	523	621
YDR400W	474	318	399	356	406	390	394	388	406	334	378	408	338	441	362	381	350	360	363	432	397	505	405	385	388
YBR231C	365	244	322	253	275	242	283	250	253	264	230	320	241	276	268	265	247	267	278	284	265	322	306	240	301
YDL120W	631	414	681	496	546	468	549	507	509	487	464	622	477	539	542	705	601	607	542	537	561	645	595	508	596
YER082C	2648	2228	2693	2671	2323	2919	2295	2723	2726	2748	2812	3302	2583	3191	2831	2299	2696	2693	2116	2984	3091	3343	3007	2824	3021
YHL043W	1	0	1	0	0	0	1	0	0	0	3	1	0	1	0	1	0	0	2	0	0	1	2	0	0
YLR151C	121	79	115	96	119	94	141	106	105	105	109	106	98	82	119	158	87	97	115	105	83	146	105	89	87
YFR021W	517	340	426	352	383	432	460	423	415	357	408	489	380	440	405	446	403	410	429	437	455	589	485	392	492
YML121W	750	571	761	681	719	652	710	698	659	666	704	784	648	746	717	894	729	776	689	721	634	870	759	678	717
YNL033W	5	6	7	9	15	10	6	15	6.5	6	3	6	2.5	9	7	14	5.5	5	8	10	7	4	1	4.5	7
YLR310C	2490	1904	2569	2248	2321	2250	2358	2383	2205	2236	2262	2578	2179	2758	2423	2085	1848	2067	2276	2629	2294	2771	2400	2313	2458
YDR048C	0	0	1	0	0	0	1	1	0	0	0	1	0	0	1	0	0	0	0	0	0	0	0	0	0
YGR087C	29	13	26	13	17	12	18	16	20	16	19	27	11	14	18	25	20	17	18	18	16	18	15	19	17
YGR244C	2462	1553	2051	1730	2108	1538	1842	1663	1558	1540	1328	1793	1323	1684	1688	2104	1396	1691	1971	1740	1457	1997	1696	1634	1858
YGL255W	19271	18796	18987	21960	18452	25364	20571	24256	24125	26363	32100	30941	25363	27658	26874	22071	24830	22622	20244	27737	31107	37150	28652	26115	26164
YNL036W	418	245	407	241	374	243	318	245	263	221	234	297	252	281	284	413	274	315	310	232	249	322	268	210	272
YHR046C	774	667	866	696	686	792	792	856	794	763	917	986	758	812	905	925	926	870	761	869	798	1022	831	793	847
YKR071C	1432	1072	1733	1259	1384	1203	1351	1332	1294	1281	1248	1433	1163	1297	1284	1509	1314	1433	1225	1350	1360	1472	1308	1110	1367
YOR016C	498	355	486	398	453	418	434	453	451	409	445	507	428	498	472	526	459	491	429	443	443	542	482	368	408
YGR063C	356	258	339	367	327	330	312	345	311	287	323	390	345	366	352	391	338	416	286	369	330	372	318	338	334
YLL019W-A	0	0	0	0	0	0	0	0	0	0	0	0	0	0	0	0	0	0	0	0	0	0	0	0	0
YML065W	1165	848	1252	968	1067	1005	1019	1036	1060	1005	1028	1235	944	1204	1029	1001	933	959	991	1050	1086	1294	1112	1013	1139
YPR005C	156	82	115	85	84	78	98	98	97	95	94	115	88	108	113	132	113	113	125	107	76	162	120	79	86
YAR003W	605	430	521	461	497	491	431	427	470	468	447	518	468	543	474	496	446	523	445	474	502	549	530	507	476
YGR223C	443	331	392	358	361	381	403	405	393	322	370	418	351	432	386	388	378	418	394	380	420	550	447	326	415
YHR021W-A	10	3	15	9	13	6	9	8	12	8	9	4	9	13	7	14	11	9	11	13	6	11	15	6	13
YFL062W	7.22429	4.8106	14.7626	0	5.12491	4.12538	4.59516	0	10.7961	0	4.50086	0	7.00215	6.48433	2.23036	4.36399	9.4417	2.39235	2.56871	0	4.38127	11.3317	7.05812	4.78574	2.09752
YDR537C	3	0	0	0	1	1	2	1	0	0	2	1	2	3	2	2	1	2	2	0	2	1	3	0	0
YMR267W	665	508	626	572	641	569	602	583	579	579	567	753	553	605	673	742	641	690	628	652	575	773	620	557	692
YPL093W	7621	5697	7286	6765	6451	6963	6136	6796	6121	7053	6500	7818	5845	8454	6495	5496	5060	5875	5910	7858	7442	7788	6743	7081	7734
YJR034W	144	104	133	106	149	96	120	125	122	111	107	137	121	128	116	167	137	155	128	115	120	160	126	110	117
YNL077W	261	251	319	240	278	252	302	305	363	277	370	342	310	278	392	322	362	342	301	343	330	534	396	250	271
YPL160W	10425	7882	11758	9608	9424	10392	10721	10196	10565	9595	9726	11414	9207	12022	10018	8193	8285	8692	9886	11412	11171	12451	10583	9965	11137
YGL185C	181	101	164	115	155	105	159	126	125	117	132	169	135	130	142	208	137	144	154	146	138	160	149	122	137
YDR456W	1495	1026	1523	1213	1320	1298	1386	1326	1269	1246	1245	1473	1303	1506	1395	1342	1187	1290	1419	1472	1256	1629	1388	1392	1440
YKL175W	2442	2051	2316	2393	2405	2824	2417	2598	2363	2881	3034	3128	2536	2872	2879	2384	2220	2277	2394	3141	3056	3897	2955	2690	2729
YGL190C	939	600	946	743	851	793	871	786	740	751	765	859	767	900	874	819	706	751	802	898	794	1025	833	690	822
YMR262W	209	151	224	149	196	150	178	187	229	128	218	217	168	178	227	233	237	191	231	156	180	303	241	159	159
YOR101W	1829	1587	1848	1963	1592	1969	1489	2022	1980	2020	2267	2565	1817	2313	2028	1644	2062	2246	1638	2154	2199	2573	2179	1862	2250
YGL005C	559	397	494	436	512	525	485	446	480	467	514	503	495	506	462	608	582	589	496	509	499	671	556	441	531
YNL125C	715	439	700	461	621	488	605	541	574	476	552	662	472	587	569	547	538	543	640	567	547	800	574	462	534
YBL019W	266	150	215	184	224	192	204	181	201	203	193	187	219	215	240	261	219	204	190	190	178	265	221	178	178
YBR043C	1815	1264	1795	1349	1656	1690	1553	1560	1310	1370	1539	1476	1501	1623	1616	1625	1518	1534	1384	1508	1632	1942	1729	1447	1608
YDL231C	1260	950	1284	1100	1165	1269	1172	1317	1194	1243	1221	1379	1123	1363	1240	1046	1084	1144	1080	1351	1275	1489	1243	1177	1256
YML101C	216	166	209	157	191	161	189	172	186	197	195	204	170	212	208	238	240	210	207	219	237	257	242	172	240
YKL037W	1	0	1	0	0	0	0	0	1	0	0	0	0	2	0	1	1	0	1	1	0	0	0	0	0
YOL094C	516	427	549	435	399	453	509	430	468	457	439	535	491	499	531	528	460	518	415	527	480	634	530	437	476
YMR077C	232	139	252	185	204	191	188	186	182	186	223	208	206	206	216	232	167	234	191	196	182	250	194	161	171
YPR007C	18	13	19	25	22	14	19	22	14	14	16	22	10	4	18	24	19	17	22	23	20	26	22	12	15
YIL067C	788	491	710	564	650	578	611	613	520	580	579	675	509	692	660	683	568	611	550	610	660	700	589	567	658
YMR108W	9888	6967	12026	8107	8672	8254	10224	8412	8332	7563	7364	9406	6964	9175	8255	8377	6313	7483	9284	9146	8774	9728	8505	7853	8981
YJL033W	3738	3120	3818	3725	3145	4195	3113	3879	3758	3989	4046	4729	3536	4589	4214	2946	3379	3588	3000	4320	4372	4524	3955	4087	4085
YKL179C	1351	877	1266	880	1140	1085	1091	1046	1017	1065	1065	1206	1026	1115	1113	1196	1037	1033	1059	1110	1071	1307	1135	978	1087
YPL126W	4864	3859	5077	4628	4379	5015	4217	4840	4665	4828	4811	5791	4476	5794	5023	4016	4091	4386	4252	5491	5124	5722	4993	4932	5213
YEL041W	123	88	103	82	129	86	133	111	111	91	110	107	103	99	121	142	96	121	144	112	84	132	106	87	101
YGL208W	315	218	280	216	249	240	297	263	241	217	304	304	226	241	283	328	253	265	256	230	233	318	236	224	264
YLL036C	999	819	972	859	852	983	842	906	960	871	1030	1152	930	1007	1041	899	968	918	856	1012	1055	1130	1094	913	1045
YNL113W	1139	957	1135	1181	1024	1223	990	1215	1103	1283	1237	1450	1251	1446	1235	1334	1294	1430	1014	1242	1253	1477	1225	1113	1312
YKR099W	1917	1177	1892	1463	1694	1485	1523	1502	1327	1440	1328	1702	1207	1648	1414	1359	1048	1195	1507	1644	1561	1539	1443	1485	1598
YGL025C	454	308	362	312	345	418	354	369	373	365	411	416	376	444	429	349	371	387	354	385	450	547	433	344	399
YBR171W	846	592	834	731	837	851	699	711	781	826	780	872	740	823	764	953	840	865	700	790	767	983	825	699	831
YDL005C	882	637	865	754	754	777	760	830	772	800	799	888	765	859	869	877	824	830	767	853	833	1066	826	762	786
YNL031C	4684.04	3513.42	4981.45	4096.47	4543.78	4297.28	4840.62	4529.45	4496.19	4168.24	4679.39	5170.72	5005.01	4740.81	4700.06	6000.36	4818.97	5102.84	4947.34	4956.17	4329.8	6260.9	5111.09	4028.16	4110.19
YGR226C	0	0	0	0	0	0	0	0	0	0	0	0	0	0	0	0	0	0	0	0	0	0	0	0	0
YOR146W	9	6	7	5	8	11	3	7	9	4	8	12	7	13	15	7	10	13	11	3	8	10	13	7	5
YDL056W	1018	743	1003	803	894	859	874	885	916	879	915	1005	898	990	943	925	843	916	919	1010	935	1220	1064	842	917
YML120C	874	678	604	668	865	604	803	710	913	602	743	794	671	586	892	981	895	871	990	708	609	1120	790	613	659
YOR384W	14	10	5	14	8	7	6	4	12	10	17	14	5	10	17	12	6	16	9	9	5	21	11	13	11
YLL021W	2866	1958	2962	2449	2429	2533	2618	2461	2323	2269	2439	2657	2157	2655	2517	2283	1882	2196	2483	2666	2588	3014	2406	2254	2507
YGR048W	593	367	521	406	469	388	400	433	405	416	420	454	382	426	427	501	484	477	444	439	386	609	479	376	499
YOL149W	570	430	638	538	641	503	582	589	590	628	579	630	582	568	576	772	558	687	554	606	484	690	607	477	522
YHR032W-A	0	0	0	0	0	0	0	0	0	0	0	0	0	0	0	0	0	0	0	0	0	0	0	0	0
YML129C	156	117	118	121	142	123	123	143	134	132	155	141	102	98	149	179	134	176	155	114	133	193	139	111	137
YIL059C	47	51	75	47	40	43	57	58	47	84	59	62	50	55	56	60	60	52	59	59	59	77	71	62	51
YBR220C	1487	1159	1317	1219.36	1188	1371.69	1294.4	1266	1294	1158.28	1439	1459	1194.2	1481.28	1419	1334.96	1312.44	1332.3	1212.06	1355	1438	1721	1360	1265	1422
YLR317W	50	42	53	43	49	54	64	38	51	39	46	46	37	51	53	47	63	58	49	54	55	65	57	50	58
YPL058C	3187	1305	2942	1886	2952	2131	3354	1978	1706	1854	1940	1858	1765	2153	1584	2258	1336	1665	3133	1933	1699	2466	1939	1682	1966
YOL154W	333	656	1813	2143	482	2116	2078	2178	2780	2215	4861	3795	3037	1156	2413	1331	1450	1980	1770	2764	4464	4617	2358	2831	1917
YBR227C	846	597	892	734	736	735	722	693	687	676	746	810	681	781	744	717	695	711	671	765	723	879	783	689	754
YER165W	12871	9534	13336	11861	11437	12840	12888	12286	12304	12193	12389	13854	11527	14565	12763	9872	9187	10616	11444	14557	14417	16691	13722	12264	12856
YNR056C	83	27	24	25	20	137	38	75	61	125	445	89	97	145	50	41	167	62	36	53	100	582	242	48	99
YNL327W	9473	7319	10013	8262	7655	8831	9532	9681	8248	8242	8866	9756	7486	9436	9268	7814	7099	7620	8864	10270	10211	11156	9278	8464	9545
YOR130C	579	301	734	369	509	387	540	390	412	330	312	404	299	370	378	578	370	415	526	374	362	440	404	320	405
YJL181W	422	275	371	324	343	375	301	311	329	309	351	362	304	372	310	330	336	349	285	347	347	402	373	325	370
YDL039C	690	1540	971	1054	1205	1005	699	1091	1137	1067	1184	1440	776	1129	1931	1013	756	812	740	1296	1314	1345	1081	1874	1277
YER016W	1045	767	1018	897	1011	822	952	940	856	904	894	1068	880	906	935	1056	849	1005	878	914	934	1032	901	875	927
YPL099C	222	140	208	142	202	163	184	173	169	171	175	193	156	204	152	289	199	219	169	198	152	224	172	144	147
YNL242W	472	211	424	281	460	288	384	297	291	281	257	326	225	263	290	354	244	249	361	350	267	332	288	299	292
YDR365W-B	47966.4	31230.3	43208.2	35722.5	39721.5	40425.2	43891.8	40354.9	37765	37774.7	40032.1	40722.5	35998.1	48522.3	38713.6	34792.8	31693.4	36319.2	43917	47381.5	45582.4	57526.7	48106.1	35435.2	42279.9
YLR099W-A	134	90	114	93	112	105	120	95	100	113	118	123	104	120	89	123	121	138	119	102	105	144	129	86	149
YMR058W	10366	6909	6120	8085	8108	9428	6967	8315	7664	9484	10536	10329	7574	10993	8073	6558	7224	6960	7824	9569	9700	12930	10164	8714	10049
YNL297C	1462	915	1490	1125	1314	1244	1277	1203	1113	1167	1125	1226	1140	1288	1208	1110	933	1050	1282	1366	1206	1528	1226	1136	1204
YAL018C	1	1	0	3	0	1	2	0	2	1	1	2	1	2	1	2	0	2	1	0	1	0	1	2	1
YOL078W	786	551	762	629	742	717	677	686	615	654	709	768	608	748	671	631	610	565	666	740	670	813	721	673	705
YEL002C	3167	2215	3025	2562	2623	2716	2819	2686	2752	2652	2877	3090	2561	2889	2601	2721	2669	2717	2768	2914	2941	3435	3022	2487	2844
YJL156C	834	571	767	657	728	656	711	674	579	643	639	723	638	717	710	778	564	725	762	705	661	757	744	646	690
YCL032W	439	304	393	329	303	365	371	357	354	318	389	394	297	357	384	396	372	369	340	358	401	438	399	342	402
YMR166C	297	240	324	233	264	257	260	275	300	249	268	335	248	291	285	315	287	307	305	317	287	347	296	287	277
YNL146C-A	2	1	0	0	3	3	1	3	1	2	1	1	1	1	0	2	1	1	0	1	0	1	2	0	2
YDR034C-A	0	1	2	2	3	2	3	1	2	0	2	3	2	2	0	3	0	2	5	4	2	5	3	1	1
YPL050C	2504	1841	2564	2177	2179	2299	2171	2207	2211	2261	2364	2698	2135	2482	2358	2336	2221	2421	2065	2502	2493	2788	2465	2205	2445
YDR510W	1058	699	910	680	758	752	883	780	738	724	770	889	702	970	878	969	733	831	818	933	837	1144	961	743	843
YER158W-A	0	0	0	0	0	1	0	0	0	1	0	0	0	0	0	0	1	0	1	0	0	1	0	0	0
YLR327C	15	17	21	7	17	7	16	15	17	4	11	9	5	6	11	28	22	16	32	6	9	30	21	2	10
YPL277C	426.724	233.429	225.778	265.179	309.979	334.314	271.113	257.41	257.972	321.007	367.402	363.834	259.736	361.652	349.129	319.32	268.126	269.463	275.049	303.351	376.052	417.586	358.615	314.353	313.643
YOR139C	1	0	1	1	0	1	1	0	2	2	2	0	1	0	1	0	1	1	0	0	1	0	1	0	1
YBR116C	1.49709	0	1.58015	1	1	0	0	0	5.03737	4.5559	3.6996	0	0	2.60937	1	2	3.74332	4.66109	1.63023	2	1	3	1.63023	3.57432	1
YLR142W	58	49	53	47	49	31	60	45	46	41	52	41	35	45	42	57	41	53	55	47	42	74	42	37	40
YPL257W	41	35	55	49	51	49	51	54	50	40	52	51	62	47	55	56	58	57	41	54	37	79	62	41	51
YLR104W	280	176	222	195	227	201	189	218	177	204	184	226	236	252	204	301	216	250	210	240	193	292	251	177	216
YNL222W	172	129	182	173	134	184	163	169	168	187	149	221	199	200	209	238	234	207	174	178	184	224	216	175	165
YKR051W	339	210	310	263	284	272	298	280	266	254	284	279	286	300	317	307	280	293	271	289	275	349	315	241	280
YLR291C	1845	1307	1853	1489	1569	1703	1661	1608	1659	1703	1818	1881	1581	1911	1657	1774	1699	1671	1559	1845	1738	2106	1817	1608	1705
YBR293W	433	330	459	402	419	460	379	447	469	415	440	562	432	483	445	475	443	474	338	466	401	537	442	401	436
YLR412W	593	446	588	505	615	521	492	538	507	558	524	630	516	560	523	625	540	519	466	553	515	650	552	493	521
YFR040W	1948	1440	2088	1637	1845	1777	1907	1838	1792	1738	1868	1973	1644	1910	1868	1766	1600	1599	1739	1960	1816	2308	1949	1603	1796
YNR067C	3575	2649	3995	2727	3198	3160	4114	3652	2973	3131	3402	3112	2616	3232	3200	3107	2720	2829	3608	3496	3318	4267	3474	2679	3364
YNL074C	1343	927	1199	1000	1160	1087	1210	1038	1069	1021	1069	1173	1001	1127	1207	1221	910	1049	1139	1131	1171	1630	1252	972	1070
YBR021W	381	319	381	368	334	430	272	327	372	361	352	460	396	541	421	314	341	361	276	420	440	421	405	470	414
YML021C	464	269	446	382	478	344	408	385	377	379	403	453	339	422	365	481	404	431	448	392	382	449	427	383	416
YER038C	197	140	210	168	154	177	161	193	157	177	167	223	182	201	195	210	199	208	138	195	173	228	196	149	173
YNL044W	1805	1377	1273	1333	1582	1596	1357	1498	1367	1635	1663	1717	1790	1876	1668	1949	1865	1821	1445	1494	1548	2110	1862	1468	1587
YHR007C-A	1	1	3	0	0	1	0	1	3	0	4	0	2	0	1	0	2	2	0	2	1	0	1	0	0
YER060W-A	2.08622	4.1922	3.12409	4.15745	9.35758	7.28295	6.23856	4.17266	5.21754	3.13695	3.14108	3.12749	5.21145	1.04455	4.18918	4.16448	5.23753	2.09164	3.11846	6.23263	4.20208	11.4494	5.21519	6.24079	5.23387
YDR203W	0	1	0	0	0	0	1	0	0	0	3	1	1	0	1	0	0	0	0	0	0	0	0	0	0
YER173W	416	304	386	368	415	385	322	378	355	340	369	411	342	426	404	355	316	356	335	394	399	448	382	324	417
YOR190W	26	26	27	27	24	30	23	25	32	26	35	32	32	29	29	29	37	26	19	27	19	28	31	34	26
YML048W	2728	1964	2703	2342	2417	2606	2519	2402	2362	2410	2370	2669	2167	2721	2375	2346	2208	2334	2249	2693	2583	3098	2540	2342	2667
YBR130C	1019	701	1061	751	840	859	896	855	794	774	811	907	839	930	911	980	794	880	848	972	922	1013	916	752	937
YPR072W	1642	1272	1857	1373	1462	1460	1542	1529	1521	1485	1460	1695	1429	1656	1591	1676	1546	1540	1449	1711	1626	1945	1705	1441	1623
YFR012W-A	0	0	0	0	0	0	0	0	0	0	0	0	0	0	0	0	0	0	0	0	0	0	0	0	0
YHR048W	96	85	147	108	77	191	104	159	116	122	158	149	106	135	119	92	144	102	113	133	158	217	178	116	153
YHL006C	59	35	50	46	43	45	43	35	42	44	48	48	40	41	47	52	34	51	45	48	34	56	48	37	43
YHL034C	5807	4081	5394	4396	5021	4513	4764	4584	4522	4587	4717	5334	4289	5062	4962	5385	4493	4771	5058	5079	4809	6204	5091	4358	4838
YDR418W	13145.5	10429.5	13883	11039.3	11120.9	11913.3	11734.9	11839.8	12361.4	12453.7	12668.4	14350.3	12340.8	14209.4	12429.9	14596.1	12936	14204.1	12010.7	13757.6	13946.7	16624.2	14120.9	11756.5	12431.3
YGR270C-A	0	0	0	0	0	0	0	0	0	0	0	0	0	0	0	0	0	0	0	0	0	0	0	0	0
YLR183C	842	552	715	673	679	685	664	698	698	610	702	779	625	739	697	752	679	685	679	785	657	864	694	640	689
YIR024C	167	108	152	123	165	111	145	122	135	137	144	154	135	146	132	210	154	169	137	141	135	195	158	119	130
YCR038C	207	164	179	174	196	152	197	199	178	208	200	178	165	206	209	231	195	193	199	207	197	263	247	169	191
YOL155C	310.384	153.792	335.467	258.312	249.638	258.616	335.8	305.775	181.549	164.847	194.705	207.196	169.392	215.115	147.323	197.075	98.8081	185.288	288.219	259.786	209.098	290.363	214.377	167.742	209.386
YIL009C-A	251	177	238	208	301	212	247	253	225	237	243	230	229	252	239	376	272	258	274	239	204	325	251	194	255
YJR040W	1164	731	1141	836	993	888	1018	942	920	866	859	1022	785	902	905	1030	797	896	975	994	967	1119	958	875	929
YJL037W	29	19	29	12	16	17	25	22	27	14	18	21	22	20	25	25	42	38	14	25	27	31	19	19	22
YOR059C	605	438	591	485	498	493	507	569	492	488	550	530	522	546	536	567	486	549	502	505	503	643	587	479	528
YMR325W	0	0	1.40876	0	0	0	0	0	0	0	0	0	0.353553	0	3.00617	1.23666	1	0	0.76872	1.26899	0	0	0	0	0
YGL149W	2	0	1	0	0	0	0	0	1	0	0	0	0	2	0	0	1	2	0	0	0	0	1	1	0
YGR271W	1264	852	1345	1027	1226	1054	1164	1106	1018	1026	1069	1071	944	1223	1066	1031	819	994	1180	1161	1022	1411	1135	1078	1059
YGR173W	1159	933	1219	1094	1124	1220	1102	1204	1189	1188	1313	1472	1177	1423	1284	1165	1192	1325	1053	1272	1321	1453	1383	1103	1221
YNR002C	19	13	9	6	10	3	8	10	13	9	16	13	6	5	19	17	19	17	12	17	6	17	8	8	16
YMR172C-A	0	1	0	0	0	0	1	0	0	1	0	0	0	1	0	0	0	1	1	0	0	1	3	0	2
YIL158W	633	461	654	610	550	555	542	541	548	545	548	671	537	645	570	655	546	693	510	646	597	726	604	499	592
YBR086C	4383	2891	4373	3421	3854	3610	3931	3646	3548	3451	3517	3861	3285	4019	3620	3430	3013	3160	3744	4164	3841	4813	3784	3448	3787
YLR361C-A	177	134	151	127	132	139	138	134	132	125	160	125	126	155	137	196	134	188	145	153	131	157	163	128	132
YOR027W	4410	2818	4335	2672	3516	2586	4163	2986	3242	2766	3563	3099	2710	2800	3279	3770	3046	3109	3943	3203	3115	4431	3384	2631	3193
YER048W-A	255	168	236	196	239	226	219	221	217	220	217	225	228	231	221	318	219	267	231	229	223	276	254	205	207
YML090W	0	2	0	0	0	0	1	0	0	2	0	0	0	0	0	0	0	0	2	0	0	0	0	0	0
YDR210W-B	562.427	306.924	477.086	408.352	437.42	348.277	430.97	481.51	542.627	331.736	415.099	373.438	467.909	352.848	484.36	394.64	288.442	452.683	554.182	376.714	404.044	566.964	445.836	370.804	388.739
YHR164C	663	502	730	552	648	620	717	618	551	571	612	602	529	606	576	594	463	579	697	678	611	740	583	566	608
YGR278W	408	268	359	301	335	367	325	353	324	306	369	404	355	363	324	371	350	362	338	391	363	407	328	319	361
Q0085	1	1	4	0	6	1	0	1	4	1	1	2	1	1	0	0	0	0	0	0	0	0	1	1	0
YPR150W	3	2	3	3	5	8	11	4	6	4	11	13	5	10	6	6	6	2	7	5	3	9	16	5	3
YKL204W	1072	700	919	731	855	944	945	825	757	675	895	896	679	964	918	809	749	749	854	940	993	1046	942	834	846
YDR462W	236	185	216	211	228	194	213	180	179	197	197	232	159	201	208	236	222	212	203	210	209	266	243	181	209
YMR273C	951	613	869	642	717	730	838	733	706	638	814	786	599	797	791	804	598	688	775	739	811	1048	821	686	753
YJL162C	441	406	426	436	432	431	388	433	454	421	416	502	429	517	474	485	391	394	411	431	439	517	486	460	471
YMR175W-A	0	1	0	0	0	0	1	2	0	1	0	1	0	1	0	0	0	0	0	1	1	2	1	0	0
YLL054C	492	302	399	393	437	394	365	392	380	407	407	452	374	471	429	380	364	361	357	414	353	481	397	362	442
YDL055C	23874	19895	21201	22105	20619	23579	20421	23960	24037	22409	24945	27926	22265	26442	24971	21405	22770	22439	20689	25521	24809	30885	25537	23602	24134
YPR080W	128125	100659	128345	108463	97987	115775	113591	119497	125519	113834	138084	142276	106287	136532	118935	101099	116850	111124	110013	132951	143959	163949	131726	120215	129803
YFL017W-A	73	83	92	84	110	91	81	97	100	99	90	96	91	93	79	134	93	109	84	108	89	115	111	76	79
YOL019W	856	558	758	653	777	756	679	692	564	651	645	764	598	839	713	666	584	594	630	781	725	902	739	739	759
YGL127C	221	148	151	122	155	135	157	149	146	143	142	144	128	151	157	162	130	153	171	164	143	219	191	121	151
YLR266C	525	356	508	389	529	455	453	454	435	449	474	490	487	480	506	523	433	462	479	461	426	588	496	422	430
YGR268C	204	132	167	144	139	148	176	145	136	128	171	158	114	148	175	167	179	159	175	179	170	247	199	112	156
YHL033C	13189.9	9721.73	12022.9	9384.63	9858.21	10218.4	10456.3	10651	10671.4	10756.1	11619.5	12461.3	9455.56	12573.2	10904.5	11355.1	10969	11269.1	10717.4	12146.7	12884.6	14470.5	12422.8	10535.8	11862.3
YGL063C-A	0	0	0	0	0	0	0	0	0	0	0	0	0	0	0	0	0	0	0	0	0	0	0	0	0
YKR076W	272	187	221	183	244	135	209	191	141	149	141	175	157	155	176	258	147	188	250	212	154	193	169	160	175
YJR130C	780	442	928	537	700	599	803	568	595	524	486	618	496	516	602	751	498	620	680	512	502	658	551	445	564
YEL007W	1168	923.508	1306.52	987	982	1044	1437	1233	1350	917	1343.42	1229	1106	930	1340	1209	1205	1218	1338	1169	1202	1732	1430	877	1026.48
YMR285C	926	687	846	808	812	884	756	777	754	810	782	1006	775	890	906	815	849	866	735	809	860	999	876	815	835
YBR104W	968	605	1105	705	879	864	886	761	705	786	797	934	713	908	888	918	830	808	716	785	829	990	858	789	881
YPL263C	2384	2057	2521	2535	2182	2681	2329	2632	2688	2594	2707	3158	2593	3111	2794	2222	2478	2539	2279	2835	2950	3165	2731	2538	2672
YER096W	25	14	22	12	14	10	20	13	16	11	17	10	23	18	18	19	16	8	18	13	16	7	20	16	18
YOR325W	0	0	0	0	0	1	1	1	2	0	0	0	0	0	1	2	0	0	1	1	0	0	1	1	3
YIL128W	984	710	1054	863	920	912	855	920	862	943	876	973	908	965	879	878	793	793	858	920	900	1082	919	851	976
YDR311W	680	553	683	632	614	632	667	681	639	656	723	763	597	677	670	684	698	630	670	696	674	901	756	648	699
YKL088W	1085	749	937	853	967	935	914	935	900	838	988	1028	878	970	972	919	890	930	888	983	922	1212	932	852	904
YJL046W	348	287	345	282	318	256	315	306	280	251	270	287	281	251	303	377	298	319	333	316	223	343	305	249	267
YLR228C	508	547	616	604	449	710	592	618	678	673	860	783	622	749	706	426	665	641	529	680	849	951	736	662	683
YER053C-A	0	0	0	0	0	0	0	0	0	0	0	0	0	0	0	0	0	0	0	0	0	0	0	0	0
YKL056C	14344	11679	13700	12806	11951	13092	12365	13918	14286	14339	16705	17064	14182	16151	14340	15002	14679	16242	12865	14315	16190	19770	16398	13609	14196
YPL037C	6449	5154	6199	5673	5362	5714	5527	6179	6230	5886	6716	7272	5778	6733	6057	6409	6238	6577	5532	6327	7170	8128	6774	5724	6300
YDR459C	399	289	307	301	337	304	301	330	338	329	301	356	289	325	349	364	330	304	311	312	300	382	362	283	306
YOR357C	460	302	471	347	454	427	446	409	412	377	358	445	458	399	438	631	414	462	454	392	364	452	396	342	362
YNR004W	40	33	37	38	34	39	36	58	47	43	42	49	35	51	55	39	46	46	34	39	46	55	43	35	50
YNL192W	2613	1624	2555	1874	2472	1912	2491	2034	1775	1903	1889	2245	1826	2172	2031	2313	1783	1892	2340	2258	1904	2489	1953	1981	1932
YGL068W	1113	810	971	1000	977	980	886	951	951	914	869	1092	941	1020	991	1273	999	1238	1041	1018	961	1196	1040	884	940
YNL339W-B	0	0	0	0	1.42717	0	0	0	0	0	0	0	1.25	1.28012	0	0	0	3.11111	0.605279	0	0	0.589213	0	0	2
YKL096C-B	0	0	0	0	0	0	0	0	0	0	0	0	0	0	0	0	0	0	0	0	0	0	0	0	0
YDL157C	439	271	465	377	403	353	372	399	365	402	382	464	467	440	353	584	451	484	390	404	336	484	456	337	374
YOR007C	5774	4170	5733	4461	4737	4783	5226	5021	4793	4789	4991	5504	4448	5391	4991	5172	4809	4850	5021	5181	5313	6561	5577	4543	5374
YJL029C	1086	797	1009	792	926	992	946	906	929	850	894	1045	896	1057	912	907	927	927	911	1031	923	1224	1017	859	954
YBR105C	836	387	813	453	720	313	670	528	461	417	403	504	292	310	428	682	419	534	757	513	313	646	492	270	428
YDL013W	733	425	678	463	605	543	590	546	506	485	579	647	495	635	585	579	515	471	519	564	611	702	580	479	615
YJR052W	408	331	420	335	381	362	382	366	347	355	376	379	340	409	375	389	362	352	390	364	361	492	398	352	367
YGL200C	2987	2252	2794	2322	2542	2389	2504	2428	2453	2470	2637	2942	2329	2681	2629	3153	2752	2909	2499	2587	2729	3341	2771	2341	2610
YNL194C	5	7	11	2	11	4	3	3	0	2	4	0	1	2	2	6	7	2	3	3	5	6	7	5	4
YDR260C	267	217	271	190	234	209	198	228	222	238	261	268	224	255	240	233	184	265	240	276	250	302	247	242	281
YPL012W	5681	4888	5971	5747	4956	6611	5097	6174	5839	6270	6175	7318	5673	7264	6199	4396	5142	5550	4870	6992	6697	7351	6324	6476	6710
YBL047C	3280	1865	3082	2122	2681	2289	2956	2414	2164	2098	2353	2212	2027	2520	2486	2345	1779	2010	2664	2675	2427	3255	2479	2186	2348
YKR001C	3840	2653	3647	2881	3310	3029	3284	3175	3089	2993	3125	3498	2852	3548	3320	3350	2933	2919	3188	3460	3280	4066	3217	2983	3205
YNR072W	4	1.33333	6	0	6	3.42857	5	1	5	1	3	4.80115	1.33333	3.75	2	2	1.33333	6	5	4.8	6	8.52206	4	4	3.75
YLR157W-E	0.693775	6.22211	1.69835	2.69377	0	0	0.165439	0.401272	6.22211	1.22211	12.2834	4.69377	0	2.16544	1.92503	5.6371	0.990852	0	3.40127	0	4.28336	0	0	1.45794	7.75502
YBR154C	1694	1290	1868	1614	1682	1781	1535	1669	1716	1881	1724	2047	1904	1940	1825	2149	1844	2085	1533	1807	1754	2151	1886	1609	1727
YPL156C	124	91	86	71	125	92	87	82	90	94	100	84	103	86	125	160	112	114	94	92	95	141	104	76	107
YKL048C	546	339	488	342	473	424	384	397	375	421	400	436	346	523	388	424	359	397	368	376	406	480	434	404	444
YJL020C	1649	991	1462	980	1334	1155	1528	1069	968	885	1157	1025	925	1202	1143	1206	889	970	1329	1240	1182	1485	1256	936	1102
YPL105C	2924	2104	2814	2326	2585	2595	2650	2543	2346	2474	2472	2859	2408	2735	2831	2560	2100	2414	2427	2897	2790	3351	2712	2407	2698
YLR251W	85	55	77	58	70	38	71	68	61	52	71	56	67	54	77	92	83	62	66	75	40	112	77	40	49
YHR049C-A	0	0	1	0	0	0	1	1	0	0	0	0	0	0	0	0	0	0	0	0	0	1	0	0	0
YGR113W	459	338	438	365	401	401	375	397	393	352	407	440	382	454	421	446	453	396	385	435	390	503	456	377	411
YEL018C-A	1	4	3	3	2	1	2	4	1	3	2	7	4	2	2	3	3	4	4	4	6	4	2	2	2
YHL006W-A	1	1	0	1	0	0	0	0	0	0	1	2	1	0	0	1	0	0	1	0	0	1	1	1	0
YGL008C	87153.9	67944.9	90251.9	82013.9	84773.9	81887.9	94309.9	86310.9	84229.9	81019.9	90560.9	91817.9	76170.9	94415.9	83507.9	68671.9	62348.9	70664.9	89918.9	94123.9	84347.9	108212	85199.9	84295.9	84889.9
YBR253W	282	194	252	238	277	259	263	210	254	248	254	246	261	276	264	323	265	315	264	246	263	318	286	197	241
YLR212C	836	617	809	604	680	615	690	681	642	689	698	747	600	751	673	731	617	630	698	705	703	820	682	608	704
YCR020C	85	59	89	82	85	110	112	90	113	87	112	120	94	112	113	93	110	89	72	91	121	141	110	103	85
YDR340W	226	147	270	194	203	221	244	230	203	226	205	190	187	239	197	196	211	239	203	202	181	287	264	159	256
YJR141W	351	265	355	283	319	355	353	319	316	346	323	403	349	339	338	390	346	378	317	321	347	456	401	315	301
YHR060W	413	277	431	385	428	356	377	433	377	380	352	448	454	418	428	561	414	474	385	383	361	447	481	312	365
YDR361C	1232	997	1221	1285	1099	1326	985	1230	1354	1340	1347	1603	1356	1506	1319	1246	1306	1466	990	1343	1389	1597	1400	1235	1273
YPL009C	3094	2101	3045	2571	2880	3128	2979	2931	2749	2744.63	2774	3105	2768	3208	2902	2541.64	2385	2490	2652	3095	2875	3449	2916.16	2615	2899
YNL027W	814	565	771	737	750	737	716	744	760	771	732	846	715	795	814	753	696	671	724	809	812	1015	832	728	811
YNL065W	1367	573	1217	720	1142	624	776	750	508	756	505	790	430	718	579	868	430	662	710	819	654	572	498	576	779
YNL211C	37	28	34	33	39	29	35	28	31	33	40	35	43	40	31	50	38	52	34	41	16	26	19	27	21
YHL038C	472	307	423	353	394	354	387	368	374	306	345	397	331	435	367	389	360	383	446	395	364	440	429	395	374
YPL070W	465	327	459	405	429	493	371	467	402	421	422	412	381	451	423	456	455	459	472	465	397	650	522	338	481
YOL111C	488	439	497	417	407	459	540	519	564	416	548	552	482	488	603	523	502	460	504	599	623	743	608	452	433
YDR075W	594	391	526	466	509	460	427	425	446	475	466	547	418	538	470	457	408	496	389	501	461	532	524	474	500
YER009W	2721	2156	2618	2354	2429	2606	2404	2422	2560	2688	2802	3029	2671	2874	2692	3193	2779	3095	2525	2686	2872	3265	2854	2426	2614
YMR219W	1767	1029	1515	1283	1563	1377	1510	1395	1296	1284	1358	1332	1224	1464	1399	1402	1104	1167	1499	1497	1404	1745	1419	1284	1296
YFL034C-B	471	351	436	344	354	389	454	352	373	327	401	400	360	392	412	392	319	414	393	404	431	461	424	364	396
YIR011C	797	547	795	624	733	620	711	659	615	660	605	729	641	650	708	772	674	739	600	626	617	853	723	560	677
YMR297W	10576	7228	9544	7215	8156	7122	9142	8017	7780	6906	7908	8461	6465	8166	7813	8545	7292	7707	9232	8734	8312	10722	8458	7700	8662
YIL139C	202	139	220	177	206	187	200	173	191	199	203	214	218	155	185	265	183	198	186	173	147	211	222	152	199
YJR021C	277	210	243	199	215	208	221	243	222	209	279	266	223	222	240	234	253	215	231	251	276	347	244	209	226
YDR254W	174	113	178	145	186	167	186	171	190	173	161	214	204	168	147	212	170	177	154	213	155	186	164	174	191
YNL301C	2789.48	2090.3	2776.29	2223.01	2367.43	2264.41	2450.82	2389.75	2469.46	2361.76	2507.45	2878.95	2274.28	2713.3	2352.6	2774.39	2471.91	2588.68	2428.64	2462.74	2882.38	2946.4	2538.54	2202.51	2457.42
YPL005W	202	156	218	173	193	154	190	183	166	165	170	183	173	181	162	208	189	196	183	168	177	213	229	148	173
YGL105W	8225	6277	7978	6536	6533	7074	7056	7226	7504	7028	7817	8457	6669	8244	7982	7141	7709	7433	7049	8093	8501	9842	8260	7117	7954
YBR255C-A	144	119	153	142	152	139	142	150	117	143	146	162	187	146	157	240	190	217	140	170	129	189	175	129	167
YDL224C	1204	823	1094	883	1026	1084	1030	994	858	803	944	1001	854	1174	1008	923	766	827	926	1055	1092	1239	994	942	913
YKL188C	153	110	137	95	144	103	125	112	111	102	145	110	91	111	111	155	144	129	132	118	100	162	150	104	110
YGR090W	3689	2590	3578	2853	3239	3265	3120	3121	2846	3139	2809	3500	2773	3748	2958	2780	2419	2618	2898	3415	3186	3562	3127	2928	3381
YKL062W	815	600	888	708	783	644	845	846	825	632	773	797	634	710	711	734	739	842	811	786	643	1241	843	581	769
YER044C	396	310	369	299	418	309	369	362	338	315	332	353	350	407	425	579	360	463	319	381	317	478	377	316	329
YNL315C	937	695	813	747	821	792	724	830	846	762	752	908	757	844	939	974	923	966	834	857	813	1039	870	799	925
YLL049W	273	195	261	165	285	189	216	248	179	199	208	268	239	233	228	331	174	283	221	250	195	257	240	206	179
YKL216W	4425	3998	2513	3399	3947	4083	2653	4147	3297	3619	3865	4149	4425	4755	4845	4463	4682	3960	2792	4647	3561	4872	4395	4520	4093
YJL158C	6275.54	4711.29	5457.61	4714.17	4617.8	5206.67	5327.45	5371.37	5213.18	4638.03	6016.04	5859.09	4505.55	6086.96	5552.13	4691.35	4345.87	4562.72	4976.35	5929.71	6318.55	7222.74	5700.61	4934.09	5431.55
YDR162C	325	256	326	263	308	258	302	294	314	280	300	331	303	315	331	359	299	332	303	307	311	358	325	277	349
YCR024C-B	2232	1669	2427	2293	2535	2404	2298	2278	2235	2667	2224	2665	2714	2506	2436	2897	2226	2799	2269	2187	2001	2810	2375	2141	2298
YJL202C	0	0	0	0	0	0	0	0	0	0	0	0	1	0	0	0	0	0	0	0	0	1	0	0	1
YCR059C	895	701	748	714	687	706	706	775	835	800	869	939	695	883	828	716	881	778	715	762	950	1074	960	799	843
YDL183C	280	186	300	197	226	263	242	221	211	224	185	279	233	310	188	245	234	237	210	217	204	260	268	223	238
YKR046C	477	281	403	314	428	291	350	340	310	236	198	295	265	282	352	476	243	310	404	331	279	390	323	284	321
YCL039W	437	332	449	329	381	374	472	411	399	301	424	375	329	392	472	348	373	348	430	422	431	600	490	387	382
YER140W	548	398	483	453	493	481	437	499	475	440	521	593	515	585	526	518	491	527	453	530	466	599	494	447	456
YPL069C	279	169	266	228	258	236	224	215	210	217	205	268	243	266	238	248	235	267	229	242	240	281	247	206	232
YOR386W	166	98	137	120	144	122	153	141	166	105	169	149	142	115	157	167	175	143	132	140	130	244	163	112	131
YLR365W	1	0	0	0	0	0	0	0	1	1	0	0	1	0	2	0	0	0	1	2	1	1	0	0	0
YPL151C	529	397	552	406	435	510	440	483	417	439	487	551	420	501	482	487	447	449	418	533	523	595	514	428	458
YNL042W	329	301	391	300	270	376	355	378	367	333	398	433	383	407	418	317	381	363	313	412	400	500	394	353	369
YHR207C	744	519	797	615	642	675	682	674	655	571	645	711	590	684	711	710	663	672	689	670	685	824	696	526	615
YCR064C	8	11	7	5	10	10	9	6	11	14	8	9	5	14	10	10	15	20	10	11	14	12	10	3	7
YDR171W	324	344	303	191	245	194	440	474	918	230	1273	327	646	123	715	404	1349	533	594	321	264	2000	898	131	215
YPL157W	612	441	613	544	575	620	485	560	490	554	560	667	514	621	605	601	568	571	469	566	600	636	526	511	591
YLR227W-A	0	1.77e-08	1.95e-07	0.00167285	2.76e-07	1.47e-05	2.72e-07	2.41e-08	1.15e-05	0	3.5e-08	5.28e-08	1.72e-05	1.1e-08	3.42e-08	1.36e-06	0.000172262	0.00975306	2.86e-07	2.73e-07	3.95e-08	0	0.000181754	0	4.56e-08
YDR479C	393	288	363	279	287	319	371	349	343	266	384	367	341	330	416	395	388	339	322	348	323	473	385	261	342
YAL034W-A	169	113	132	140	170	152	137	154	135	147	156	173	139	162	172	190	139	160	150	179	131	204	146	128	156
YBR013C	78	43	69	70	80	58	87	62	75	78	55	70	73	63	66	105	75	78	76	77	57	73	73	53	59
YOR258W	78	78	102	92	80	94	70	84	91	97	90	105	81	82	83	132	113	125	105	98	63	117	95	69	87
YNR057C	172	104	136	125	106	234	116	197	138	217	593	224	191	238	152	125	256	172	159	154	246	691	397	124	239
YJL113W	205.206	155.752	177.55	115.331	244.795	124.32	223.856	146.271	172.856	165.132	144.884	209.5	185.187	177.687	183.996	231.048	153.143	162.165	203.207	203.103	143.602	238.31	166.082	124.967	176.331
YIL015W	6268	3937	5136	3872	5233	4167	4563	4470	3814	4241	4108	4607	3799	4683	4555	5260	3885	4355	4631	4771	4372	4888	4517	4197	5048
YGR161W-C	37	22	40	23	32	27	25	31	38	26	41	33	29	34	46	37	39	45	48	33	33	50	37	21	33
YHR127W	446	341	445	332	424	384	354	359	380	353	415	419	381	427	363	455	377	399	369	386	395	437	399	373	408
YFL018C	6169	4167	6054	4444	4971	4403	5399	4491	4737	4151	4456	5264	3885	5060	4829	5451	4431	5019	5526	5349	5023	5938	4977	4554	5046
YNL328C	43	35	56	46	46	38	52	49	50	49	45	73	36	45	50	52	48	54	53	65	52	61	54	49	51
YCL049C	302	242	335	233	286	304	290	325	311	286	299	362	294	280	330	313	301	309	266	322	275	394	320	240	317
YLR072W	820	497	633	554	675	600	644	591	548	602	618	632	524	665	648	670	558	567	625	654	620	753	639	540	600
YHR111W	759	600	697	637	647	670	666	673	634	618	687	773	634	689	674	644	615	647	624	660	670	786	683	609	713
YGL055W	10069	11611	8296	10287	11168	10386	8021	9694	10771	11284	11544	12287	10316	14497	13784	9858	10472	9753	7807	12418	11352	14934	11699	13108	11160
YBR288C	855	563	924	679	814	769	730	780	739	787	764	930	817	892	789	868	770	803	751	851	791	1018	802	767	766
YOL055C	510	358	478	394	407	413	505	426	455	364	453	454	408	379	407	459	415	375	452	453	502	541	435	393	423
YOR347C	328	148	279	179	272	144	262	191	175	150	206	163	156	164	173	258	179	183	262	195	154	321	205	126	177
YGL065C	691	489	732	566	659	587	651	621	571	594	583	666	627	674	672	657	610	606	569	680	613	783	671	538	601
YHR013C	1101	888	1041	993	936	997	995	946	1047	1008	1067	1135	892	1138	1080	1090	1074	1020	941	1102	1095	1340	1097	1053	1061
YOR307C	854	585	840	723	780	805	747	842	769	798	793	829	765	897	826	804	741	797	791	816	744	963	898	735	760
YAL042C-A	0	0	0	0	2	0	1	1	1	0	0	0	1	0	0	0	0	0	0	0	1	0	0	2	1
YNL144C	382	409	291	364	394	304	368	447	574	308	579	424	406	335	548	421	668	499	457	429	329	1044	550	286	341
YIR038C	694	475	633	554	641	432	579	509	553	456	455	558	446	540	576	764	481	646	594	592	473	601	498	566	520
YLR230W	0	0	1	0	0	1	0	0	0	0	0	0	0	1	1	0	0	1	1	1	1	0	0	0	1
YAL046C	313	237	278	219	250	236	246	232	286	249	262	283	236	275	238	322	219	283	281	252	293	374	278	235	267
YPL193W	625	497	601	623	509	700	508	659	659	662	695	822	638	825	770	546	691	686	513	681	693	817	714	656	664
YER147C-A	11	9	12	9	9	12	10	20	13	7	13	14	13	14	12	33	9	23	10	11	8	15	13	10	1
YJL045W	45	19	23	29	29	23	24	33	26	20	32	33	30	32	28	54	32	36	37	33	32	29	24	20	19
YGR208W	2074	1520	2027	1728	1766	1830	1627	1870	1735	1857	1837	2256	1689	2090	1897	1949	1742	1766	1589	1974	2058	2091	1904	1834	2056
YDR347W	1166	804	1057	932	880	955	865	920	1006	866	927	1096	862	1029	1007	1062	1003	1041	981	1070	951	1173	1035	915	1038
YER190C-B	3.45e-05	0	1.83333	0	3.99e-05	0	8.79e-05	9.12e-05	1.875	2.01e-05	0	0.876354	1.875	1.46385	0.000301694	0	0.00987617	0	2.69e-05	2.22094	0	1.27e-05	0	0	1.5
YKR078W	417	291	348	293	392	351	337	334	343	354	360	386	368	398	436	411	422	370	339	355	337	467	382	331	362
YDR201W	278	195	257	184	261	227	225	215	207	216	234	268	226	242	201	375	232	315	245	225	212	294	248	206	240
YPR087W	0	1	0	0	0	1	0	0	0	0	0	0	0	0	0	0	0	0	1	0	0	1	1	0	0
YLR027C	9310	5937	11625	6869	7807	6643	9754	7696	6787	6211	5583	7315	5320	7052	6319	7822	5380	6750	8188	7835	7352	7619	6995	6136	7796
YOR275C	699	458	669	501	670	557	602	625	587	517	544	622	550	648	617	647	569	551	603	608	577	810	633	523	599
YML077W	331	246	315	298	315	282	251	286	328	325	321	347	265	331	291	405	355	362	280	295	283	402	332	251	287
YGL245W	13091	9715	12825	10488	10466	11795	11809	11804	11780	10553	12283	13051	10556	13857	11889	10563	10688	10370	11671	13441	13245	15674	12988	11642	12428
YHR058C	384	270	351	280	289	297	343	294	285	297	330	385	269	355	355	384	322	353	301	343	365	410	346	294	362
YPR181C	4692	3041	4363	3449	3851	3707	4178	3669	3496	3335	3734	3989	3166	4024	3839	3485	2837	3311	3646	4221	4145	4907	3934	3473	3821
YDL025W-A	0	0	0	0	0	0	0	0	0	0	0	0	0	0	0	0	0	0	0	0	0	0	0	0	0
YER190W	366.565	73.2095	131.448	3.98e-05	95.9354	79.284	91.0063	195.78	69.7884	278.757	130.646	345.266	169.999	282.668	3.8e-05	80.496	191.541	47.0109	279.811	385.231	271.117	385.19	164.623	105.027	260.142
YBR106W	5789	4264	5135	4652	4608	5038	4603	5094	5013	5165	5499	5958	4867	5717	5083	5245	5288	5360	4632	5316	5727	6800	5574	4843	5572
YHR018C	8605	3943	8233	3681	7247	4584	7519	4304	4240	3687	3461	4354	3519	4379	4531	8004	4683	4658	6826	3854	3709	5718	5272	3473	4612
YPL197C	0	0	1	2	0	0	1	2	0	0	0	2	1	0	2	1	0	0	0	0	0	1	0	0	0
YBR170C	769	455	704	486	673	558	628	590	526	606	524	555	489	575	571	576	488	519	654	579	525	698	561	551	579
YMR304W	807	412	834	546	844	494	767	529	489	467	431	548	483	521	505	627	379	473	704	614	477	664	487	484	512
YDL211C	171	125	132	98	141	127	96	130	126	111	111	164	114	164	134	136	114	133	110	135	155	174	131	135	152
YPL078C	2350	1689	2207	1842	2213	1632	2020	1775	1873	1823	1704	2085	1927	1985	1915	2798	1740	2458	2504	2047	1607	2177	1841	1758	1783
YDR273W	128	93	90	113	107	138	93	97	139	129	175	149	114	132	148	106	141	127	108	122	118	174	146	109	140
YOL007C	721	490	668	569	589	595	529	553	544	565	523	678	515	647	598	600	478	544	545	679	625	597	580	618	598
YDR399W	6804	5647	6940	6468	6017	6616	5847	6494	6822	7021	7039	8364	6685	7662	6987	7428	7174	7978	5775	7174	7597	8385	7533	6787	7258
YLR064W	698	558	745	619	665	677	622	651	631	640	703	701	680	662	693	778	701	714	614	692	619	787	746	605	648
YKL181W	4983	4315	4857	4656	4154	5020	4218	4872	5265	4851	5585	6149	4789	5940	5370	4335	5088	5010	4206	5362	5906	6729	5340	5187	5301
YML047W-A	0	0	0	0	0	0	0	0	0	0	0	0	0	0	0	0	0	0	0	0	0	0	0	0	0
YGR192C	295460	216487	281143	217221	226910	221757	270259	242037	237193	230269	265385	275996	204932	267852	245290	240825	211884	221976	256441	273999	293393	325606	266009	244668	262562
YGL045W	504	333	376	301	407	414	401	440	404	377	501	431	386	423	475	450	533	401	449	434	441	682	499	349	407
YDL078C	2237	1728	2032	1731	1959	1664	1830	1754	1741	1601	1833	2040	1625	1943	1938	2192	1817	2018	1841	1818	1792	2280	2064	1735	1903
YOL041C	2858	2225	2838	2742	2492	3012	2381	2757	2796	2887	2696	3417	2724	3361	2859	2473	2664	2809	2255	3075	3064	3427	3002	2740	3032
YMR226C	3010	2203	2727	2125	2427	2188	2406	2399	2333	2372	2730	2759	2164	2693	2357	3024	2640	2748	2559	2640	2569	3209	2630	2254	2653
YHR200W	1850	1321	1745	1319	1353	1350	1559	1458	1437	1445	1577	1592	1199	1517	1418	1563	1492	1590	1546	1477	1635	1881	1583	1419	1593
YDR524C	634	505	712	699	630	742	637	673	665	687	719	814	670	752	732	642	615	581	575	746	739	879	697	674	730
YLR111W	5	3	6	2	3	3	6	8	1	11	1	5	3	8	10	1	8	12	3	5	4	10	8	4	8
YBR219C	0	0	0	1.64069	0	3.31042	1.59826	0	0	1.7167	0	0	1.80073	3.71635	0	2.0429	1.55572	3.69956	6.94369	0	0	0	0	0	0
YMR122C	6	0	2	2	1	0	3	1	3	1	4	2	1	4	2	2	1	1	0	2	2	3	2	5	5
YGR270W	2531	1683	2421	1950	2222	2298	2292	2191	2102	2076	2172	2309	1918	2357	2173	2061	1967	1948	2269	2353	2136	2889	2332	1994	2097
YPR125W	1212	723	1030	745	997	753	842	792	758	811	767	928	663	882	832	945	740	850	862	968	803	981	806	783	946
YEL046C	3639	2261	4090	2711	3241	2754	3653	2801	2692	2542	2541	3149	2126	2986	2587	2703	1840	2422	3346	2994	3126	3250	2730	2524	2904
YIR015W	95	73	96	89	93	96	79	92	82	92	105	91	96	104	90	73	84	83	88	96	103	114	116	81	91
YGR136W	899.087	705.955	897.417	740.887	818.707	793.749	950.173	895.503	882.75	744.735	921.235	952.04	837.231	751.038	948.722	954.742	994.826	905.811	936.111	909.997	928.332	1216.59	1033.4	640.456	897.982
YMR242C	12550.2	10149	12960.1	10553.2	10451.4	11291.4	11338.9	11326.7	11896.1	11988.9	12455.1	13959.2	12092.8	14036.4	11771.8	13193.5	12627.5	13627.8	11361.5	12974.4	13779.5	16242.3	13718.6	11198.8	12021.9
YLR379W	0	0	0	1	1	1	0	0	0	0	0	0	0	0	0	0	0	1	1	0	0	0	0	0	0
YDR204W	539	310	548	374	442	377	515	427	397	403	413	497	340	388	409	537	465	455	491	483	444	604	460	348	440
YPL161C	475	354	540	384	456	441	434	429	389	427	406	463	396	483	429	473	419	461	437	441	422	543	467	376	438
YMR145C	2474	2181	3179	2991	2565	2116	3342	3003	3190	2050	1898	2881	2194	2131	2509	3053	2238	3130	3673	2955	2044	3289	2514	2027	2431
YIR017W-A	0	0	0	0	0	0	1	1	1	0	2	1	0	0	0	0	0	1	0	3	1	0	1	0	0
YLL031C	1642	1028	1583	1194	1352	1420	1410	1351	1370	1268	1425	1538	1354	1460	1429	1376	1199	1288	1407	1578	1362	1751	1471	1359	1439
YDR300C	1609	1307	1757	1443	1502	1577	1486	1592	1585	1565	1660	1860	1567	1739	1697	1611	1703	1568	1468	1646	1657	1970	1773	1496	1621
YLR229C	1679	1298	1589	1325	1368	1375	1429	1525	1414	1438	1487	1738	1382	1678	1579	1599	1575	1611	1303	1590	1667	1881	1570	1478	1571
YLR421C	724	520	817	549	718	576	660	586	575	647	561	698	657	607	594	902	699	757	686	632	553	788	688	536	575
YJR151C	300	186	222	223	237	260	252	265	225	216	254	241	208	257	198	197	174	197	254	250	277	374	272	215	247
YMR307C-A	0	0	0	0	0	0	0	0	0	0	0	0	0	0	0	0	0	0	0	0	0	0	0	0	0
YPL096W	369	254	381	316	333	353	357	331	338	346	321	400	329	342	310	386	357	375	326	340	315	479	366	262	335
YML038C	971	603	827	664	852	798	730	774	678	782	710	787	687	815	762	800	737	758	711	805	777	939	806	756	832
YJL082W	1067	818	752	724	976	839	831	921	880	882	1195	963	888	1033	1116	985	1099	910	961	944	831	1672	1112	805	922
YIL006W	130	97	109	65	110	79	74	101	82	78	105	93	77	101	95	107	94	90	99	118	110	137	96	81	99
YLR392C	265	156	225	159	225	188	192	217	215	183	211	211	176	209	204	254	218	224	202	206	210	271	229	188	220
YGR075C	89	77	89	93	109	85	94	83	79	102	98	109	114	115	106	141	109	126	118	107	78	100	88	85	103
YBR268W	310	248	312	246	299	222	212	232	280	236	272	309	259	269	316	350	271	372	281	281	320	340	314	249	258
YDR316W	604	465	553	518	548	549	503	510	539	558	466	603	563	561	599	715	513	638	555	577	426	662	626	489	542
YNR070W	30	19	12	31	14	20	20	18	21	25	18	24	25	25	29	27	22	30	19	24	19	26	33	10	21
YKR020W	189	137	186	156	174	158	188	174	171	146	181	179	163	163	168	206	126	187	173	168	153	198	171	125	145
YOL164W-A	0	0	0	0	0	0	0	1	0	0	0	0	0	0	0	0	0	0	0	0	0	0	0	0	0
YPR142C	8	7	17	16	8	13	9	7	9	9	6	6	14	19	7	15	8	19	8	18	17	14	10	5	6
YNL145W	0	0	0	0	0	0	0	0	0	0	0	0	0	0	0	0	0	0	0	0	0	0	0	0	0
YHR068W	3829	3085	4102	3647	3444	3975	3750	3880	4104	3672	4140	4764	3722	4187	4101	3418	3714	3695	3455	4298	4272	4849	4007	3809	3920
YEL010W	0	0	0	0	0	0	0	0	0	0	0	0	0	0	0	0	0	0	0	0	0	0	0	0	0
YOL013W-B	0	0	0	0	0	1	0	0	0	1	0	0	0	0	0	1	0	0	0	0	0	0	0	0	0
YGL160W	615	393	553	390	504	406	523	448	432	398	397	492	426	410	430	590	464	476	527	488	410	578	438	402	441
YGR042W	320	250	298	244	257	278	266	309	306	249	273	333	291	293	301	360	260	306	279	277	300	386	310	243	326
YDR430C	1264	732	1029	841	1078	888	955	861	832	816	749	905	701	927	871	1018	738	835	976	893	831	987	838	801	908
YPR160W	843	245	600	399	789	218	538	343	303	222	187	248	194	190	207	582	237	349	795	333	163	500	269	216	374
YER007W	266	173	268	234	256	259	235	209	232	229	229	295	209	269	252	279	222	260	216	226	218	240	241	225	260
YGR095C	637	559	643	597	594	673	574	673	647	647	693	859	653	739	714	698	681	715	551	700	720	795	712	613	726
YCR041W	15	9	7	15	14	12	12	8	12	15	12	18	15	16	17	16	14	21	10	8	9	15	11	6	11
YFL033C	946	646	892	778	891	729	819	780	753	728	732	789	756	874	807	704	554	661	827	860	814	995	761	767	764
YDL089W	366	225	337	211	311	232	276	262	240	244	250	253	236	231	237	315	264	282	298	268	209	305	267	209	233
YDR522C	1	0	0	0	0	2	0	0	1	1	1	1	0	1	0	1	2	1	1	2	2	0	1	0	0
YEL062W	352	263	339	288	308	323	316	306	320	293	262	350	311	313	325	324	289	281	311	334	296	433	326	310	334
YBR026C	1170	818	1110	835	1056	819	1074	889	881	790	807	926	795	919	921	1230	903	1041	1060	921	793	1144	891	816	931
YLR143W	809	544	790	640	689	687	659	657	700	700	675	807	631	817	701	761	692	701	644	762	714	876	717	690	765
YMR125W	2487	1658	2475	2046	2326	2223	2261	2148	1992	2232	2106	2384	2128	2435	2168	2284	1917	2098	2125	2484	2113	2557	2166	2172	2326
YLR126C	541	357	379	414	462	471	361	406	379	557	508	495	447	490	507	495	479	495	374	508	451	626	525	413	441
YGL086W	1138	825	1227	1039	1056	1147	1086	1110	1179	1044	1069	1151	1098	1183	1138	1154	976	1070	1043	1122	997	1346	1237	1036	1139
YNL129W	470	408	528	440	499	562	471	434	452	486	458	571	551	572	531	603	571	605	440	478	481	580	518	502	451
YGL048C	3078	2266	3135	2316	2567	2537	2797	2670	2586	2486	2627	2841	2367	2738	2721	3044	2660	2818	2700	2741	2632	3410	2872	2357	2876
YER106W	7	3	9	7	6	3	9	3	7	3	6	7	9	8	6	8	3	7	5	4	7	6	4	5	6
YBR083W	1678	990	1614	1012	1472	1036	1434	1120	979	991	1018	1152	882	1055	1130	1588	872	1145	1339	1256	1052	1381	1061	957	1160
YJR012C	249	170	205	175	198	190	194	197	172	227	191	227	183	224	190	283	208	221	201	159	209	288	228	184	205
YGR169C	357	282	327	297	305	309	304	287	323	300	298	404	293	320	327	317	339	319	309	306	320	447	367	333	311
YDR509W	0	0	0	0	0	0	0	0	0	0	0	0	0	0	0	0	0	0	0	0	0	0	0	0	0
Q0010	0	0	0	0	0	0	0	0	0	0	0	0	0	0	0	0	0	0	0	0	0	0	0	0	0
YMR074C	867	590	822	683	742	716	734	687	681	726	720	814	722	830	762	942	835	929	746	815	721	968	870	708	739
YJL127W-A	0	0	0	0	0	0	0	0	0	0	0	0	0	0	0	0	0	0	0	0	0	0	0	0	0
YDR341C	7313	5490	8326	6404	6216	7432	7072	7225	7395	6914	7126	8161	6734	8228	7415	6445	6959	6877	6488	7625	7685	9211	7588	6827	7540
YDR521W	0	0	0	0	0	0	0	0	0	0	0	0	0	0	0	0	1	0	0	0	0	0	0	2	0
YMR269W	443	428	533	471	412	547	390	467	474	485	423	607	517	609	477	489	457	566	378	466	457	608	570	501	493
YJR112W-A	137	111	127	117	115	116	116	125	115	105	122	153	160	142	130	142	148	185	125	131	136	174	129	132	147
YHR138C	120	64	88	66	125	82	98	82	108	67	94	74	93	90	92	193	87	121	108	80	81	156	129	60	89
YBL039C-A	0	0	0	0	0	0	0	0	0	0	0	0	0	0	0	0	0	0	0	0	0	0	0	0	0
YFL021W	777	709	814	711	618	810	745	791	746	675	798	735	673	810	857	727	767	678	693	822	990	1083	933	772	790
YPL144W	172	128	203	167	175	172	204	171	198	155	153	230	173	173	182	252	179	229	178	180	183	192	158	178	163
YML026C	10443.8	8402.27	10083.1	9102.61	8618.1	9915.78	8924.93	10024.9	10324.4	10409	11199	11881	9897.05	11341.7	10564.7	10800.2	11261.9	11757	8834.65	10050.2	11803.8	13493.4	11537.3	9426.01	10524.3
YEL053C	1025	782	989	960	911	1076	912	947	977	891	924	1125	927	1060	1024	899	963	949	898	1085	955	1261	1042	949	1057
YHL020C	2254	1716	1579	1618	1828	1863	1365	1722	1704	1780	2016	2135	1586	2112	1917	1764	1834	1871	1583	1834	2077	2343	2044	1798	2080
YGR106C	3462	2603	3588	3035	3377	3063	3101	3295	3212	3279	3256	3866	3373	3357	3276	4011	3386	3764	3182	3194	3193	4022	3323	2908	3152
YLR444C	0	0	0	0	0	0	1	0	0	0	0	0	0	1	0	2	0	0	1	0	0	0	0	0	0
YJR128W	1	0	1	0	0	0	1	1	0	0	1	0	0	0	0	1	0	0	1	1	0	0	0	1	1
YMR194C-B	26	26	23	22	21	18	36	40	25	24	30	38	16	23	28	48	19	37	20	27	18	37	18	20	26
YLR452C	2758	1811	2540	2024	2781	2314	2241	2293	1876	2131	2009	2356	1910	2550	2191	2504	1564	1933	2196	2374	2092	2323	2173	2098	2446
[truncated: 4,714 more rows]
