# Supplementary material for: DNA variants affecting the expression of numerous genes in trans have diverse mechanisms of action and evolutionary histories
Source: PLoS Genet. 2019 Nov 18;15(11):e1008375. doi: 10.1371/journal.pgen.1008375 (PMC6886874; doi:10.1371/journal.pgen.1008375)
Supplement: S6 Table — (XLSX) [file pgen.1008375.s013.xlsx]

## Sheet: RGT2
gene	baseMean	log2FoldChange	lfcSE	stat	pvalue	padj	hotspotEffect
YHR092C	2005.86	0.717246	0.0584692	12.2671	1.36108e-34	7.20691e-31	0.41494
YER028C	492.177	-0.509449	0.0559101	-9.11193	8.09278e-20	2.14256e-16	-0.633515
YHR094C	13524.5	-0.431588	0.0500451	-8.62397	6.46696e-18	1.14142e-14	-0.722316
YFR053C	1662.63	0.470382	0.055411	8.48896	2.08496e-17	2.75997e-14	0.325038
YDR342C	1347.28	0.407737	0.0539031	7.56425	3.90109e-14	4.13126e-11	0.397453
YPR191W	2221.76	0.250714	0.0423544	5.91943	3.23059e-09	2.851e-06	0.149084
YPR160W	368.679	0.326579	0.0578503	5.64525	1.64946e-08	1.2477e-05	0.191168
YBL045C	3025.82	0.247613	0.0441299	5.611	2.01156e-08	1.3314e-05	0.173621
YOR065W	769.038	0.271149	0.0527406	5.14118	2.73025e-07	0.00016063	0.0755703
YJR048W	228.234	0.301762	0.0590694	5.10859	3.24568e-07	0.000171859	0.0577054
YGL209W	1457.04	-0.271935	0.0539215	-5.04317	4.57883e-07	0.000220408	-0.385619
YNL055C	7544.74	0.1797	0.036533	4.91884	8.7059e-07	0.000384148	0.162854
YDR216W	409.613	0.254463	0.0564601	4.50696	6.57637e-06	0.0026786	0.249639
YGL187C	703.688	0.243597	0.0546396	4.45825	8.26297e-06	0.00312517	0.14497
YBL030C	5580.79	0.196418	0.0443245	4.43138	9.3634e-06	0.00330528	0.149982
YDR529C	1005.01	0.229246	0.0524737	4.36878	1.2494e-05	0.00404021	0.127469
YOR374W	984.314	0.230635	0.0528909	4.36059	1.29714e-05	0.00404021	0.222247
YFR052C-A	113.689	0.245483	0.056522	4.34314	1.40458e-05	0.00413181	0.273383
YGR234W	7395.61	0.178659	0.0414425	4.31101	1.62512e-05	0.00452895	0.0536026
YMR145C	2632.78	0.236516	0.0559974	4.22369	2.40331e-05	0.00636277	0.157176
YDR277C	500.509	0.237681	0.0588945	4.03571	5.44382e-05	0.0137262	0.377573
YMR011W	670.613	0.184402	0.0463723	3.97655	6.99217e-05	0.0168289	0.265159
YML091C	1036.15	0.205011	0.0517499	3.96157	7.44596e-05	0.0171419	0.230919
YML120C	765.76	0.210814	0.0534436	3.94461	7.99298e-05	0.0176345	0.0841788
YJR077C	3933.57	0.177653	0.0459891	3.86295	0.000112026	0.023362	0.19073
YLL041C	716.287	0.214678	0.0556571	3.85716	0.000114714	0.023362	0.144037
YKL085W	3019.77	0.177515	0.0469172	3.78358	0.000154586	0.0282842	0.248838
YOR150W	511.675	0.208521	0.0551197	3.78307	0.000154908	0.0282842	0
YKL141W	1227.55	0.182881	0.0489107	3.73908	0.000184698	0.0325991	0.175696
YBL099W	9877.36	0.167961	0.0462133	3.63448	0.000278546	0.0466063	0.213753
YLR069C	1571.5	0.16619	0.0457621	3.63161	0.000281662	0.0466063	0.0494224
YGL157W	1116.3	-0.166739	0.0473632	-3.52043	0.000430842	0.0673794	-0.41836
YGR244C	1726.71	0.156316	0.0444998	3.51273	0.000443523	0.0673794	0.145258
YBL064C	714.184	0.182298	0.0519126	3.51162	0.000445379	0.0673794	0.21274
YGL191W	983.698	0.178321	0.051032	3.49431	0.000475292	0.0699075	0.131372
YHL050C	432.783	-0.204357	0.0589386	-3.46728	0.000525748	0.0752388	0
YEL020W-A	154.072	0.202802	0.0589417	3.44073	0.000580156	0.0794034	0
YJL166W	458.987	0.191325	0.0557103	3.43429	0.000594108	0.0794034	0.132298
YHL048W	336.911	-0.199629	0.0582701	-3.42593	0.000612704	0.0794034	0
YDR298C	1423.32	0.169719	0.0495532	3.42499	0.000614833	0.0794034	0.205485
YOL158C	718.72	-0.183515	0.0543719	-3.37518	0.000737685	0.0930011	0
YNL052W	715.465	0.181891	0.0540718	3.36388	0.000768538	0.0946375	0.13497
YEL024W	551.587	0.185023	0.0551705	3.35365	0.000797538	0.0959765	0.0634616
YMR173W	5365.69	0.123278	0.0369369	3.33753	0.000845256	0.0994584	0
YFR033C	1847.2	0.1645	0.0494577	3.32607	0.000880795	0.101387	0.0789714
YNR067C	3243.79	-0.151537	0.0456894	-3.31668	0.00091095	0.102627	0
YKR075C	795.042	-0.173831	0.0537076	-3.23662	0.00120955	0.133428	0
YHR051W	717.812	0.169234	0.0525869	3.21818	0.00129008	0.139407	0.118284
YJL225C	1651.72	0.161727	0.0507716	3.18538	0.00144562	0.153092	0
YOR187W	3958.49	0.129488	0.0409987	3.15834	0.00158673	0.16474	0.114423
YIL070C	588.356	0.170281	0.0541571	3.14421	0.00166536	0.169578	0
YBR039W	3284.47	0.140341	0.0450191	3.11736	0.00182476	0.182303	0.197687
YNL284C-B	1915.46	-0.171	0.0559374	-3.05699	0.00223572	0.216172	0
YJR009C	48654	-0.116802	0.038229	-3.05532	0.00224818	0.216172	-0.0900663
YPL078C	1982.11	0.140704	0.0461283	3.05029	0.00228624	0.216172	0.185735
YLR295C	691.851	0.169136	0.0558173	3.03018	0.00244411	0.227045	0.180493
YJR121W	11216.3	0.137781	0.0458079	3.00779	0.00263154	0.240241	0.220484
YHR001W-A	248.937	0.1774	0.0591081	3.00128	0.0026885	0.240824	0.113182
YDR116C	525.276	0.161679	0.0539518	2.99673	0.00272888	0.240824	0
YHR174W	156631	-0.109923	0.0368139	-2.98593	0.00282721	0.245412	-0.204382
YER141W	925.55	0.149885	0.0504349	2.97186	0.00296	0.252793	0
YGR161C	174.155	-0.173251	0.0587935	-2.94676	0.0032112	0.269894	0.249079
YDR322C-A	590.499	0.165663	0.0564709	2.9336	0.00335057	0.273597	0.192759
YCR005C	3307.72	-0.140494	0.0479036	-2.93286	0.0033586	0.273597	0
YGR296W	671.1	0.167566	0.0576062	2.90882	0.00362799	0.291063	0
YOL030W	5377.53	0.118024	0.0407462	2.89657	0.00377267	0.298153	0
YBL043W	150.411	-0.166896	0.0584587	-2.85494	0.00430444	0.330632	0.0772563
YBR297W	119.893	0.165654	0.058069	2.85271	0.00433475	0.330632	0.349305
YKL016C	1383.84	0.145864	0.0512119	2.84825	0.00439598	0.330632	0.201944
YKL084W	133.626	-0.166515	0.0587295	-2.8353	0.00457832	0.330632	0
YML123C	195.084	0.164903	0.0581679	2.83495	0.00458332	0.330632	0
YJL217W	536.6	0.150295	0.0530631	2.83238	0.00462027	0.330632	0
YBR092C	3976.31	-0.144072	0.0508666	-2.83235	0.00462073	0.330632	0
YPL135W	915.642	-0.141905	0.0502996	-2.8212	0.0047845	0.337785	0
YMR319C	1827.51	-0.137035	0.0487326	-2.81199	0.00492367	0.342387	-0.103221
YNL144C	441.485	0.15867	0.0564987	2.80839	0.00497899	0.342387	0
YDL181W	122.706	0.15784	0.0569544	2.77135	0.00558252	0.377895	0.169612
YGL129C	641.826	0.142565	0.0515024	2.76812	0.0056381	0.377895	0.0783178
YNR056C	110.02	-0.0957958	0.0347509	-2.75665	0.00583974	0.385482	0
YDR148C	1751.51	0.12122	0.0440247	2.75346	0.00589689	0.385482	0.131621
YLR038C	261.476	0.161958	0.0590637	2.7421	0.00610483	0.394208	0.156471
YPL118W	1017.78	0.127931	0.0473102	2.70409	0.00684918	0.432703	0.0817506
YBL106C	628.501	-0.151898	0.0562025	-2.70269	0.00687818	0.432703	0
YDR345C	45226	0.121303	0.0449369	2.69942	0.00694613	0.432703	-0.438534
YBR146W	977.653	0.135334	0.0502641	2.69245	0.0070929	0.436708	0.0500475
YDL004W	1625.56	0.136111	0.0508577	2.67632	0.00744349	0.453026	0.209452
YLR380W	1182.42	-0.137411	0.051638	-2.66104	0.00779006	0.468731	0
YGL068W	997.808	0.136304	0.0517144	2.63571	0.00839624	0.499529	0
YML131W	422.651	0.14777	0.0562926	2.62504	0.00866386	0.506002	0.0565863
YBR230C	310.536	0.151258	0.057649	2.62377	0.00869616	0.506002	0.175795
YDR322W	642.063	0.134545	0.0517145	2.60169	0.00927646	0.533901	0
YNL137C	996.441	0.122795	0.0478303	2.5673	0.0102493	0.580861	0
YDR210C-D	1713.49	-0.133738	0.0522015	-2.56196	0.0104082	0.580861	0
YEL071W	5071.51	-0.116416	0.0454479	-2.56152	0.0104215	0.580861	0
YDR494W	599.737	0.133826	0.0524744	2.5503	0.0107629	0.593641	0.0831803
YOR158W	578.212	0.13502	0.0530882	2.54331	0.0109807	0.599412	0.0657
YOR298C-A	1317.53	-0.12577	0.0495985	-2.53577	0.01122	0.606224	0
YLR294C	207.58	0.148559	0.0589964	2.5181	0.011799	0.625682	0
YDR375C	626.872	0.132916	0.0527952	2.51758	0.0118165	0.625682	0
YJR047C	60.4539	-0.130513	0.0520821	-2.50592	0.0122134	0.640295	0
YKL150W	1205.84	0.116486	0.046745	2.49194	0.0127047	0.659523	0
YDL022W	768.001	-0.143654	0.0581083	-2.47217	0.0134294	0.690375	0.141527
YOR062C	183.408	-0.145114	0.0591573	-2.45303	0.014166	0.710689	-0.151567
YDR194C	2699.56	0.105284	0.0429257	2.4527	0.0141788	0.710689	0.0472592
YBR104W	830.285	-0.124258	0.0506869	-2.45148	0.0142272	0.710689	0
YNL111C	241.577	0.144481	0.0590225	2.44791	0.0143689	0.711059	0
YGR165W	663.544	0.127958	0.0528192	2.42256	0.0154114	0.755588	0
YKR046C	325.055	0.14016	0.0583514	2.402	0.0163058	0.790114	0
YOL059W	2308.48	-0.119765	0.0499582	-2.3973	0.0165165	0.790114	0
YKL096W-A	13209.6	0.106633	0.0444998	2.39626	0.0165633	0.790114	0.0437031
YJR155W	418.842	-0.113933	0.0476646	-2.39031	0.0168341	0.794919	0
YPR166C	255.306	0.140926	0.059027	2.38748	0.0169643	0.794919	0
YHR008C	1522.24	0.10945	0.0461446	2.37189	0.0176972	0.821989	0.0832615
YOR047C	868.508	-0.115293	0.0486983	-2.36749	0.0179092	0.824604	-0.465865
YGR032W	2495.23	0.139211	0.0590715	2.35665	0.0184408	0.841761	0.0894573
YIR038C	551.07	0.126756	0.0539553	2.34928	0.0188097	0.851259	0
YJL180C	351.044	0.132907	0.0567558	2.34174	0.0191941	0.856304	0
YLR395C	312.204	0.137663	0.0588111	2.34076	0.0192446	0.856304	0.107717
YOR356W	1547.36	0.108905	0.0466538	2.33432	0.0195788	0.863914	0
YKL138C	320.369	0.135127	0.0580632	2.32723	0.0199528	0.87314	0
YJL063C	731.876	0.124649	0.0539246	2.31154	0.0208033	0.902897	0.0646374
YDR347W	980.468	0.113544	0.0492383	2.306	0.0211108	0.907821	0
YIR021W	434.57	0.128532	0.0558025	2.30334	0.0212596	0.907821	0
YDR533C	647.525	0.125455	0.0546519	2.29554	0.0217024	0.919113	0
YKR085C	553.471	0.127335	0.0555985	2.29026	0.0220063	0.919113	0
YMR225C	253.215	0.135251	0.0590719	2.28959	0.0220448	0.919113	0
YPL173W	476.045	0.125646	0.0551573	2.27795	0.0227295	0.940256	0
YJL048C	1051.23	0.119778	0.052658	2.27464	0.0229274	0.941089	0
YOR306C	617.773	-0.124621	0.0551053	-2.2615	0.0237284	0.966197	-0.100316
YBR043C	1553.3	-0.10971	0.0485727	-2.25867	0.023904	0.966197	-0.167235
YLL024C	24287.2	-0.112555	0.0500035	-2.25093	0.0243897	0.978359	-0.06595
YNL241C	1217.94	-0.121523	0.0542146	-2.24151	0.0249929	0.988607	0.150598
YNL315C	842.722	0.113946	0.0508433	2.24112	0.0250186	0.988607	0
YFL060C	55.9747	-0.113125	0.0507476	-2.22917	0.0258029	0.999371	0
YOR153W	4144.47	-0.108697	0.0487826	-2.22819	0.0258677	0.999371	0.057696
YDR133C	511.146	0.127148	0.0574667	2.21256	0.0269283	0.999371	0
YIL053W	15407.6	-0.101993	0.046168	-2.20916	0.0271634	0.999371	0.0647914
YPR178W	324.106	-0.127892	0.057988	-2.2055	0.0274193	0.999371	0
YJL079C	3426.56	0.104995	0.0484589	2.16669	0.0302587	0.999371	0
YDR178W	450.72	0.119909	0.0556255	2.15565	0.0311111	0.999371	0.166284
YMR045C	5252.26	-0.125798	0.0583595	-2.15557	0.0311174	0.999371	0
YPL240C	1544.6	-0.119357	0.0554755	-2.15153	0.0314348	0.999371	0
YMR251W-A	493.015	0.117751	0.0547958	2.1489	0.0316423	0.999371	0.0614162
YCR071C	267.129	0.12526	0.0584264	2.14389	0.0320413	0.999371	0
YLR205C	62.1396	0.11028	0.0515651	2.13867	0.0324627	0.999371	0
YKR065C	730.793	0.110324	0.0516663	2.13531	0.0327357	0.999371	0
YGR147C	727.79	0.109434	0.0513073	2.13292	0.0329313	0.999371	0
YNL234W	336.428	-0.123255	0.0582079	-2.1175	0.0342177	0.999371	-0.228152
YDR115W	235.573	0.124695	0.0588925	2.11734	0.034231	0.999371	0
YHR059W	160.826	0.124741	0.0590379	2.1129	0.0346094	0.999371	0
YGR052W	164.299	0.0933428	0.0441944	2.1121	0.0346783	0.999371	0
YMR304C-A	92.3816	0.118479	0.0561488	2.11009	0.0348507	0.999371	0
YKL201C	764.138	0.10904	0.0518859	2.10153	0.0355948	0.999371	0.113589
YLR109W	14783.2	-0.0787627	0.0375623	-2.09685	0.0360067	0.999371	-0.224841
YNR058W	616.05	-0.0755668	0.0361401	-2.09094	0.0365334	0.999371	0
YFR011C	405.432	0.119776	0.0573202	2.0896	0.0366537	0.999371	0.0818407
YMR050C	1732.69	-0.113159	0.0541849	-2.08839	0.0367626	0.999371	0
YLR203C	949.736	0.10508	0.0503741	2.086	0.0369787	0.999371	0
YGR220C	601.481	0.110471	0.0529783	2.08521	0.0370504	0.999371	0.032702
YKR009C	176.331	0.123014	0.0591103	2.08109	0.037426	0.999371	0
YJR091C	812.162	-0.116062	0.0558312	-2.07881	0.0376351	0.999371	0
YJR101W	754.713	0.107419	0.0517113	2.07728	0.0377753	0.999371	0
YHR214C-B	12721.2	-0.0885618	0.0426439	-2.07678	0.0378222	0.999371	0
YNR057C	214.928	-0.0972665	0.0469448	-2.07193	0.0382716	0.999371	0
YMR307W	24291.8	0.0767886	0.0372362	2.0622	0.0391884	0.999371	0
YKL087C	442.886	0.116958	0.0569889	2.05229	0.0401411	0.999371	0
YOL027C	2345.47	0.0928696	0.0452979	2.0502	0.0403449	0.999371	0
YNL100W	450.005	0.113314	0.0555937	2.03825	0.0415245	0.999371	0
YHL004W	953.827	0.102113	0.0501061	2.03794	0.041556	0.999371	0.0679471
YOL077W-A	183.531	0.119406	0.0586024	2.03757	0.0415931	0.999371	0.153141
YJR154W	331.325	-0.0922777	0.0453893	-2.03303	0.0420498	0.999371	0
YGL040C	1258.28	0.0956355	0.0470507	2.03261	0.0420923	0.999371	0
YER176W	1012.18	-0.104002	0.0512593	-2.02894	0.0424644	0.999371	0.126042
YJL104W	664.386	0.106529	0.0529695	2.01114	0.0443105	0.999371	0
YNL005C	1124.18	0.0936809	0.0466413	2.00854	0.044586	0.999371	0
YML116W	687.985	-0.110617	0.0551305	-2.00646	0.0448073	0.999371	0
YJL042W	1222.46	-0.109681	0.0549092	-1.9975	0.0457714	0.999371	0
YGL028C	6245.75	0.0796399	0.0399578	1.9931	0.0462504	0.999371	0
YBR029C	4079.15	0.0907712	0.0457804	1.98275	0.0473952	0.999371	0
YLR035C-A	3415.43	-0.100628	0.0511271	-1.9682	0.0490448	0.999371	0
YHL047C	517.09	-0.11307	0.0575736	-1.96392	0.0495392	0.999371	0
YJL159W	16759.2	-0.0919979	0.0468664	-1.96298	0.0496483	0.999371	0
YMR024W	913.649	0.0955876	0.0488354	1.95734	0.050307	0.999371	0
YBR185C	312.732	0.113128	0.0578125	1.95681	0.0503696	0.999371	0
YML100W	447.968	-0.115029	0.0588211	-1.95557	0.0505162	0.999371	0
YFL014W	186.456	0.113553	0.0583617	1.94568	0.0516934	0.999371	0
YML030W	352.484	0.110563	0.0569252	1.94224	0.0521075	0.999371	0
YDR316W	552.874	0.106289	0.0547465	1.94148	0.0522001	0.999371	0
YBR251W	547.607	0.102807	0.0533657	1.92647	0.0540462	0.999371	0
YDR541C	437.809	-0.106766	0.055424	-1.92634	0.0540615	0.999371	-0.114505
YNL073W	673.946	0.097815	0.0509154	1.92113	0.0547156	0.999371	0
YML050W	111.119	0.110449	0.057544	1.91938	0.0549365	0.999371	0
YKL093W	38.5287	0.0891668	0.0464724	1.9187	0.0550218	0.999371	0.244501
YOR045W	86.3174	0.107678	0.0561478	1.91776	0.0551417	0.999371	0
YHL038C	381.588	0.107542	0.0561054	1.91678	0.0552664	0.999371	0
YDR320C	540.884	-0.105856	0.0553893	-1.91112	0.0559889	0.999371	0
YDL055C	23517.8	0.0660055	0.0345814	1.9087	0.0563008	0.999371	0
YNL037C	3127.17	-0.0818063	0.0428904	-1.90733	0.0564776	0.999371	0.16365
YKR013W	2499.99	0.084352	0.0443719	1.90102	0.057299	0.999371	0
YCR075W-A	66.9353	0.101598	0.0535972	1.89558	0.0580153	0.999371	0
YOR114W	126.343	0.110865	0.0585618	1.89313	0.0583411	0.999371	0
YHR011W	260.064	0.111249	0.0588042	1.89186	0.0585101	0.999371	0
YKL148C	711.134	0.106467	0.0564234	1.88693	0.0591701	0.999371	0.107401
YIL162W	972.478	0.0941396	0.0499582	1.88437	0.0595153	0.999371	0.226488
YKR016W	1012.86	0.0921885	0.0489418	1.88363	0.0596145	0.999371	0.0821435
YER073W	3083.07	-0.0917715	0.0488681	-1.87794	0.0603888	0.999371	0
YHR143W	9504.76	0.0861109	0.0461336	1.86655	0.0619639	0.999371	0
YGR138C	2747.62	0.108465	0.0582867	1.86088	0.0627605	0.999371	0
YNL047C	501.225	-0.103138	0.0556947	-1.85185	0.064047	0.999371	0
YKR039W	1204.82	-0.0918057	0.0497812	-1.84418	0.0651565	0.999371	0
YJL052W	13635.5	0.10792	0.0585977	1.84171	0.0655169	0.999371	0
YCR004C	1663.17	0.0832614	0.0452262	1.841	0.0656215	0.999371	0.115799
YIL125W	1586.37	0.0971421	0.0527992	1.83984	0.0657915	0.999371	0.167516
YBR230W-A	65.7622	0.0975915	0.053242	1.83298	0.0668053	0.999371	0
YDR258C	561.001	-0.100989	0.0551467	-1.83128	0.0670585	0.999371	0
YJL035C	200.942	0.108057	0.0590513	1.82989	0.0672671	0.999371	-0.0195007
YIL093C	432.859	0.101347	0.0554626	1.8273	0.0676544	0.999371	0
YLL016W	138.012	-0.107107	0.0586255	-1.82696	0.0677051	0.999371	0
YML025C	499.069	0.0975253	0.0535776	1.82026	0.0687193	0.999371	0.072894
YKL067W	1200.99	0.0903014	0.0496306	1.81947	0.0688398	0.999371	0.0874876
YBL113C	569.252	-0.104617	0.0575905	-1.81656	0.0692846	0.999371	0
YOR142W	1902.04	0.076342	0.0421579	1.81086	0.070163	0.999371	0.087108
YOR101W	1994.74	0.0814781	0.0450933	1.80688	0.0707809	0.999371	0.1481
YKL029C	6270.47	-0.0856831	0.0475563	-1.80172	0.0715895	0.999371	-0.127464
YAR050W	123.758	-0.104253	0.0579444	-1.79919	0.0719884	0.999371	0
YDL130W-A	116.379	0.103756	0.0577115	1.79784	0.0722018	0.999371	0
YPR020W	352.361	0.105168	0.0585722	1.79552	0.072571	0.999371	0.1932
YJL151C	1156.37	0.0927306	0.051693	1.79387	0.0728336	0.999371	0
YBR101C	896.358	-0.0920804	0.0514519	-1.78964	0.0735116	0.999371	0
YJR036C	83.3573	-0.0988589	0.0552776	-1.78841	0.0737103	0.999371	0
YIL156W-B	96.6265	0.100135	0.0560121	1.78773	0.073819	0.999371	0.0890511
YKL103C	774.719	0.0898442	0.0502718	1.78717	0.0739101	0.999371	0
YKL137W	173.817	0.104924	0.0588124	1.78404	0.0744171	0.999371	0
YKR005C	72.2344	0.09784	0.0548569	1.78355	0.0744969	0.999371	0
YML037C	89.3515	-0.099728	0.0559248	-1.78325	0.0745453	0.999371	0
YER124C	7758.64	0.0702926	0.0394675	1.78103	0.0749083	0.999371	0
YBR050C	30.5679	0.0785954	0.0443265	1.7731	0.0762122	NA	0.247682
YAR042W	1164.15	-0.0937321	0.0529481	-1.77026	0.0766832	0.999371	0
YNR036C	894.812	0.0879147	0.0500048	1.75812	0.0787263	0.999371	0
YOR343W-B	1949.51	-0.0923899	0.0526552	-1.75462	0.0793246	0.999371	0
YBR072W	607.457	0.102553	0.0585037	1.75293	0.0796144	0.999371	-0.0463323
YDR032C	2397.41	0.0765142	0.043657	1.75262	0.079667	0.999371	0
YBR122C	524.01	0.0973805	0.0556872	1.74871	0.0803419	0.999371	0
YBR214W	228.361	-0.103446	0.0592039	-1.74728	0.0805888	0.999371	0
YDR122W	658.116	-0.0946975	0.0542011	-1.74715	0.0806111	0.999371	0
YDR170W-A	145.235	-0.102392	0.0587038	-1.74422	0.0811203	0.999371	0
YOR027W	3285.6	-0.072076	0.0413648	-1.74245	0.0814298	0.999371	0
YIR006C	1932.67	-0.0923884	0.0531269	-1.73901	0.0820326	0.999371	0
YIL009W	1514.56	0.0866306	0.0498551	1.73765	0.0822728	0.999371	0.11001
YOR005C	204.338	-0.102433	0.0590034	-1.73605	0.0825552	0.999371	0
YMR002W	1604.41	0.0854017	0.049194	1.73602	0.0825605	0.999371	0.119916
YHR151C	322.714	-0.0988404	0.0569889	-1.73438	0.0828511	0.999371	0
YMR188C	483.347	0.0988267	0.0569872	1.73419	0.0828844	0.999371	0
YDR006C	1220.2	-0.0855924	0.0493954	-1.7328	0.0831312	0.999371	0
YLR286C	31004.6	0.0699449	0.0404087	1.73094	0.0834628	0.999371	0
YPR154W	400.513	-0.0991858	0.0575541	-1.72335	0.0848252	0.999371	0
YLR219W	587.325	-0.0953987	0.0554667	-1.71993	0.0854458	0.999371	0
YGL023C	994.723	-0.0823653	0.0480531	-1.71405	0.0865199	0.999371	0
YKR050W	408.481	-0.0997527	0.0583252	-1.71028	0.0872134	0.999371	0
YJL020C	1153.48	-0.0914368	0.0534811	-1.7097	0.0873208	0.999371	0
YMR191W	568.819	0.0956508	0.0559986	1.70809	0.0876191	0.999371	0.118122
YNR020C	301.674	0.0994182	0.0582583	1.70651	0.0879137	0.999371	0
YLR094C	631.079	-0.0927481	0.0543564	-1.7063	0.0879529	0.999371	0
YNR018W	1531.59	0.0813924	0.0478537	1.70086	0.0889693	0.999371	0.140985
YMR267W	622.453	0.0876788	0.0516784	1.69662	0.0897678	0.999371	0.123932
YGR084C	649.131	0.0932752	0.055022	1.69524	0.0900305	0.999371	0
YMR157C	268.078	0.098558	0.0582438	1.69216	0.0906147	0.999371	0
YPR155C	331.891	0.0961764	0.0568953	1.69041	0.0909496	0.999371	0
YNL289W	623.09	0.0921061	0.0545483	1.68853	0.0913104	0.999371	-0.0738456
YLR216C	2026.56	-0.0731237	0.0433348	-1.68741	0.0915238	0.999371	0
YFL018C	4920.74	0.0653404	0.0387373	1.68676	0.09165	0.999371	0.139232
YCR020C-A	133.914	0.0980381	0.0584285	1.67792	0.0933637	0.999371	0
YHR216W	5136.31	0.0658125	0.0392466	1.6769	0.093563	0.999371	0
YDR377W	398.498	0.0975724	0.0582243	1.6758	0.0937771	0.999371	0.206219
YDR077W	17521.2	0.0796954	0.0475708	1.6753	0.0938752	0.999371	0.151667
YKR096W	822.026	-0.0826323	0.049392	-1.67299	0.0943292	0.999371	0
YLR405W	667.076	0.0876975	0.0524272	1.67275	0.0943765	0.999371	0
YFL036W	1189.87	0.083876	0.0501522	1.67243	0.0944398	0.999371	0.0865958
YCL057C-A	478.759	0.0940472	0.056314	1.67005	0.0949096	0.999371	0.197622
YDR210W-B	424.279	0.0979773	0.0587393	1.668	0.0953151	0.999371	0
YOR071C	711.177	0.0847068	0.0508253	1.66663	0.0955889	0.999371	0
YLR192C	2551.55	-0.0730387	0.0438622	-1.66519	0.0958756	0.999371	0
YPL104W	447.845	0.0918759	0.0553837	1.6589	0.0971362	0.999371	0
YBR208C	699.543	-0.0912312	0.0552411	-1.65151	0.0986344	0.999371	0
YJR106W	316.236	-0.0962357	0.0582877	-1.65105	0.0987292	0.999371	0
YOL014W	52.8857	-0.085175	0.051624	-1.64991	0.0989613	0.999371	0
YMR199W	934.421	0.081268	0.0493539	1.64664	0.0996327	0.999371	0
YPL092W	1149.06	-0.0886477	0.0539649	-1.64269	0.100447	0.999371	0.0876403
YHR049W	1970.74	0.0717368	0.043691	1.64191	0.100608	0.999371	0
YDR154C	4550.12	-0.0717287	0.0437738	-1.63862	0.101292	0.999371	0
YJL133C-A	419.132	-0.0954835	0.0585827	-1.62989	0.103124	0.999371	0
YDR376W	578.762	0.0856022	0.0525795	1.62805	0.103514	0.999371	0
YLR044C	128330	-0.0794067	0.0488822	-1.62445	0.10428	0.999371	0
YPL134C	246.638	0.0947724	0.0584031	1.62273	0.104647	0.999371	0.190887
YAL043C	959.636	-0.0856404	0.0529829	-1.61638	0.106013	0.999371	0
YJR059W	658.945	-0.0891448	0.0552366	-1.61387	0.106555	0.999371	0
YLR059C	600.545	0.0850361	0.052735	1.61252	0.10685	0.999371	0
YDR237W	541.356	0.0861986	0.0534883	1.61154	0.107061	0.999371	0.0703695
YPL013C	341.538	0.0947315	0.0589643	1.60659	0.108144	0.999371	0
YPL085W	1563.68	-0.0877396	0.0546807	-1.60458	0.108586	0.999371	0
YAL038W	117012	-0.0641484	0.0399856	-1.60429	0.108651	0.999371	-0.20956
YER160C	247.731	0.0283467	0.0176839	1.60297	0.108941	0.999371	0
YGL077C	8271.66	0.0591631	0.0369157	1.60265	0.109011	0.999371	-0.0891318
YEL034W	8003.13	0.0637364	0.039822	1.60053	0.109481	0.999371	0
YEL053C	978.924	0.0777379	0.0487506	1.5946	0.110801	0.999371	0
YNL268W	4528	0.0629569	0.0395029	1.59373	0.110997	0.999371	0.308509
YOL065C	319.48	-0.0907531	0.0570834	-1.58983	0.111872	0.999371	0
YFL059W	98.5624	-0.0911179	0.0573283	-1.58941	0.111969	0.999371	0
YMR158W	309.395	0.0928646	0.0584664	1.58834	0.112209	0.999371	0
YKL152C	67038.6	-0.0590145	0.0371691	-1.58773	0.112347	0.999371	-0.144969
YER067W	142.801	0.0886689	0.0559474	1.58486	0.112998	0.999371	0.206952
YJL103C	118.995	0.0911438	0.0575406	1.58399	0.113196	0.999371	0.122992
YCR014C	327.636	0.0897298	0.0569026	1.5769	0.114818	0.999371	0
YDR296W	609.792	0.0845702	0.0536848	1.57531	0.115185	0.999371	0.0850237
YJL106W	81.5643	-0.0868726	0.0551493	-1.57522	0.115205	0.999371	0
YER088C-A	65.4704	-0.0843597	0.0535615	-1.57501	0.115255	0.999371	0
YOR178C	35.7431	0.0662626	0.0421735	1.57119	0.116138	0.999371	0.324736
YLR204W	259.59	0.0918719	0.0585264	1.56975	0.116473	0.999371	0.154072
YOL106W	28.5256	0.0691604	0.0440784	1.56903	0.11664	NA	-0.0792494
YER150W	222.597	0.0928568	0.059216	1.5681	0.116857	0.999371	0.0577547
YBR216C	503.146	-0.084926	0.0542644	-1.56504	0.117574	0.999371	0
YDR489W	199.654	0.0922398	0.0590344	1.56248	0.118176	0.999371	0
YNL274C	504.876	0.08821	0.0565053	1.56109	0.118502	0.999371	0.187239
YLR034C	1427.85	-0.0766292	0.0490921	-1.56093	0.118541	0.999371	-0.193261
YIR039C	38.8907	0.0709871	0.0454837	1.56072	0.118591	0.999371	0
YNL121C	3743.4	0.0626667	0.0401702	1.56003	0.118753	0.999371	0
YPL271W	452.543	0.0897697	0.0575588	1.55962	0.11885	0.999371	0.207113
YDR134C	1122.06	0.0846925	0.0544146	1.55643	0.119606	0.999371	0
YIL059C	57.4326	-0.0796012	0.0511529	-1.55614	0.119674	0.999371	0
YLR063W	404.981	-0.0881608	0.056695	-1.555	0.119945	0.999371	0
YHR105W	58.0741	-0.081903	0.0526761	-1.55484	0.119984	0.999371	0
YLR141W	241.355	0.0910351	0.0585894	1.55378	0.120236	0.999371	0
YAL010C	291.763	-0.0905272	0.0582704	-1.55357	0.120287	0.999371	0
YNL224C	542.756	-0.0812617	0.0524915	-1.54809	0.1216	0.999371	0
YHL044W	69.5933	-0.0846791	0.0547556	-1.54649	0.121986	0.999371	0
YBR298C	245.565	0.0912684	0.0590256	1.54625	0.122044	0.999371	0.195884
YDL014W	7819.56	-0.0715117	0.0463134	-1.54408	0.122568	0.999371	0
YNL043C	2.99848	0.0266565	0.0172806	1.54257	0.122935	NA	0
YDL045W-A	223.838	0.0910829	0.0591133	1.54082	0.123361	0.999371	0.0726311
YDR175C	517.379	0.0829043	0.0538359	1.53994	0.123574	0.999371	0
YGR082W	1085.71	0.0739034	0.0480481	1.53811	0.124021	0.999371	0
YJR135C	116.028	0.089077	0.0579626	1.5368	0.124342	0.999371	0
YLR466W	3392.75	-0.0805538	0.0525532	-1.53281	0.125324	0.999371	0
YLR246W	279.323	0.0883825	0.0579075	1.52627	0.126942	0.999371	0
YKL082C	2722.06	-0.0632641	0.041488	-1.52488	0.12729	0.999371	0
YPL154C	4855.49	0.0566207	0.0371899	1.52247	0.12789	0.999371	0.0754953
YEL050C	733.449	0.0787285	0.0517671	1.52082	0.128304	0.999371	0
YHL016C	399.155	-0.0872013	0.0573618	-1.5202	0.128461	0.999371	0.0613024
YKL198C	551.338	-0.0841875	0.055414	-1.51925	0.128701	0.999371	0
YPL014W	710.49	0.0791971	0.0521627	1.51827	0.128947	0.999371	0
YDL202W	465.634	0.0832128	0.0548587	1.51686	0.129303	0.999371	0
YBR248C	3136.72	-0.0615393	0.0405728	-1.51676	0.129327	0.999371	-0.190694
YGR035C	58.1975	0.0770683	0.0509242	1.51339	0.13018	0.999371	0
YLL039C	1471.17	0.074483	0.0492681	1.51179	0.130587	0.999371	0.111043
YBR126C	2173.14	-0.0743666	0.0492832	-1.50896	0.131308	0.999371	0
YDR261C	1197.68	-0.0740153	0.0490525	-1.5089	0.131324	0.999371	0
YML127W	1029.17	-0.0726584	0.0481606	-1.50867	0.131384	0.999371	0
YER050C	345.886	0.0863621	0.0572612	1.50821	0.1315	0.999371	0.0778202
YLR250W	802.567	-0.0756349	0.0502127	-1.50629	0.131993	0.999371	0
YDR144C	1169.32	-0.0731004	0.0485549	-1.50552	0.132191	0.999371	-0.06126
YDR433W	502.567	-0.0851181	0.056571	-1.50462	0.132421	0.999371	0
YLR228C	658.982	-0.079386	0.0528261	-1.50278	0.132896	0.999371	0
YIL024C	87.5414	0.0841179	0.0559873	1.50245	0.132982	0.999371	0
YJL083W	158.983	-0.0885124	0.0589726	-1.50091	0.133379	0.999371	0
YBL055C	930.232	0.0722374	0.0481702	1.49963	0.133711	0.999371	0
YPR047W	236.979	0.0884589	0.0590014	1.49927	0.133805	0.999371	0
YLR267W	18.3656	-0.0542723	0.0362063	-1.49898	0.13388	NA	0
YKL182W	27736.8	0.0675869	0.0451552	1.49677	0.134454	0.999371	0
YGL059W	261.543	-0.0877694	0.0587105	-1.49495	0.134927	0.999371	-0.0479936
YNL040W	601.132	-0.0800498	0.0535772	-1.4941	0.135149	0.999371	0
YGR053C	35.3206	0.0697781	0.0468451	1.48955	0.136343	0.999371	0
YMR305C	5653.72	0.0673476	0.0452213	1.48929	0.136411	0.999371	0
YNL230C	262.896	-0.0870276	0.0584507	-1.48891	0.136512	0.999371	0
YGR222W	384.059	0.0862988	0.0580163	1.48749	0.136885	0.999371	0
YMR192W	506.405	-0.0827294	0.0556577	-1.4864	0.137174	0.999371	0
YJL164C	130.874	-0.0840458	0.0565641	-1.48585	0.137319	0.999371	0
YBR120C	132.137	0.084983	0.0572879	1.48344	0.137958	0.999371	0
YOL016C	559.481	-0.0802045	0.0540807	-1.48305	0.138061	0.999371	0
YPL190C	1803.01	-0.0721695	0.0487517	-1.48035	0.13878	0.999371	0
YGL039W	582.554	-0.079734	0.053863	-1.48031	0.13879	0.999371	0
YDR515W	516.386	0.082821	0.0559735	1.47965	0.138967	0.999371	0.0879618
YHL027W	1286.07	-0.066692	0.0451224	-1.47802	0.139401	0.999371	-0.0596569
YNL048W	780.004	-0.072741	0.0492442	-1.47715	0.139636	0.999371	0
YBL060W	379.782	0.0830571	0.0562912	1.47549	0.140081	0.999371	0
YNL173C	562.532	0.0810213	0.0549427	1.47465	0.140307	0.999371	0.134511
YDR127W	5970.28	-0.0736117	0.0499544	-1.47358	0.140595	0.999371	0
YBL015W	495.426	0.0799721	0.0543086	1.47255	0.140872	0.999371	0.103498
YCL043C	8374.28	-0.0657344	0.0447202	-1.4699	0.141588	0.999371	0.127077
YLL026W	2231.55	-0.081339	0.0553896	-1.46849	0.141971	0.999371	0
YLR113W	2119.75	-0.066288	0.0452	-1.46655	0.142499	0.999371	-0.070204
YOR258W	92.074	0.0822585	0.0561617	1.46467	0.14301	0.999371	0
YLR054C	25.7382	-0.0603785	0.0413007	-1.46192	0.143762	NA	0
YIR005W	73.9767	0.079411	0.0543253	1.46177	0.143804	0.999371	0
YEL052W	971.425	0.0708341	0.0486256	1.45672	0.145193	0.999371	0.0778801
YBL047C	2408.95	-0.0755331	0.0518799	-1.45592	0.145414	0.999371	0
YMR297W	8181.35	0.0534094	0.0367119	1.45482	0.145718	0.999371	0
YIL085C	1196.9	-0.0698738	0.048029	-1.45482	0.145718	0.999371	0
YCR021C	755.191	0.0602746	0.0414411	1.45446	0.145818	0.999371	0
YER070W	6090.79	0.0644981	0.0443542	1.45416	0.145902	0.999371	0
YER103W	623.327	0.0811559	0.0559501	1.4505	0.146918	0.999371	-0.0749443
YPL111W	796.812	-0.0831609	0.057452	-1.44749	0.147761	0.999371	0
YDR202C	355.195	-0.0825039	0.0570596	-1.44592	0.148199	0.999371	0
YCL026C-B	316.418	0.0847906	0.0586673	1.44528	0.14838	0.999371	0
YDR477W	1106.34	-0.0734464	0.0508438	-1.44455	0.148584	0.999371	0
YNL112W	17050.8	0.0542466	0.0375729	1.44377	0.148803	0.999371	0
YGR026W	1285.58	0.0682132	0.0473256	1.44136	0.149483	0.999371	-0.0220009
YPL089C	720.661	-0.0801053	0.0556735	-1.43884	0.150196	0.999371	0
YER158C	385.194	0.0840822	0.0584793	1.43781	0.150487	0.999371	0.0890199
YER081W	8031.38	-0.074766	0.0520707	-1.43585	0.151044	0.999371	0
YOR208W	250.063	-0.0838712	0.0584258	-1.43552	0.15114	0.999371	0
YPR100W	601.088	0.0781816	0.0544686	1.43535	0.151187	0.999371	0
YBR205W	1560.81	0.0633859	0.044177	1.43482	0.151339	0.999371	0
YBL089W	329.995	-0.0811598	0.0566035	-1.43383	0.15162	0.999371	0
YHR025W	3222.58	-0.0691703	0.0482715	-1.43294	0.151874	0.999371	0
YNL200C	229.725	0.0846927	0.0591584	1.43162	0.152251	0.999371	0
YLR399C	2666.25	-0.0650854	0.0454719	-1.43133	0.152335	0.999371	0
YNL181W	677.226	0.0733775	0.0512669	1.43129	0.152349	0.999371	0
YGR159C	15978.7	0.055926	0.0390753	1.43124	0.152362	0.999371	0
YDR359C	688.803	-0.0810088	0.0566009	-1.43123	0.152365	0.999371	0
YJR133W	1396.28	0.0747484	0.0522672	1.43012	0.152682	0.999371	0.0833328
YAR008W	276.073	0.0827974	0.0579064	1.42985	0.15276	0.999371	0
YDR242W	185.087	-0.0844682	0.059092	-1.42944	0.152879	0.999371	0
YPL272C	155.733	0.0839269	0.0587157	1.42938	0.152896	0.999371	0
YLR408C	35.5954	0.0635317	0.0444652	1.4288	0.153063	0.999371	0
YCL008C	526.519	-0.0788685	0.055218	-1.42831	0.153203	0.999371	0
YER031C	1346.45	-0.0667312	0.0467604	-1.42709	0.153555	0.999371	0
YNL167C	659.406	0.0738252	0.0518782	1.42305	0.154721	0.999371	0
YOR111W	147.309	0.0837903	0.0589153	1.42222	0.154964	0.999371	0
YOR136W	4949.87	-0.059948	0.0421571	-1.42201	0.155022	0.999371	0
YEL060C	1038.68	-0.078922	0.0555154	-1.42162	0.155136	0.999371	0.102442
YPR143W	1298.73	0.065631	0.0461796	1.42121	0.155255	0.999371	0
YBR112C	1822.4	-0.0729328	0.051363	-1.41995	0.155623	0.999371	0
YER043C	33311.4	0.0553973	0.0390322	1.41927	0.155819	0.999371	0
YBR108W	270.817	-0.0833523	0.0587832	-1.41796	0.156203	0.999371	0
YPR145W	16371.5	-0.0715291	0.0504456	-1.41794	0.156207	0.999371	0
YML112W	277.511	0.0823866	0.0581115	1.41773	0.156268	0.999371	0
YLR290C	303.762	-0.0821765	0.0579645	-1.4177	0.156277	0.999371	-0.0679844
YOR175C	1716.84	-0.0650847	0.0459221	-1.41728	0.1564	0.999371	-0.0953622
YIL080W	563.896	-0.0837538	0.0590978	-1.41721	0.156423	0.999371	-0.0259592
YNL054W-B	3684.05	0.0682164	0.0481539	1.41663	0.15659	0.999371	0
YOR020C	1269.61	0.0693392	0.0489532	1.41644	0.156647	0.999371	0
YMR004W	765.856	-0.0735694	0.0519497	-1.41617	0.156727	0.999371	0
YDL189W	875.646	-0.0753572	0.0532855	-1.41422	0.157298	0.999371	0
YCR077C	1737.34	-0.0733018	0.0519376	-1.41134	0.158144	0.999371	0
YFL021W	777.385	-0.0775303	0.0549364	-1.41127	0.158164	0.999371	0
YIL114C	366.185	-0.0799641	0.0567478	-1.40911	0.158802	0.999371	0
YHR112C	471.311	0.0769869	0.0546854	1.40781	0.159186	0.999371	0
YGR289C	129.364	0.081201	0.0578065	1.4047	0.160109	0.999371	0.186912
YBR052C	1003.73	0.0695655	0.0495396	1.40424	0.160247	0.999371	0.127654
YMR271C	164.36	0.0828796	0.0590559	1.40341	0.160495	0.999371	0
YHR042W	3599.42	-0.0716484	0.0510606	-1.4032	0.160556	0.999371	0
YBR105C	497.709	0.0809966	0.0578007	1.40131	0.161122	0.999371	0
YDR003W	213.196	-0.0825254	0.0589246	-1.40053	0.161356	0.999371	0
YPR013C	257.091	-0.0826914	0.0590669	-1.39996	0.161525	0.999371	0
YFR046C	213.91	0.0823835	0.0588502	1.39988	0.161548	0.999371	0
YNR013C	1700.22	-0.0737724	0.052704	-1.39975	0.161588	0.999371	0
YOL052C	1247.22	0.0652863	0.0466454	1.39963	0.161624	0.999371	0
YKR048C	2908	-0.0626364	0.0447842	-1.39863	0.161925	0.999371	0
YDL179W	477.45	0.0766826	0.0548333	1.39847	0.161972	0.999371	0
YEL009C	16192.6	0.0506328	0.0362607	1.39635	0.162608	0.999371	0.14161
YNL214W	71.4491	0.0761669	0.0547582	1.39097	0.164235	0.999371	0
YNR028W	509.393	-0.0760841	0.0546997	-1.39094	0.164243	0.999371	-0.0857181
YDR055W	1834.38	-0.0635289	0.04573	-1.38922	0.164767	0.999371	0
YJR129C	208.176	-0.0819483	0.0590143	-1.38862	0.164949	0.999371	0
YER093C	817.717	-0.0715375	0.0515255	-1.38839	0.165018	0.999371	0
YLR291C	1701.22	-0.0606568	0.0437169	-1.38749	0.165292	0.999371	-0.0738684
YMR124W	808.056	-0.07265	0.0523905	-1.3867	0.165532	0.999371	0
YDR511W	198.566	0.0818612	0.0591335	1.38434	0.166253	0.999371	0
YOL135C	189.363	-0.0817438	0.0590678	-1.3839	0.16639	0.999371	0
YDR214W	1198.93	-0.063196	0.0457401	-1.38163	0.167085	0.999371	0
YDR200C	597.289	-0.0754468	0.0546224	-1.38124	0.167204	0.999371	0
YIL098C	180.848	0.08155	0.0591217	1.37936	0.167785	0.999371	0
YIL083C	731.538	0.0695837	0.0504568	1.37907	0.167872	0.999371	0
YJL005W	1110.19	-0.0708051	0.0513464	-1.37897	0.167904	0.999371	0
YDL013W	561.245	-0.0733803	0.0532361	-1.37839	0.168081	0.999371	0
YPL247C	414.531	0.0802201	0.0582558	1.37703	0.168502	0.999371	0
YNL078W	810.095	-0.0727649	0.0528488	-1.37685	0.168558	0.999371	-0.100627
YER046W	50.024	0.0701808	0.0509806	1.37662	0.16863	0.999371	0.332339
YDR036C	714.459	0.0722262	0.0524876	1.37606	0.168802	0.999371	0
YGR215W	233.817	0.0810829	0.0589381	1.37573	0.168906	0.999371	0
YDL021W	134.012	-0.0806828	0.0586932	-1.37465	0.169239	0.999371	0
YNL177C	623.961	0.0710988	0.051726	1.37453	0.169278	0.999371	0
YMR115W	544.086	-0.0729615	0.0530831	-1.37448	0.169294	0.999371	0
YLR388W	72.0878	0.0739961	0.0538417	1.37433	0.16934	0.999371	0
YPL040C	634.654	0.0721272	0.0524878	1.37417	0.169389	0.999371	0
YLR074C	1641.07	0.0637254	0.0463884	1.37373	0.169524	0.999371	0
YNL185C	339.482	0.0798966	0.058182	1.37322	0.169685	0.999371	0
YFR040W	1805.99	-0.0629992	0.0458848	-1.37299	0.169756	0.999371	0
YPR094W	77.5673	0.075928	0.055344	1.37193	0.170086	0.999371	0
YBL059C-A	152.38	0.0799169	0.058363	1.36931	0.170903	0.999371	0
YOR285W	1372.92	0.0706167	0.0516055	1.36839	0.171189	0.999371	0.0744693
YAR009C	11339.9	-0.0687304	0.0502508	-1.36775	0.171391	0.999371	0
YHR030C	888.656	-0.0695682	0.0510429	-1.36294	0.172903	0.999371	0
YNR011C	769.103	-0.0697571	0.0512406	-1.36136	0.173399	0.999371	0
YPL177C	488.155	-0.0775673	0.0570099	-1.36059	0.173642	0.999371	0
YKL119C	343.702	0.0771944	0.056748	1.3603	0.173734	0.999371	0
YMR119W	461.164	-0.0745731	0.0549403	-1.35735	0.174671	0.999371	-0.0830196
YKL062W	761.303	0.0739278	0.0544667	1.3573	0.174685	0.999371	0.089334
YKL172W	5097.01	0.0503561	0.037141	1.35581	0.17516	0.999371	0
YML019W	704.893	-0.0680513	0.0502207	-1.35504	0.175403	0.999371	0
YMR238W	1110.38	-0.0674064	0.0497641	-1.35452	0.175571	0.999371	0
YDL124W	2161.34	0.0607905	0.0448799	1.35451	0.175572	0.999371	0
YOR210W	344.354	0.0782948	0.0578314	1.35385	0.175785	0.999371	-0.126787
YDL203C	606.8	-0.0713028	0.0526687	-1.3538	0.175801	0.999371	0
YNL020C	270.223	-0.0783216	0.057985	-1.35072	0.176784	0.999371	0
YLR378C	2950.3	-0.066703	0.0494549	-1.34876	0.177413	0.999371	0
YFR020W	86.8831	-0.0745067	0.0553099	-1.34708	0.177956	0.999371	0
YGR169C	322.317	0.0772195	0.057326	1.34702	0.177973	0.999371	0
YBR273C	694.473	-0.0691979	0.0514726	-1.34436	0.178831	0.999371	0
YBL028C	634.269	0.0728554	0.0542238	1.34361	0.179076	0.999371	0
YPR138C	1307	-0.071356	0.0532106	-1.34101	0.179917	0.999371	-0.0642909
YLL012W	414.721	-0.0774059	0.0577527	-1.3403	0.180148	0.999371	0
YJL170C	164.984	-0.0768425	0.0573733	-1.33934	0.180459	0.999371	0
YMR173W-A	2001.23	0.0611702	0.0456925	1.33873	0.180657	0.999371	-0.0677808
YOR064C	251.638	0.0790656	0.0590764	1.33836	0.180779	0.999371	0
YHR184W	71.5981	-0.072097	0.0539139	-1.33726	0.181137	0.999371	0
YJL102W	291.917	0.0784508	0.0586714	1.33712	0.181183	0.999371	0.230695
YLR183C	695.329	0.0685529	0.0512836	1.33674	0.181307	0.999371	0
YLR312W-A	519.784	0.073087	0.0547029	1.33607	0.181525	0.999371	0
YOR011W	648.092	-0.0711289	0.0532517	-1.33571	0.181643	0.999371	-0.0705236
YNL278W	369.863	-0.0768436	0.05754	-1.33548	0.181718	0.999371	0
YFR015C	246.55	0.0769558	0.0576315	1.33531	0.181776	0.999371	0.1653
YDR286C	101.446	0.0753762	0.056471	1.33478	0.181949	0.999371	0
YIL014C-A	117.847	0.0774235	0.0580225	1.33437	0.182083	0.999371	0
YGR241C	631.369	-0.0725805	0.054412	-1.33391	0.182235	0.999371	0
YGL062W	1908.01	-0.0681298	0.0510767	-1.33387	0.182245	0.999371	0.233505
YER132C	674.003	-0.0716646	0.0537856	-1.33241	0.182724	0.999371	0
YIR007W	220.746	-0.0786255	0.0590348	-1.33185	0.18291	0.999371	0
YPL262W	3234.81	0.0535602	0.0402415	1.33097	0.183199	0.999371	0.190533
YNL081C	453.855	0.0766952	0.0577272	1.32858	0.183987	0.999371	0
YOR284W	194.75	0.0782163	0.0590534	1.3245	0.185337	0.999371	0
YDR343C	140.545	0.0701798	0.0530218	1.3236	0.185636	0.999371	0.313967
YOR030W	542.078	-0.0715611	0.0541673	-1.32111	0.186464	0.999371	0
YOL029C	366.893	0.0750331	0.0568016	1.32097	0.186512	0.999371	0
YGL049C	1588.27	-0.0617455	0.0468067	-1.31916	0.187116	0.999371	0
YBR067C	5485.91	0.0528909	0.040102	1.31891	0.1872	0.999371	0.0564318
YMR182C	63.0658	-0.0694605	0.0527244	-1.31743	0.187696	0.999371	0.111286
YDL235C	465.633	-0.0733551	0.0557094	-1.31675	0.187924	0.999371	0
YJR087W	33.974	-0.0592597	0.0450138	-1.31648	0.188014	0.999371	0
YDR131C	249.576	0.0770142	0.0585054	1.31636	0.188053	0.999371	0
YBR020W	125.472	-0.0768209	0.0584108	-1.31518	0.188448	0.999371	0
YGL065C	624.717	-0.0687394	0.0522902	-1.31458	0.188652	0.999371	0
YDR073W	208.286	0.0775182	0.0589763	1.3144	0.188713	0.999371	0.110745
YER014W	457.4	-0.0730588	0.055606	-1.31387	0.188891	0.999371	0
YOR340C	2450.91	0.0570476	0.0434511	1.31292	0.189211	0.999371	0
YGL226C-A	353.685	0.0748459	0.0570441	1.31207	0.189496	0.999371	-0.13443
YDR430C	885.968	0.064721	0.0493581	1.31125	0.189772	0.999371	0.0923976
YGR204W	11766.9	-0.0638776	0.048857	-1.30744	0.191063	0.999371	0
YLR187W	257.03	-0.0772102	0.0590549	-1.30743	0.191066	0.999371	0
YJR060W	675.068	-0.0693127	0.0530693	-1.30608	0.191525	0.999371	0
YIR037W	1144.68	0.064545	0.0495206	1.3034	0.192439	0.999371	0
YER145C	4401.41	0.0713699	0.054761	1.3033	0.192474	0.999371	0
YDR497C	49932.5	0.0679811	0.0521615	1.30328	0.192479	0.999371	0
YBL086C	274.051	0.0765573	0.058768	1.3027	0.192676	0.999371	0
YGL121C	36.7652	0.0598618	0.0459912	1.30159	0.193056	0.999371	0
YMR296C	2215.21	-0.0626419	0.0482099	-1.29936	0.193821	0.999371	0
YHR036W	482.142	0.0699562	0.0538565	1.29894	0.193966	0.999371	0
YJR086W	225.751	0.0765486	0.0591116	1.29498	0.195326	0.999371	0
YBR272C	450.121	-0.0716243	0.055391	-1.29307	0.195987	0.999371	0
YBR160W	477.799	-0.0726869	0.0562189	-1.29293	0.196037	0.999371	0
YAL027W	146.815	0.0759452	0.0587647	1.29236	0.196232	0.999371	0
YHR016C	339.513	-0.0753953	0.0583396	-1.29235	0.196235	0.999371	0
YGL036W	672.45	-0.0691598	0.0535295	-1.29199	0.196359	0.999371	0
YPL260W	1200.94	0.0586413	0.0454563	1.29006	0.197031	0.999371	0
YLR201C	430.532	0.0712326	0.0552179	1.29003	0.197041	0.999371	0
YER008C	1627.92	-0.0614	0.0476049	-1.28978	0.197126	0.999371	0
YHL020C	1848.13	0.0665613	0.0516163	1.28954	0.197211	0.999371	0
YPL087W	417.72	0.0718736	0.0557573	1.28904	0.197383	0.999371	0
YGR020C	1865.82	0.0572544	0.0444437	1.28825	0.19766	0.999371	0
YGL125W	852.854	-0.0721699	0.0560324	-1.288	0.197745	0.999371	0
YHR187W	426.071	0.0706136	0.0548356	1.28773	0.197838	0.999371	0
YDR235W	492.039	0.0709362	0.0551107	1.28716	0.198039	0.999371	-0.147045
YKL160W	976.821	-0.0647344	0.0503064	-1.2868	0.198163	0.999371	0
YOL023W	298.998	0.0738731	0.0574248	1.28643	0.198292	0.999371	0
YNL309W	220.835	-0.0757385	0.0588792	-1.28634	0.198325	0.999371	0
YER018C	265.433	0.0753542	0.0586189	1.28549	0.19862	0.999371	0
YER017C	1317.46	0.0597321	0.046475	1.28525	0.198704	0.999371	0
YGR205W	331.849	0.0752749	0.058634	1.28381	0.199208	0.999371	0.180628
YMR269W	488.957	0.0720698	0.0561502	1.28352	0.199311	0.999371	0
YOR227W	620.041	-0.0715522	0.0557598	-1.28322	0.199415	0.999371	0
YGL201C	1255.21	-0.0630468	0.0491454	-1.28286	0.19954	0.999371	0
YDR265W	251.67	-0.0751101	0.0585831	-1.28211	0.199803	0.999371	0
YPL075W	1725.55	-0.06169	0.0481767	-1.28049	0.200371	0.999371	-0.0830885
YML028W	16035.8	0.0542033	0.0423339	1.28038	0.200413	0.999371	0
YKL155C	642.376	0.0669637	0.0524904	1.27573	0.20205	0.999371	0
YOR286W	587.39	0.067704	0.053099	1.27505	0.202291	0.999371	0.158431
YKL035W	2974.87	0.0588928	0.0462268	1.274	0.202665	0.999371	0
YGL038C	585.599	0.0676722	0.053148	1.27328	0.20292	0.999371	0
YJL196C	1188.74	0.0707836	0.0555919	1.27327	0.202921	0.999371	0
YPL151C	473.055	-0.0701483	0.0551108	-1.27286	0.203068	0.999371	0
YHR048W	129.955	-0.0743648	0.0584236	-1.27286	0.203069	0.999371	0
YFL049W	726.231	-0.0645283	0.0507098	-1.2725	0.203195	0.999371	0
YGL242C	383.153	-0.0738566	0.0580428	-1.27245	0.203213	0.999371	-0.128969
YPL183W-A	211.57	0.075077	0.0590602	1.2712	0.203659	0.999371	0
YNL336W	443.925	0.0745262	0.0586366	1.27098	0.203734	0.999371	0
YIL153W	497.74	-0.0693437	0.0546142	-1.2697	0.204191	0.999371	0.0694758
YDR045C	221.566	0.074784	0.0589449	1.26871	0.204545	0.999371	0
YMR086W	1042.34	-0.0677356	0.0534025	-1.2684	0.204656	0.999371	0
YHR072W-A	531	0.0717893	0.0567317	1.26542	0.205722	0.999371	-0.115445
YMR146C	6906.61	0.0448882	0.0354767	1.26529	0.205769	0.999371	0
YKL058W	416.934	0.0717426	0.0567091	1.2651	0.205836	0.999371	0
YGR257C	755.072	0.0661779	0.0523536	1.26405	0.20621	0.999371	0
YPL188W	424.655	-0.0700036	0.0554153	-1.26325	0.206498	0.999371	0
YGR255C	774.312	-0.0655095	0.0519582	-1.26081	0.207376	0.999371	0
YGL037C	1142.99	-0.0656835	0.0521207	-1.26022	0.20759	0.999371	0
YNL098C	2377.72	-0.0531416	0.042185	-1.25973	0.207768	0.999371	-0.0966187
YDR444W	845.418	-0.0629158	0.049979	-1.25884	0.208086	0.999371	0
YDR041W	476.197	0.0701193	0.0558065	1.25647	0.208945	0.999371	0.105243
YDR534C	50.5318	0.0624905	0.0498551	1.25344	0.210045	0.999371	0
YPL141C	719.038	-0.0650253	0.0519647	-1.25134	0.210812	0.999371	0
YCL035C	1060.67	0.06549	0.0523413	1.25121	0.210857	0.999371	0
YMR293C	230.367	0.0733917	0.0586673	1.25098	0.210941	0.999371	0
YIR010W	695.196	-0.0639893	0.0511654	-1.25064	0.211068	0.999371	0
YBR282W	317.812	0.0722464	0.0578184	1.24954	0.211468	0.999371	0
YNL306W	991.924	0.0628569	0.0503118	1.24935	0.211539	0.999371	0
YER163C	416.643	0.0698676	0.0559318	1.24916	0.211608	0.999371	0
YPL026C	730.086	-0.0713554	0.0571777	-1.24796	0.212046	0.999371	0
YOL057W	1342.4	-0.0595294	0.0477496	-1.2467	0.212508	0.999371	0
YOR193W	128.081	-0.0727008	0.0583387	-1.24619	0.212696	0.999371	0
YOR377W	267.837	0.0729304	0.0585484	1.24564	0.212895	0.999371	0
YIL117C	359.635	-0.0705521	0.0566753	-1.24485	0.213188	0.999371	0
YGL255W	24984.4	-0.0581701	0.0467807	-1.24346	0.213697	0.999371	-0.0590499
YNL001W	942.31	0.0621405	0.0499998	1.24281	0.213936	0.999371	-0.115857
YOR267C	972.174	-0.0703124	0.056589	-1.24251	0.214049	0.999371	0
YDR315C	157.118	0.0731752	0.0589569	1.24116	0.214545	0.999371	0
YMR276W	2433.59	-0.063145	0.0508793	-1.24108	0.214578	0.999371	0.163357
YHR198C	342.272	0.0701803	0.0565731	1.24053	0.214781	0.999371	0.0678052
YFR039C	690.339	0.0635224	0.0512303	1.23994	0.214998	0.999371	0
YBR139W	793.845	-0.0656011	0.052916	-1.23972	0.215078	0.999371	0
YJL076W	2732.71	-0.0640935	0.0517195	-1.23925	0.215252	0.999371	0
YML126C	3414.2	0.0493268	0.0398047	1.23922	0.215263	0.999371	0
YJR110W	410.895	0.0692026	0.0558999	1.23797	0.215726	0.999371	0
YCR052W	1110.73	-0.0641628	0.0518632	-1.23715	0.21603	0.999371	0
YOR383C	230.022	0.0727798	0.058838	1.23695	0.216105	0.999371	0
YIL041W	2735.88	0.0495886	0.0401027	1.23654	0.216258	0.999371	0.0447578
YDR484W	364.231	-0.0710703	0.0574778	-1.23648	0.216279	0.999371	0
YMR212C	1579.04	0.0536402	0.0434036	1.23585	0.216515	0.999371	0
YBL103C	522.013	-0.0668008	0.0540842	-1.23513	0.216784	0.999371	0
YLR148W	692.633	0.0678189	0.054917	1.23494	0.216854	0.999371	-0.123423
YPR137C-B	7496.23	0.0620914	0.0503	1.23442	0.217046	0.999371	0
YIL042C	197.976	-0.0729912	0.0591332	-1.23435	0.217071	0.999371	0
YML128C	400.082	0.069678	0.0565622	1.23188	0.217993	0.999371	0
YKR058W	322.398	0.0719688	0.05844	1.2315	0.218137	0.999371	0.165619
YHR169W	1205.71	-0.0594057	0.0482518	-1.23116	0.218263	0.999371	0
YKL053C-A	182.691	0.0727301	0.05909	1.23084	0.218384	0.999371	0
YMR097C	354.339	0.0713533	0.0580464	1.22925	0.218979	0.999371	0
YPR202W	323.726	-0.0719225	0.0585388	-1.22863	0.219211	0.999371	-0.0843959
YER010C	571.082	0.065329	0.0532232	1.22745	0.219652	0.999371	0
YDR056C	1036.84	0.0630495	0.051394	1.22679	0.219902	0.999371	0
YLR210W	357.928	-0.0698086	0.0569122	-1.2266	0.219973	0.999371	0
YER152C	1208.39	-0.0572992	0.0467226	-1.22637	0.220059	0.999371	0
YDR500C	4568.28	0.0540594	0.0442121	1.22273	0.221432	0.999371	-0.0742431
YER169W	948.454	-0.0636455	0.0520533	-1.2227	0.221444	0.999371	-0.085955
YLL008W	4627.14	-0.0475701	0.0389416	-1.22157	0.221869	0.999371	0
YJR113C	609.65	0.0655187	0.0536386	1.22148	0.221903	0.999371	0
YJR112W-A	133.036	0.0712556	0.0584138	1.21984	0.222525	0.999371	0
YHR089C	3617.98	0.0480797	0.0394872	1.2176	0.223375	0.999371	0
YJL012C	1853.8	0.0523615	0.0430417	1.21653	0.223783	0.999371	0
YGL256W	1358.52	-0.0696815	0.0572879	-1.21634	0.223856	0.999371	-0.112126
YBR179C	700.925	0.0640963	0.0527022	1.2162	0.22391	0.999371	0
YJL084C	679.187	-0.0673655	0.0554364	-1.21519	0.224295	0.999371	0
YMR286W	198.643	0.0717751	0.0590697	1.21509	0.224331	0.999371	0
YKL123W	37.3315	0.0541456	0.0445629	1.21504	0.224352	0.999371	0
YGR202C	1091.59	0.0589803	0.048546	1.21494	0.224391	0.999371	0
YML113W	655.385	-0.0671514	0.0552827	-1.21469	0.224484	0.999371	0
YJL162C	442.589	0.0677522	0.0558286	1.21358	0.22491	0.999371	-0.100993
YDL214C	28.9025	0.0528858	0.0436695	1.21105	0.225877	NA	0.113688
YKL045W	686.83	0.0638033	0.0527036	1.21061	0.226046	0.999371	0
YOR232W	1684.02	0.0563922	0.0466107	1.20986	0.226334	0.999371	0
YGL107C	748.364	0.0602152	0.0498784	1.20724	0.227339	0.999371	0
YFR029W	374.398	-0.0690795	0.0572256	-1.20714	0.227376	0.999371	0
YPL095C	2944.57	0.0709524	0.058807	1.20653	0.227614	0.999371	-0.131826
YPL231W	37611.4	0.0551976	0.0457672	1.20605	0.227798	0.999371	0
YDR361C	1292.73	0.0563115	0.0467809	1.20373	0.228694	0.999371	0
YDR378C	397.731	0.0698844	0.0580844	1.20315	0.228917	0.999371	0
YGL220W	700.172	0.0638319	0.0531729	1.20046	0.229961	0.999371	0
YGR073C	33.5866	0.0537052	0.0447387	1.20042	0.229977	0.999371	0
YGR174C	331.189	0.0691271	0.0575939	1.20025	0.230043	0.999371	0.0841632
YMR096W	2229.94	-0.0625467	0.0521376	-1.19965	0.230277	0.999371	0
YDR179C	109.73	0.0693527	0.0578146	1.19957	0.230306	0.999371	-0.0745565
YER056C	10362.5	-0.0558625	0.046611	-1.19848	0.23073	0.999371	0
YDR170C	3424.19	-0.0597215	0.0498727	-1.19748	0.231121	0.999371	0
YLR278C	1604.31	-0.0571	0.0476836	-1.19748	0.231121	0.999371	0
YKL129C	674.166	-0.0640232	0.0534739	-1.19728	0.231198	0.999371	0
YBR145W	1847.16	-0.0616411	0.0514924	-1.19709	0.23127	0.999371	0
YKL120W	2264.98	-0.0615611	0.0514316	-1.19695	0.231325	0.999371	-0.08723
YFL055W	61.5997	-0.0622724	0.0520387	-1.19666	0.23144	0.999371	0
YBR280C	132.126	-0.0698393	0.0583848	-1.19619	0.231623	0.999371	0
YDL178W	1823.43	0.0512554	0.0428502	1.19615	0.231636	0.999371	-0.120116
YOR389W	568.315	-0.0684062	0.0572198	-1.1955	0.231892	0.999371	0
YGL236C	638.589	0.066242	0.0554538	1.19455	0.232265	0.999371	0
YDL033C	343.5	0.0694548	0.058153	1.19435	0.232343	0.999371	0
YLR095C	1002.65	-0.0598548	0.0501369	-1.19383	0.232545	0.999371	0
YIL108W	608.619	-0.0663261	0.0555849	-1.19324	0.232776	0.999371	0
YDL042C	601.874	-0.0626353	0.0524948	-1.19317	0.232803	0.999371	0
YJL058C	208.21	0.0703078	0.0589254	1.19317	0.232804	0.999371	-0.114066
YMR015C	1354.35	0.0577253	0.048428	1.19198	0.233268	0.999371	0
YKR070W	642.272	0.0629085	0.0528057	1.19132	0.233528	0.999371	0
YGL143C	328.094	0.0681012	0.0572529	1.18948	0.234251	0.999371	0
YDR488C	375.286	-0.0666181	0.056028	-1.18901	0.234434	0.999371	0
YIL154C	574.123	-0.0673074	0.0566145	-1.18887	0.23449	0.999371	-0.0808235
YGL001C	898.635	0.0584421	0.0492702	1.18616	0.23556	0.999371	-0.0326197
YOR108W	3780.09	-0.058643	0.0494412	-1.18612	0.235577	0.999371	0
YOL122C	614.475	0.0632169	0.0533032	1.18599	0.235628	0.999371	0
YGR223C	391.916	0.0668934	0.056407	1.18591	0.235659	0.999371	0
YKL032C	1176.34	-0.0633365	0.053443	-1.18512	0.235969	0.999371	0
YDR163W	224.933	0.0700142	0.0590972	1.18473	0.236124	0.999371	0
YGR207C	1289.22	0.057184	0.0482953	1.18405	0.236394	0.999371	-0.145891
YKL114C	894.777	-0.0580094	0.0490869	-1.18177	0.237298	0.999371	0
YBR213W	206.994	-0.0696911	0.0589934	-1.18134	0.237469	0.999371	0.10901
YDR159W	1130.12	-0.0566212	0.0480041	-1.17951	0.238196	0.999371	0
YDL070W	3147.4	-0.0531523	0.0451574	-1.17705	0.239177	0.999371	-0.0722603
YKL005C	864.694	0.058962	0.0501314	1.17615	0.239535	0.999371	0
YLR121C	307.496	-0.0691417	0.0587929	-1.17602	0.239586	0.999371	0
YMR316W	271.299	-0.0685171	0.0582804	-1.17565	0.239736	0.999371	0
YKR076W	184.971	0.0694615	0.059143	1.17447	0.240208	0.999371	0
YOL093W	758.49	0.0591913	0.0504244	1.17386	0.24045	0.999371	0
YER058W	83.6172	0.0643852	0.0548547	1.17374	0.240499	0.999371	0
YCR012W	104747	-0.044305	0.0377669	-1.17312	0.240748	0.999371	-0.229894
YOR329C	808.485	-0.0600431	0.0511949	-1.17283	0.240862	0.999371	0
YGL058W	599.054	0.0622141	0.0530742	1.17221	0.241113	0.999371	0
YKL179C	1087.58	-0.0555799	0.0474803	-1.17059	0.241764	0.999371	0
YNL076W	940.257	0.0579162	0.0495144	1.16968	0.242128	0.999371	0
YKL091C	264.285	-0.0684205	0.058495	-1.16968	0.242129	0.999371	0
YFL025C	620.615	0.0629208	0.0537951	1.16964	0.242146	0.999371	0
YFR014C	363.781	0.0668441	0.057191	1.16879	0.242489	0.999371	0.167103
YMR303C	24.9269	-0.0469681	0.0402331	-1.1674	0.243049	NA	0
YNL298W	846.401	-0.0609617	0.0523003	-1.16561	0.243773	0.999371	0
YEL022W	1618.04	-0.0569391	0.0489607	-1.16295	0.244848	0.999371	0
YBR034C	3212.14	0.0506962	0.0436118	1.16244	0.245056	0.999371	0
YER037W	289.438	-0.0686828	0.0591733	-1.16071	0.245762	0.999371	0
YOR321W	622.972	-0.0615559	0.0530378	-1.16061	0.245803	0.999371	-0.102193
YOR382W	410.439	0.0465449	0.0401129	1.16035	0.245907	0.999371	0.0882729
YOR317W	3383.93	0.0523616	0.0451288	1.16027	0.245939	0.999371	0
YBL074C	139.756	-0.0677432	0.0584236	-1.15952	0.246245	0.999371	0
YNL141W	3139.1	0.0467893	0.0403796	1.15873	0.246565	0.999371	0
YLR304C	10576.9	-0.0519802	0.0448607	-1.1587	0.246577	0.999371	0
YOL045W	1110.84	-0.0611383	0.0528141	-1.15761	0.247021	0.999371	0
YGR212W	178.848	-0.0682712	0.0590709	-1.15575	0.247783	0.999371	0
YMR102C	369.911	-0.0682517	0.059124	-1.15438	0.248344	0.999371	0
YGR076C	248.522	0.0677209	0.0586653	1.15436	0.248352	0.999371	0
YBR132C	168.153	0.0675529	0.0585478	1.15381	0.248579	0.999371	0
YDR297W	1645.35	0.053512	0.0464041	1.15317	0.248839	0.999371	0.130522
YML032C	558.595	-0.0619111	0.0537584	-1.15165	0.249463	0.999371	0.177077
YMR031C	1358.52	0.0617286	0.0536305	1.151	0.249733	0.999371	0
YOR352W	217.1	0.0677332	0.0589019	1.14993	0.250171	0.999371	0
YMR240C	412.441	-0.0640954	0.0557989	-1.14869	0.250685	0.999371	0
YNL295W	368.107	-0.064165	0.0558694	-1.14848	0.250769	0.999371	0
YIL140W	796.288	0.0612391	0.0533218	1.14848	0.25077	0.999371	0
YIL049W	189.702	0.0678297	0.0590688	1.14832	0.250838	0.999371	-0.0924618
YNL187W	209.038	-0.0676523	0.0589151	-1.1483	0.250844	0.999371	0
YAR035W	90.1587	-0.0648151	0.056557	-1.14602	0.251789	0.999371	0.113736
YMR095C	283.678	-0.0659282	0.0575538	-1.14551	0.251999	0.999371	0
YMR262W	194.118	0.0676643	0.0591213	1.1445	0.252416	0.999371	0
YGR063C	338.892	0.065998	0.0576716	1.14438	0.252468	0.999371	0
YDL008W	224.497	-0.0672397	0.0588556	-1.14245	0.253266	0.999371	0
YIL056W	442.293	-0.0663615	0.0580887	-1.14242	0.253281	0.999371	0
YIL107C	441.52	-0.0642483	0.0563325	-1.14052	0.254071	0.999371	0
YGR146C	216.279	-0.0673739	0.0591134	-1.13974	0.254394	0.999371	0
YJR092W	1598.62	-0.0592929	0.0520285	-1.13962	0.254444	0.999371	0
YOR273C	1181.88	0.0654827	0.0575021	1.13879	0.254791	0.999371	-0.0588389
YNR041C	470.708	0.0638672	0.0560865	1.13873	0.254817	0.999371	0
YBR026C	936.297	0.0558852	0.0490774	1.13872	0.254822	0.999371	0.0388986
YMR291W	1267.1	-0.0642409	0.0564221	-1.13858	0.25488	0.999371	0
YCR088W	2065.6	-0.0553105	0.0486769	-1.13628	0.255841	0.999371	0.0461122
YDL078C	1875.34	0.0521611	0.0459558	1.13503	0.256364	0.999371	0.106814
YKR071C	1322.37	-0.0562572	0.0495647	-1.13502	0.256365	0.999371	-0.059054
YPL202C	529.076	-0.0613162	0.0540547	-1.13434	0.256654	0.999371	-0.0877583
YDR066C	51.1149	0.0562768	0.0496125	1.13433	0.256658	0.999371	0
YBR093C	168.778	0.0669506	0.0590381	1.13402	0.256785	0.999371	0
YOR023C	625.284	-0.0637482	0.0562504	-1.13329	0.257091	0.999371	0.166864
YKR057W	3054.69	0.0560282	0.0494449	1.13315	0.257153	0.999371	0
YMR090W	335.908	0.0656048	0.0578997	1.13308	0.257182	0.999371	0
YKL192C	1059.55	0.0558664	0.0493257	1.1326	0.257381	0.999371	0.106486
YDR034C-D	948.747	0.0652779	0.057673	1.13186	0.257693	0.999371	0
YJR042W	1771.48	-0.0491138	0.0434279	-1.13093	0.258086	0.999371	0
YKL216W	3997.16	0.0562064	0.0497349	1.13012	0.258426	0.999371	0
YDR017C	1747.04	-0.0503158	0.0445302	-1.12992	0.258508	0.999371	0
YOR010C	104.861	-0.0643997	0.0570111	-1.1296	0.258646	0.999371	0
YGR150C	806.669	0.0565539	0.0501649	1.12736	0.25959	0.999371	0
YMR166C	284.572	0.0654786	0.0580889	1.12721	0.259652	0.999371	0
YAR014C	1979.41	-0.0485709	0.043165	-1.12524	0.260488	0.999371	0
YGR021W	466.318	0.0616564	0.0548312	1.12448	0.260811	0.999371	0
YHL007C	2431.47	-0.048856	0.0434499	-1.12442	0.260834	0.999371	-0.11061
YIL165C	116.097	-0.0649768	0.0577896	-1.12437	0.260857	0.999371	0
YBR042C	575.703	0.0603114	0.0536436	1.1243	0.260887	0.999371	0
YDR059C	130.66	0.06589	0.0586357	1.12372	0.261132	0.999371	0.108226
YMR261C	1058.34	-0.0557893	0.0496487	-1.12368	0.261148	0.999371	0
YPL211W	1188.22	0.0549887	0.0489479	1.12341	0.261262	0.999371	0
YPR035W	26936.8	-0.0395512	0.0352474	-1.1221	0.261819	0.999371	0.220213
YOR051C	2523.64	-0.0459334	0.0409536	-1.1216	0.262034	0.999371	-0.100584
YPL241C	218.817	0.0661868	0.059022	1.12139	0.262121	0.999371	0
YOR142W-B	7532.78	-0.0493803	0.0440476	-1.12107	0.262259	0.999371	0
YGR081C	653.879	0.0586387	0.0523901	1.11927	0.263025	0.999371	0
YOR215C	421.935	0.062876	0.0561851	1.11909	0.263103	0.999371	0
YKR006C	689.781	0.058709	0.0524648	1.11902	0.263133	0.999371	0
YNR027W	555.587	-0.0596663	0.0533733	-1.1179	0.263608	0.999371	0
YNL300W	428.871	0.0613558	0.054898	1.11763	0.263724	0.999371	0
YLR337C	531.352	-0.0622893	0.0558492	-1.11531	0.264717	0.999371	0
YLR438W	77.5166	-0.0605239	0.0542747	-1.11514	0.26479	0.999371	0
YOL116W	300.305	0.0649914	0.0583413	1.11399	0.265285	0.999371	0
YPL221W	1668.37	0.0523111	0.046999	1.11303	0.265697	0.999371	0.20383
YDL195W	3397.04	-0.0550646	0.0495003	-1.11241	0.265963	0.999371	0.0685113
YIL031W	630.199	-0.0605456	0.054477	-1.1114	0.266398	0.999371	0
YBL038W	409.426	0.0620592	0.0558431	1.11131	0.266433	0.999371	0
YJR135W-A	209.623	0.0655224	0.0590253	1.11007	0.266967	0.999371	0
YBR268W	280.783	0.0655136	0.0590335	1.10977	0.267098	0.999371	0
YDR128W	1203.66	-0.057202	0.0516071	-1.10841	0.267683	0.999371	0
YJL003W	85.4159	0.0625931	0.0564722	1.10839	0.267694	0.999371	0
YER089C	1672.32	-0.0553603	0.0499972	-1.10727	0.268178	0.999371	-0.0210947
YPL209C	102.836	0.0633437	0.0572099	1.10722	0.268201	0.999371	0
YLR348C	1280.82	0.0580125	0.0524157	1.10678	0.26839	0.999371	0.155414
YNR022C	422.256	0.0640533	0.0579004	1.10627	0.268611	0.999371	0
YKR069W	287.21	0.0645055	0.0583196	1.10607	0.268696	0.999371	0.139627
YMR196W	427.098	0.063622	0.0575269	1.10595	0.268747	0.999371	0.101993
YCL012C	147.028	0.0651176	0.0589002	1.10556	0.268918	0.999371	0
YKL175W	2659.84	-0.0570794	0.05163	-1.10555	0.268922	0.999371	0
YDR464W	1730.05	-0.0580042	0.0524976	-1.10489	0.269206	0.999371	0
YCR073W-A	673.748	-0.0578935	0.0524183	-1.10445	0.269397	0.999371	0.107767
YDR409W	716.576	-0.0593985	0.0538026	-1.10401	0.269589	0.999371	0
YJR124C	723.194	-0.0564402	0.0511375	-1.10369	0.269726	0.999371	-0.0771658
YPL048W	3818.4	-0.0526103	0.0477163	-1.10256	0.270217	0.999371	0
YHL030W	882.46	-0.0586566	0.0532229	-1.10209	0.270421	0.999371	0.291575
YLR035C	264.04	-0.0640935	0.0581601	-1.10202	0.270454	0.999371	-0.0711934
YMR243C	4496.42	-0.0404123	0.0366821	-1.10169	0.270597	0.999371	-0.078678
YOR148C	288.316	-0.064152	0.0582389	-1.10153	0.270665	0.999371	0
YGR287C	63.979	-0.0590828	0.0536494	-1.10128	0.270776	0.999371	0.0811432
YOL033W	305.104	0.0637399	0.0579381	1.10014	0.271272	0.999371	0
YJL090C	549.377	0.0593969	0.0539984	1.09997	0.271343	0.999371	0
YAL025C	2863.02	0.0453835	0.041286	1.09925	0.27166	0.999371	0
YAL012W	3457.49	-0.0511277	0.0465338	-1.09872	0.27189	0.999371	0.0992424
YKL130C	355.498	0.0624208	0.0568301	1.09837	0.272041	0.999371	0
YDR043C	193.973	0.0646708	0.058898	1.09801	0.272199	0.999371	0
YLR411W	34.0665	0.0506447	0.0461402	1.09763	0.272368	0.999371	0
YPL236C	221.651	0.0647405	0.059044	1.09648	0.27287	0.999371	0
YDR011W	1426.14	-0.0538579	0.0491361	-1.0961	0.273037	0.999371	0.175467
YLR324W	540.69	-0.0583931	0.0533307	-1.09492	0.27355	0.999371	0
YBR199W	1530.8	-0.0475901	0.0436107	-1.09125	0.275164	0.999371	-0.116308
YLR259C	8302.01	0.0430988	0.0395055	1.09096	0.275291	0.999371	0
YCL017C	1438.39	0.0506315	0.0464295	1.0905	0.275492	0.999371	0
YMR265C	487.102	-0.060259	0.055293	-1.08981	0.275796	0.999371	-0.0912192
YCL009C	4844.04	-0.0565551	0.0519066	-1.08955	0.275909	0.999371	0.0788145
YJR055W	132.703	0.0637866	0.0585628	1.0892	0.276066	0.999371	0
YDR096W	379.071	0.062977	0.0578247	1.0891	0.276109	0.999371	0.137591
YGR155W	14984.8	0.0371826	0.0342976	1.08412	0.278313	0.999371	0.144075
YCL050C	2502.45	-0.045865	0.0423096	-1.08403	0.278351	0.999371	-0.0863013
YAL028W	73.5664	-0.0593889	0.0548486	-1.08278	0.278907	0.999371	0
YIL156W	461.899	-0.061266	0.0566401	-1.08167	0.279398	0.999371	0
YKL163W	171.999	0.0635741	0.0587744	1.08166	0.279403	0.999371	0
YOL088C	467.044	0.0592257	0.0547728	1.0813	0.279565	0.999371	0
YMR208W	1177.12	-0.0505225	0.0467488	-1.08072	0.27982	0.999371	0
YGR230W	56.4746	0.0560678	0.0518824	1.08067	0.279844	0.999371	0.102549
YMR170C	275.345	0.0626844	0.0580562	1.07972	0.280267	0.999371	0
YOR327C	658.627	0.0581886	0.0539531	1.0785	0.280809	0.999371	0
YHR129C	353.205	-0.060834	0.0564377	-1.0779	0.281079	0.999371	0
YPL219W	134.443	-0.0634274	0.0588455	-1.07786	0.281095	0.999371	0
YIL039W	1595.84	0.047415	0.0439965	1.0777	0.281168	0.999371	0
YBL009W	841.56	0.0530045	0.0492268	1.07674	0.281596	0.999371	0
YER115C	192.369	-0.06352	0.0590422	-1.07584	0.281998	0.999371	0
YOL072W	372.108	0.0613608	0.0570547	1.07547	0.282163	0.999371	0
YNL095C	223.004	-0.0634672	0.0590458	-1.07488	0.282428	0.999371	0
YNL092W	30.4536	-0.0471735	0.0438941	-1.07471	0.282504	NA	0
YOL044W	225.001	0.0632832	0.0588901	1.0746	0.282554	0.999371	0
YGL092W	2515.88	-0.0530929	0.0494413	-1.07386	0.282886	0.999371	0
YKL194C	299.49	0.0619689	0.0577484	1.07308	0.283234	0.999371	0
YMR030W	290.229	0.0633458	0.0590839	1.07213	0.28366	0.999371	0
YER144C	569.661	-0.0593774	0.0553908	-1.07197	0.283733	0.999371	0
YCR075C	206.982	0.0633324	0.0590807	1.07196	0.283736	0.999371	0
YPR134W	205.675	0.063272	0.0591034	1.07053	0.28438	0.999371	0
YDL177C	152.096	0.0630707	0.0589192	1.07046	0.284412	0.999371	0
YBR037C	250.818	0.0626945	0.0586179	1.06955	0.284824	0.999371	0
YIL073C	51.6759	-0.0534173	0.0499907	-1.06854	0.285275	0.999371	0
YMR168C	361.555	-0.0608973	0.0570303	-1.06781	0.285608	0.999371	0
YLR185W	2718.41	0.0488983	0.0458064	1.0675	0.285746	0.999371	0
YLR360W	345.348	-0.0608056	0.0569679	-1.06737	0.285807	0.999371	0
YOR346W	1593.26	-0.0522354	0.0489465	-1.06719	0.285884	0.999371	0
YKL012W	709.3	-0.0543957	0.0509775	-1.06705	0.285948	0.999371	0
YOR216C	1008.11	-0.0517435	0.0485034	-1.0668	0.286061	0.999371	-0.15115
YGL186C	2617.04	-0.0455986	0.0427487	-1.06667	0.286123	0.999371	-0.0720964
YBL007C	2760.01	-0.0535418	0.0502022	-1.06652	0.286187	0.999371	0
YOR164C	992.758	-0.0528957	0.0496351	-1.06569	0.286563	0.999371	-0.0706225
YDL205C	1356.16	0.0505227	0.047416	1.06552	0.286641	0.999371	0
YDR485C	898.064	0.0534035	0.0501553	1.06476	0.286983	0.999371	0
YJL031C	435.246	-0.0588177	0.0552552	-1.06447	0.287114	0.999371	0
YOR063W	60279.8	-0.0353244	0.0331864	-1.06442	0.287136	0.999371	0
YDR034C	1974.79	-0.0493915	0.0464024	-1.06442	0.28714	0.999371	0
YER015W	422.772	0.0605555	0.056895	1.06434	0.287176	0.999371	0.081589
YPL055C	332.12	-0.0610145	0.0573272	-1.06432	0.287183	0.999371	0
YLR194C	625.41	-0.0583423	0.0548196	-1.06426	0.287211	0.999371	0
YMR012W	6981.97	0.0487763	0.0458424	1.064	0.287329	0.999371	0
YOR316C	1019.21	-0.0512534	0.0481913	-1.06354	0.287537	0.999371	0
YDR285W	155.825	0.0628215	0.0590758	1.0634	0.287599	0.999371	0
YMR314W	1583.55	-0.0485364	0.0456455	-1.06333	0.28763	0.999371	0.153985
YGL163C	606.526	-0.0561903	0.052848	-1.06324	0.287672	0.999371	0
YDR363W-A	718.391	0.0553107	0.0520452	1.06274	0.287898	0.999371	0
YPL144W	181.175	0.0627183	0.0590414	1.06228	0.28811	0.999371	0
YBR110W	726.95	-0.0555878	0.0523527	-1.06179	0.288329	0.999371	0
YGL145W	671.778	-0.0543626	0.0512113	-1.06154	0.288447	0.999371	0
YNL254C	484.655	-0.0604697	0.0569671	-1.06149	0.288469	0.999371	-0.0756492
YLR040C	104.421	-0.0603512	0.0569043	-1.06057	0.288884	0.999371	0
YJR085C	781.836	0.0569931	0.0537768	1.05981	0.289232	0.999371	0
YCR084C	2256.13	-0.0549694	0.0518738	-1.05968	0.289292	0.999371	0
YIL155C	362.218	0.0610402	0.05763	1.05917	0.289521	0.999371	0.169066
YJL147C	207.839	0.0624037	0.0589223	1.05908	0.289561	0.999371	0
YCR041W	12.6617	0.033704	0.0318263	1.059	0.289601	NA	0
YDR291W	743.162	-0.0543814	0.0513595	-1.05884	0.289674	0.999371	0
YMR282C	553.861	0.055519	0.0524652	1.05821	0.289962	0.999371	-0.0633152
YNL158W	326.169	-0.0601873	0.0568835	-1.05808	0.290019	0.999371	0
YHR017W	344.041	-0.0604403	0.0571387	-1.05778	0.290155	0.999371	0
YKR072C	1267	-0.0509208	0.0481428	-1.0577	0.29019	0.999371	0
YGL223C	581.039	-0.0563437	0.0532784	-1.05753	0.290268	0.999371	0
YOL008W	217.875	0.0624583	0.0590734	1.0573	0.290374	0.999371	0
YLR100W	1173.8	-0.0506118	0.0479441	-1.05564	0.291132	0.999371	0
YBL090W	292.639	0.0608938	0.0577116	1.05514	0.291361	0.999371	0
YGR122W	336.106	0.0606865	0.0575331	1.05481	0.291513	0.999371	-0.0656155
YMR186W	20165.9	-0.0437517	0.0414808	-1.05475	0.291542	0.999371	0
YOL043C	262.114	0.0618277	0.0586209	1.0547	0.291561	0.999371	0
YGR055W	2101.33	-0.0484555	0.0459484	-1.05456	0.291625	0.999371	0.0866913
YFL017C	438.351	-0.0588819	0.0558711	-1.05389	0.291934	0.999371	0
YDR183C-A	25.2381	0.0436787	0.0414478	1.05382	0.291964	NA	0
YGR029W	558.449	0.0592824	0.0563125	1.05274	0.292461	0.999371	0
YDR104C	458.552	-0.0583914	0.0554804	-1.05247	0.292585	0.999371	0
YER064C	1112.03	-0.0517153	0.0491806	-1.05154	0.293011	0.999371	0
YOR324C	647.201	0.0550234	0.0523502	1.05106	0.293229	0.999371	0
YBL084C	531.595	0.0565036	0.05376	1.05103	0.293243	0.999371	-0.12316
YOR083W	183.535	-0.0613431	0.0583704	-1.05093	0.293292	0.999371	0
YKL140W	658.906	-0.055219	0.0525598	-1.05059	0.293445	0.999371	0
YGR175C	6195.67	0.0420408	0.0400985	1.04844	0.294436	0.999371	0
YDR512C	333.677	0.060345	0.0576134	1.04741	0.29491	0.999371	0
YKR019C	323.503	-0.0596776	0.0569894	-1.04717	0.295021	0.999371	0
YGR074W	198.328	-0.0617502	0.0590035	-1.04655	0.295306	0.999371	0
YOR120W	316.729	0.0610028	0.0582952	1.04645	0.295355	0.999371	0.152181
YNR015W	672.993	-0.058423	0.0558401	-1.04626	0.295443	0.999371	0
YPR082C	252.5	0.0618239	0.0590994	1.0461	0.295515	0.999371	0
YMR088C	1015.72	-0.0520422	0.0497725	-1.0456	0.295745	0.999371	0.102974
YLR345W	346.912	0.0596588	0.0571488	1.04392	0.296522	0.999371	0
YOL125W	866.329	0.0524059	0.0502275	1.04337	0.296777	0.999371	0.11271
YLR214W	915.122	-0.0563897	0.0541088	-1.04215	0.29734	0.999371	-0.0680469
YGR121C	491.804	-0.0604472	0.0580306	-1.04164	0.297578	0.999371	0
YIL037C	25.938	-0.0415115	0.0398555	-1.04155	0.297621	NA	-0.081683
YMR013C	360.867	0.0600743	0.0577049	1.04106	0.297847	0.999371	0
YDL069C	101.804	0.0596079	0.0572853	1.04054	0.298087	0.999371	0
YGR042W	290.807	0.0600845	0.0577442	1.04053	0.298094	0.999371	0
YGR209C	1675.48	0.0512967	0.0493562	1.03932	0.298657	0.999371	0.128994
YDL138W	494.151	-0.0572229	0.0550984	-1.03856	0.29901	0.999371	-0.290059
YIR033W	2274.12	0.053485	0.0515385	1.03777	0.299379	0.999371	-0.0557513
YBR240C	96.3006	-0.0592367	0.0571109	-1.03722	0.299632	0.999371	0
YDR124W	148.365	0.0608356	0.0586604	1.03708	0.299698	0.999371	-0.116118
YDR027C	719.265	-0.0525193	0.0506428	-1.03705	0.299711	0.999371	0
YBL061C	1472.06	-0.0460942	0.0444703	-1.03652	0.299961	0.999371	-0.154747
YER080W	1493.96	-0.0478316	0.0461488	-1.03647	0.299985	0.999371	0
YCR026C	945.002	-0.0508859	0.0491392	-1.03555	0.300414	0.999371	0
YPR005C	103.533	0.0586313	0.056678	1.03446	0.30092	0.999371	0.169571
YDL048C	2310.86	-0.0573023	0.0554342	-1.0337	0.301277	0.999371	0.198886
YGR168C	195.683	0.0609824	0.059011	1.03341	0.301413	0.999371	0
YDR319C	262.716	-0.0604918	0.0585719	-1.03278	0.301707	0.999371	0
YLR258W	990.217	0.0575219	0.0557349	1.03206	0.302043	0.999371	0.197936
YNL168C	558.155	-0.0557871	0.054065	-1.03185	0.302141	0.999371	0.0381784
YGR004W	465.146	0.056045	0.0543221	1.03172	0.302204	0.999371	0
YIL002C	700.81	-0.0537751	0.0521614	-1.03094	0.30257	0.999371	0
YJL131C	243.769	0.0606048	0.058808	1.03055	0.30275	0.999371	0
YGL120C	5238.03	0.0404501	0.0392632	1.03023	0.302902	0.999371	0
YLR332W	1022.22	-0.0524142	0.0509184	-1.02938	0.303302	0.999371	0
YPR098C	366.807	0.0590582	0.0573818	1.02922	0.303378	0.999371	0
YLR253W	1117.43	0.0523426	0.0508643	1.02906	0.30345	0.999371	0
YJR096W	317.648	0.0594583	0.0577904	1.02886	0.303545	0.999371	0
YKL219W	386.776	-0.0582013	0.0566586	-1.02723	0.304313	0.999371	0
YKL106W	762.567	-0.0524589	0.0511347	-1.0259	0.30494	0.999371	0
YDR186C	1754.52	-0.0462319	0.0450996	-1.02511	0.305313	0.999371	0
YAL032C	338.678	0.0594497	0.0580772	1.02363	0.306009	0.999371	0
YDR198C	483.678	-0.0558836	0.0546429	-1.02271	0.306447	0.999371	-0.114962
YGL114W	933.723	-0.0500801	0.0489696	-1.02268	0.30646	0.999371	0
YBR038W	840.581	-0.0544224	0.0532817	-1.02141	0.307061	0.999371	0
YGR231C	1270.32	0.0463218	0.0454185	1.01989	0.307781	0.999371	0.0769074
YLR120C	831.564	-0.0562407	0.055154	-1.0197	0.30787	0.999371	0
YDR183W	175.09	0.060198	0.0590445	1.01954	0.307948	0.999371	0
YBR130C	873.252	-0.0516115	0.0506706	-1.01857	0.308408	0.999371	0
YDR292C	1688.14	-0.0448946	0.0441224	-1.0175	0.308915	0.999371	0
YJL051W	413.775	-0.0569723	0.0560034	-1.0173	0.309011	0.999371	0
YNL327W	8849.3	-0.0482768	0.0474865	-1.01664	0.309324	0.999371	0
YPL181W	1173.04	0.0475151	0.0467846	1.01562	0.309813	0.999371	0
YCR095C	343.007	0.0582971	0.0574179	1.01531	0.309957	0.999371	0
YBR109C	1570.42	0.0460476	0.0453657	1.01503	0.310091	0.999371	0
YER167W	1047	-0.0490396	0.0484613	-1.01193	0.31157	0.999371	0
YHR135C	1851.47	-0.0474002	0.04687	-1.01131	0.311866	0.999371	0
YKL181W	5077.2	0.0377868	0.0373741	1.01104	0.311996	0.999371	0
YCR003W	271.243	0.0593103	0.0587077	1.01026	0.312368	0.999371	0
YGR250C	1332.66	0.0489077	0.04845	1.00945	0.31276	0.999371	0
YFL038C	3652.33	0.0441931	0.0437821	1.00939	0.312789	0.999371	0
YML078W	1616.66	0.0450204	0.0446124	1.00915	0.312904	0.999371	0.0602039
YMR006C	2152.35	0.0481949	0.0478189	1.00786	0.31352	0.999371	0.0272975
YHR081W	788.794	0.0514231	0.0510346	1.00761	0.313641	0.999371	0
YDR432W	3226.76	-0.0487473	0.0484091	-1.00699	0.313941	0.999371	0.0848668
YOR358W	175.164	0.0595299	0.05912	1.00693	0.313967	0.999371	0
YPL002C	225.288	0.0590502	0.0586953	1.00605	0.314393	0.999371	0
YHR038W	156.106	0.0594602	0.0591042	1.00602	0.314405	0.999371	0
YNL322C	2111.83	0.04328	0.0430241	1.00595	0.314441	0.999371	0
YDL218W	26.0022	-0.041634	0.0414466	-1.00452	0.315127	NA	0
YDR018C	25.4691	0.0403638	0.0401867	1.00441	0.315182	NA	0.142
YER174C	158.935	-0.0590311	0.0587777	-1.00431	0.315229	0.999371	0
YGL088W	27.3335	-0.0428363	0.0426767	-1.00374	0.315505	NA	-0.143192
YDR519W	476.688	-0.0577045	0.0574977	-1.0036	0.315573	0.999371	0
YGR286C	2761.33	-0.0524083	0.0522296	-1.00342	0.315658	0.999371	0
YPL083C	350.495	-0.0570965	0.0569666	-1.00228	0.316209	0.999371	0
YOR095C	1388.94	-0.0465818	0.0464976	-1.00181	0.316435	0.999371	0
YNL124W	1077.17	-0.052986	0.0528996	-1.00163	0.316521	0.999371	0
YEL026W	2531.44	0.0411544	0.0410886	1.0016	0.316537	0.999371	0
YDR261C-D	9679.24	-0.0521991	0.052117	-1.00158	0.316549	0.999371	0
YPR171W	601.177	-0.0535549	0.0535151	-1.00074	0.31695	0.999371	0
YKR014C	978.697	0.0496742	0.0496464	1.00056	0.317039	0.999371	0
YCL027W	430.967	-0.0588848	0.0588671	-1.0003	0.317165	0.999371	0
YMR207C	964.925	-0.0538851	0.0538762	-1.00016	0.317231	0.999371	0
YJL019W	383.866	-0.0571612	0.0571967	-0.999378	0.317611	0.999371	0
YLL019C	590.033	0.0579314	0.0579954	0.998897	0.317844	0.999371	0.0961397
YPL072W	313.393	-0.0570133	0.0570793	-0.998845	0.31787	0.999371	0
YOR042W	1238.66	-0.0493561	0.0494407	-0.998289	0.318139	0.999371	0
YPL163C	1769.12	0.0451905	0.0453896	0.995613	0.319438	0.999371	0
YGL119W	536.839	-0.0540575	0.0542968	-0.995592	0.319448	0.999371	0
YIL109C	3083.79	-0.0493016	0.0495374	-0.99524	0.319619	0.999371	0
YNL249C	253.277	-0.0582219	0.0585356	-0.994641	0.319911	0.999371	-0.0432217
YJR050W	227.074	-0.0586844	0.0590025	-0.994608	0.319927	0.999371	0
YPL233W	296.115	-0.0571806	0.0575134	-0.994214	0.320119	0.999371	0
YCL010C	560.391	-0.0539163	0.0542539	-0.993777	0.320331	0.999371	0
YLR328W	846.905	0.0479907	0.0483151	0.993286	0.320571	0.999371	0
YJL139C	349.709	0.0570768	0.0574683	0.993188	0.320618	0.999371	0
YDL137W	3045.4	0.0463393	0.0466785	0.992735	0.320839	0.999371	0.409472
YLL010C	725.232	-0.0543101	0.0547405	-0.992138	0.32113	0.999371	0
YJL034W	6186.99	-0.0586113	0.0590857	-0.991971	0.321211	0.999371	-0.0724298
YJR076C	1634.89	0.0439529	0.0443305	0.991483	0.32145	0.999371	0
YMR047C	2048.81	-0.0442083	0.0446124	-0.990942	0.321714	0.999371	0
YIR035C	749.418	-0.0513348	0.0518074	-0.990877	0.321746	0.999371	0
YKR074W	581.414	0.05514	0.0557027	0.989898	0.322224	0.999371	0
YAL015C	282.374	0.0572626	0.0578473	0.989893	0.322227	0.999371	0
YHR023W	1729.49	-0.048091	0.0485948	-0.989633	0.322354	0.999371	0
YHR204W	778.828	-0.0532335	0.0537932	-0.989595	0.322372	0.999371	0
YAL040C	787.559	-0.0528445	0.0534192	-0.989241	0.322545	0.999371	0
YDL046W	971.516	0.0496949	0.0502442	0.989067	0.32263	0.999371	0
YOL011W	1571.27	-0.0454552	0.0459741	-0.988715	0.322803	0.999371	0
YNR040W	240.576	0.0580236	0.0587106	0.988298	0.323007	0.999371	0
YOR179C	197.727	-0.0583179	0.0590321	-0.987902	0.323201	0.999371	0.0982556
YBR198C	1694.02	-0.0448095	0.0453647	-0.987763	0.323269	0.999371	0
YMR184W	322.426	0.0578277	0.0585786	0.987181	0.323554	0.999371	0
YOR310C	7580.25	0.0412219	0.0417619	0.987069	0.323609	0.999371	0
YMR232W	80.9963	0.052507	0.0531952	0.987063	0.323612	0.999371	-0.128976
YGR282C	14901.4	0.0331517	0.0335868	0.987045	0.323621	0.999371	-0.0147496
YER049W	3831.65	-0.0392482	0.0397759	-0.986732	0.323774	0.999371	-0.228864
YBR085W	99.6187	-0.0562863	0.0570586	-0.986465	0.323905	0.999371	0
YLL066C	1978.66	-0.0537179	0.0544712	-0.986171	0.324049	0.999371	0
YHR158C	1203.58	-0.0485832	0.0492793	-0.985875	0.324195	0.999371	0
YOR189W	200.397	0.0582218	0.0591115	0.984948	0.32465	0.999371	0
YLL001W	704.053	0.0502024	0.0509704	0.984931	0.324658	0.999371	0
YNL134C	1869.71	0.0470615	0.0477885	0.984787	0.324729	0.999371	0.0691946
YKR061W	471.085	0.0545997	0.0554749	0.984224	0.325006	0.999371	0
YKL143W	2635.89	0.0424014	0.043124	0.983243	0.325488	0.999371	0
YDR121W	465.815	0.0547691	0.0557382	0.982615	0.325797	0.999371	0
YER052C	2390.84	-0.0467639	0.0476256	-0.981906	0.326146	0.999371	0.221988
YLR168C	1186.53	0.0521114	0.0530784	0.981781	0.326208	0.999371	0
YBR177C	4030	0.0419898	0.0427782	0.98157	0.326312	0.999371	0
YIR032C	52.8287	-0.0490249	0.0499719	-0.981049	0.326569	0.999371	0
YHR005C-A	1138.16	0.0523262	0.0534178	0.979566	0.3273	0.999371	0
YJL060W	524.033	0.0534167	0.0545314	0.979558	0.327305	0.999371	0.124924
YKL220C	107.111	0.0545044	0.0556631	0.979184	0.327489	0.999371	-0.0776289
YCR006C	39.5086	0.0467372	0.047915	0.975418	0.329353	0.999371	0
YEL034C-A	7.15336	0.0229014	0.0234813	0.975306	0.329409	NA	0
YER126C	1893.9	0.0420567	0.0431326	0.975056	0.329532	0.999371	-0.0556453
YOR028C	132.963	0.0566031	0.0580544	0.975002	0.329559	0.999371	0.0968688
YLR200W	379.093	0.0552657	0.0566843	0.974973	0.329574	0.999371	0
YNL237W	27.5436	0.0402372	0.0413129	0.973962	0.330076	NA	0
YLR220W	777.263	0.0482793	0.049609	0.973198	0.330455	0.999371	0
YHR071W	1860.9	0.0573186	0.0589308	0.972643	0.330731	0.999371	0.133046
YKL075C	484.883	-0.0539923	0.0555779	-0.971471	0.331314	0.999371	0
YIL120W	174.487	0.0573638	0.0590641	0.971213	0.331442	0.999371	0
YDL018C	225.168	0.0570696	0.058787	0.970785	0.331655	0.999371	0
YGR065C	2698.97	-0.0481776	0.0496469	-0.970405	0.331845	0.999371	0
YOR197W	1795.71	-0.0465736	0.0479976	-0.970332	0.331881	0.999371	0
YDL106C	497.214	0.0540607	0.0557411	0.969853	0.33212	0.999371	-0.0691382
YMR277W	1492.45	-0.048875	0.0504338	-0.969092	0.332499	0.999371	0
YBR193C	256.129	0.0566763	0.058508	0.968694	0.332698	0.999371	0
YDR098C-B	6549.01	0.0454612	0.0469605	0.968073	0.333008	0.999371	0
YFR051C	2581.09	-0.0472857	0.048853	-0.967919	0.333085	0.999371	0
YOL100W	766.509	-0.0502003	0.0519033	-0.967188	0.33345	0.999371	0
YLR005W	788.376	0.0487968	0.0504553	0.96713	0.333479	0.999371	0
YLR262C	398.674	0.054553	0.0564492	0.966407	0.33384	0.999371	0
YGR132C	1430.87	0.0456369	0.0472347	0.966174	0.333957	0.999371	0
YGR295C	1392.76	-0.0453691	0.0469846	-0.965615	0.334237	0.999371	0
YBR095C	490.305	-0.0538903	0.0558392	-0.965097	0.334496	0.999371	-0.0702685
YPL022W	1312.04	0.0465172	0.0482375	0.964336	0.334878	0.999371	0
YGR216C	632.839	0.0517226	0.0536411	0.964234	0.334928	0.999371	-0.136741
YGL112C	1197.48	0.0453407	0.0470905	0.962842	0.335627	0.999371	0
YOR250C	431.681	0.0534287	0.0555116	0.962479	0.335809	0.999371	0
YGL216W	587.12	-0.0522022	0.0542624	-0.962033	0.336033	0.999371	0
YJR132W	1313.68	-0.0487753	0.0507069	-0.961905	0.336097	0.999371	-0.0938713
YML022W	1611.17	0.0439898	0.0458041	0.960391	0.336859	0.999371	0
YBR115C	8863.91	-0.0484266	0.0504251	-0.960367	0.336871	0.999371	0
YAL053W	1514.64	-0.0436535	0.0455046	-0.959321	0.337397	0.999371	0
YKL204W	855.975	-0.0503869	0.0525507	-0.958824	0.337647	0.999371	0
YMR060C	383.403	0.0538183	0.056158	0.958338	0.337892	0.999371	0
YNL042W	367.747	-0.0548669	0.0572671	-0.958086	0.338019	0.999371	-0.204629
YBR028C	633.269	0.0492992	0.0514687	0.957849	0.338139	0.999371	0
YJL065C	392.726	-0.0543029	0.0566994	-0.957734	0.338197	0.999371	0
YOL041C	2811.25	0.0390979	0.040872	0.956591	0.338774	0.999371	0
YHR128W	3662.21	-0.0372027	0.0389058	-0.956226	0.338958	0.999371	0
YHR015W	36.8043	-0.0449488	0.0470084	-0.956188	0.338977	0.999371	0
YJL085W	529.296	0.0518392	0.0542474	0.955607	0.339271	0.999371	-0.111724
YKL039W	1390.57	-0.0426667	0.0446561	-0.955452	0.339349	0.999371	0
YDL211C	131.805	0.0560749	0.0587197	0.954959	0.339599	0.999371	0
YNL023C	1623.69	0.0457072	0.0478716	0.954788	0.339685	0.999371	0
YCR061W	98.1943	-0.0529486	0.0554574	-0.954762	0.339698	0.999371	0
YDL141W	829.761	-0.0511137	0.0535597	-0.954333	0.339915	0.999371	0
YPL010W	1023.94	0.0486358	0.0509637	0.954322	0.339921	0.999371	-0.0897333
YKR042W	13559	-0.0456737	0.0478732	-0.954056	0.340055	0.999371	0
YPR108W	1927.24	-0.0407079	0.0426742	-0.953924	0.340122	0.999371	0.134179
YPR037C	543.825	0.0509909	0.0534629	0.953761	0.340204	0.999371	0
YFR019W	911.959	-0.0499225	0.0523797	-0.95309	0.340545	0.999371	0
YLR188W	1264.7	-0.0449319	0.047147	-0.953017	0.340581	0.999371	0
YOR211C	1006.79	0.0469982	0.0493177	0.952969	0.340606	0.999371	0
YNL116W	511.709	-0.0529013	0.0556089	-0.95131	0.341447	0.999371	0.050719
YJR051W	1180.38	-0.0437974	0.0460435	-0.951218	0.341494	0.999371	-0.165233
YBR271W	797.006	0.0478699	0.0503253	0.951208	0.341499	0.999371	0
YMR268C	301.3	0.0547103	0.0575536	0.950598	0.341808	0.999371	0
YLL004W	393.223	0.0544846	0.0573505	0.950029	0.342098	0.999371	0
YPL235W	2169.63	0.0394816	0.0415692	0.949778	0.342225	0.999371	0
YDL036C	641.438	-0.0493693	0.0519995	-0.94942	0.342407	0.999371	0
YNR033W	870.245	0.0473466	0.0498963	0.9489	0.342671	0.999371	0.0528717
YER022W	760.694	-0.0485188	0.0511348	-0.948842	0.342701	0.999371	0
YOR264W	1246.6	0.0444943	0.0469154	0.948396	0.342928	0.999371	0
YNL260C	178.571	-0.0560291	0.0591164	-0.947777	0.343243	0.999371	0
YPR158C-D	10242.4	0.0477369	0.0503806	0.947524	0.343372	0.999371	0
YOR060C	181.782	0.0558918	0.0590768	0.946087	0.344104	0.999371	0
YBR260C	709.06	-0.04873	0.0515073	-0.946079	0.344108	0.999371	0
YGR157W	7195.49	-0.0440484	0.0465867	-0.945514	0.344396	0.999371	0
YJL078C	1709.75	-0.0541741	0.0573166	-0.945173	0.34457	0.999371	0
YFR005C	567.996	-0.0503324	0.0532747	-0.944772	0.344775	0.999371	0
YDR513W	836.957	0.0490777	0.0519493	0.944723	0.3448	0.999371	0.119573
YBR091C	120.552	0.0548889	0.0581316	0.944218	0.345058	0.999371	0
YDR079W	159.085	0.0554663	0.0588345	0.942752	0.345808	0.999371	0
YJR152W	165.051	0.0556626	0.0590427	0.942752	0.345808	0.999371	0
YJL013C	379.891	-0.0533541	0.0566233	-0.942265	0.346057	0.999371	-0.0657337
YER026C	6902.27	0.0476033	0.0505303	0.942073	0.346155	0.999371	0
YDR180W	533.322	-0.0514521	0.0546396	-0.941662	0.346366	0.999371	0
YPL253C	288.52	0.0544808	0.05786	0.941598	0.346399	0.999371	0
YBR021W	382.065	0.052588	0.0559231	0.940363	0.347031	0.999371	0.0987744
YDR164C	857.149	-0.0480284	0.0510765	-0.940323	0.347052	0.999371	0
YNL064C	5515.74	-0.0369952	0.0393448	-0.940282	0.347073	0.999371	0
YPL061W	3170.6	0.0476035	0.0506676	0.939526	0.347461	0.999371	0
YGR008C	227.859	0.0555548	0.0591549	0.93914	0.347659	0.999371	0.103211
YDR217C	995.966	-0.0471094	0.0501754	-0.938894	0.347785	0.999371	0
YOL083W	107.954	0.0534988	0.0569847	0.938828	0.347819	0.999371	0
YHR179W	9735.95	-0.0354791	0.0378033	-0.938518	0.347978	0.999371	0
YLR314C	2645.89	-0.0369022	0.039321	-0.938484	0.347996	0.999371	0
YJL088W	1231.38	-0.0523586	0.0558238	-0.937927	0.348282	0.999371	0
YPL170W	227.788	0.0553403	0.0590043	0.937904	0.348294	0.999371	0
YNL149C	562.875	-0.0510582	0.0544444	-0.937804	0.348345	0.999371	0
YGR192C	250285	-0.0332943	0.0355107	-0.937586	0.348457	0.999371	0
YGR142W	212.698	-0.05543	0.0591412	-0.937247	0.348632	0.999371	0
YNL175C	3514.22	0.0380332	0.0405864	0.937091	0.348712	0.999371	0
YGR194C	256.792	0.0551677	0.0588925	0.936753	0.348886	0.999371	0
YLL023C	566.816	-0.0512919	0.0548062	-0.935877	0.349336	0.999371	0
YCR027C	186.15	0.0552662	0.0591056	0.935042	0.349767	0.999371	0
YLR092W	84.6656	-0.0511443	0.054698	-0.935031	0.349772	0.999371	0.117723
YPL268W	644.734	0.0498915	0.053378	0.934684	0.349951	0.999371	-0.131565
YAL059W	981.178	-0.0450514	0.0482162	-0.934364	0.350116	0.999371	0
YFR055W	1231.25	-0.0477058	0.0510622	-0.934269	0.350165	0.999371	0
YOR375C	26013.5	0.0328453	0.0351955	0.933227	0.350703	0.999371	0
YPR107C	179.938	0.0551195	0.0591096	0.932497	0.35108	0.999371	0
YDR268W	294.085	-0.0536061	0.0574873	-0.932486	0.351085	0.999371	0
YIL087C	136.459	0.0545176	0.0585839	0.93059	0.352066	0.999371	0
YPL097W	307.742	0.0532946	0.0572836	0.930364	0.352183	0.999371	0
YDL019C	995.257	-0.0465135	0.0500097	-0.930088	0.352325	0.999371	0
YML076C	670.7	-0.0484137	0.0520529	-0.930085	0.352327	0.999371	-0.0695895
YNL286W	298.787	0.0546233	0.0587525	0.929719	0.352517	0.999371	0
YML009W-B	269.476	-0.0549031	0.05907	-0.929458	0.352652	0.999371	0
YOL068C	1451.36	0.0424315	0.0457071	0.928335	0.353234	0.999371	0
YHR181W	497.345	0.0502451	0.0541828	0.927325	0.353758	0.999371	0
YNL310C	250.827	0.0547478	0.0590557	0.927054	0.353899	0.999371	0
YNL067W	5923.81	0.0370294	0.0399551	0.926777	0.354043	0.999371	0
YBR241C	273.24	-0.0541105	0.0584059	-0.926457	0.354208	0.999371	0
YLR438C-A	395.044	0.0522504	0.0564129	0.926214	0.354335	0.999371	0
YKL096W	328	0.0452154	0.0488309	0.925959	0.354467	0.999371	0.0285699
YGR054W	2436.38	-0.046264	0.0499725	-0.92579	0.354555	0.999371	0
YDL204W	158.522	0.0546219	0.0590787	0.92456	0.355195	0.999371	0.0618295
YLL058W	337.958	-0.0531068	0.0574477	-0.924437	0.355259	0.999371	0
YLR090W	575.072	0.0496775	0.0537753	0.923799	0.355591	0.999371	0.123492
YAR003W	486.299	0.051038	0.0552746	0.923354	0.355823	0.999371	0
YDR140W	326.867	-0.0530863	0.0575018	-0.923211	0.355897	0.999371	0
YKL178C	44.6772	-0.044086	0.0477591	-0.923091	0.35596	0.999371	0
YHR034C	487.306	-0.0502351	0.0544453	-0.92267	0.356179	0.999371	0
YEL062W	314.572	0.0534673	0.0579753	0.922244	0.356402	0.999371	0
YPL167C	367.706	-0.0518835	0.0562607	-0.922198	0.356425	0.999371	0
YNL142W	699.503	-0.0512266	0.0555607	-0.921994	0.356532	0.999371	0
YJL212C	467.069	-0.0543928	0.0590414	-0.921266	0.356912	0.999371	0
YML045W	23613.3	-0.0419623	0.0455538	-0.92116	0.356967	0.999371	0
YGL154C	168.82	0.0543635	0.0590318	0.920919	0.357093	0.999371	0
YDR314C	166.859	-0.0544198	0.0591001	-0.920806	0.357152	0.999371	0
YFR006W	1098.16	0.0434686	0.0472258	0.920441	0.357342	0.999371	0.0614429
YIL127C	887.658	0.0471096	0.0511913	0.920266	0.357434	0.999371	0
YPL264C	78.0723	-0.0508607	0.0552796	-0.920063	0.35754	0.999371	0
YDR142C	312.904	0.0525646	0.0571331	0.920037	0.357553	0.999371	0
YJL062W-A	259.566	0.0542846	0.0590307	0.919599	0.357782	0.999371	0.104569
YOL002C	1254.18	0.0467679	0.0508812	0.919158	0.358013	0.999371	-0.0665574
YLR237W	2092.05	-0.050442	0.0549551	-0.917876	0.358684	0.999371	0
YDR143C	1015.72	-0.0469967	0.0512735	-0.916589	0.359358	0.999371	-0.100329
YDL227C	1571.34	0.0406891	0.0444164	0.916081	0.359624	0.999371	0
YLL062C	28.059	0.039811	0.0434852	0.915508	0.359925	NA	0.235193
YML102W	626.628	0.0479383	0.0523649	0.915467	0.359947	0.999371	0
YCR076C	271.656	-0.0533405	0.0583916	-0.913496	0.360982	0.999371	0
YER101C	215.007	0.0538017	0.0589036	0.913385	0.36104	0.999371	0
YLR064W	671.418	-0.0472267	0.0517126	-0.913253	0.36111	0.999371	0
YIL035C	1141.84	-0.0418864	0.0458791	-0.912972	0.361257	0.999371	-0.104913
YLR432W	14880.2	0.0340494	0.0373239	0.912269	0.361627	0.999371	0
YKR059W	16881.3	-0.028796	0.0316127	-0.9109	0.362348	0.999371	0
YGR056W	797.267	-0.0459367	0.0505153	-0.909362	0.363159	0.999371	0
YIL152W	198.574	-0.0536363	0.0590136	-0.908882	0.363413	0.999371	0
YDL139C	116.835	0.0525079	0.0577766	0.90881	0.36345	0.999371	0
YER054C	43.1708	0.0425324	0.0468039	0.908735	0.36349	0.999371	0.146226
YDL210W	31.8468	-0.0401362	0.0441915	-0.908232	0.363755	0.999371	0.0530831
YHR195W	517.153	-0.0493782	0.0543713	-0.908167	0.36379	0.999371	0
YGL060W	548.935	-0.0478221	0.0526747	-0.907875	0.363944	0.999371	0
YDR050C	61043.1	-0.0361076	0.0398131	-0.90693	0.364444	0.999371	-0.203327
YPR036W-A	405.457	-0.0532485	0.0587578	-0.906237	0.36481	0.999371	0.117575
YMR068W	128.131	-0.0528329	0.0583688	-0.905156	0.365383	0.999371	0
YKR041W	57.7006	-0.0470266	0.0519751	-0.904792	0.365576	0.999371	0
YOR025W	613.811	-0.0484767	0.053609	-0.904264	0.365856	0.999371	0
YBL101C	587.932	-0.0516906	0.0571976	-0.90372	0.366144	0.999371	0
YOR305W	432.443	-0.0507499	0.0562149	-0.902783	0.366641	0.999371	-0.107255
YOR322C	1309.95	-0.0416566	0.0461576	-0.902486	0.366799	0.999371	0
YHR046C	824.463	-0.0461233	0.0511175	-0.9023	0.366897	0.999371	-0.101965
YBR262C	286.797	0.0526083	0.0583226	0.902024	0.367044	0.999371	0
YPL252C	772.769	-0.0481559	0.0534161	-0.901524	0.36731	0.999371	0
YLR225C	598.662	-0.0478345	0.0530746	-0.901269	0.367445	0.999371	0.0593103
YGR062C	311.031	0.052287	0.0580373	0.900921	0.36763	0.999371	0
YNL248C	3466.05	0.0357248	0.0396564	0.900858	0.367664	0.999371	0
YGL093W	653.014	-0.0481348	0.0534586	-0.900413	0.367901	0.999371	0
YJL174W	2084.43	0.0393203	0.043681	0.900171	0.368029	0.999371	0
YIL067C	612.848	-0.0477586	0.0531127	-0.899194	0.36855	0.999371	0
YIL119C	742.458	0.0507776	0.0565653	0.897682	0.369355	0.999371	-0.106269
YML008C	3418.79	-0.0401689	0.0447651	-0.897324	0.369546	0.999371	0
YKR023W	454.589	-0.0492114	0.0548543	-0.89713	0.36965	0.999371	0
YAL046C	263.991	0.0521276	0.0581068	0.8971	0.369665	0.999371	0.055031
YNL223W	180.167	-0.0530154	0.0591069	-0.896941	0.369751	0.999371	0
YDR354W	1178.83	-0.0469228	0.0523274	-0.896716	0.369871	0.999371	0
YER114C	1405.18	-0.0464429	0.0518068	-0.896464	0.370005	0.999371	0
YJR049C	1073.53	0.044497	0.0496362	0.896463	0.370006	0.999371	-0.0847292
YKL162C	93.0516	0.0506266	0.056511	0.895872	0.370321	0.999371	0
YDR434W	1033.05	-0.0429388	0.0479759	-0.895008	0.370783	0.999371	0
YOL084W	42.8488	-0.0431367	0.0482462	-0.894094	0.371271	0.999371	0
YDR101C	4351.27	0.0337972	0.037872	0.892406	0.372175	0.999371	0
YGR083C	2743.62	-0.0388575	0.0435809	-0.891618	0.372598	0.999371	0
YDR001C	965.271	-0.0467764	0.0525112	-0.890789	0.373042	0.999371	0
YJL203W	210.094	-0.0525779	0.0590254	-0.890768	0.373054	0.999371	0
YCL025C	6306.24	-0.0425465	0.047774	-0.890579	0.373155	0.999371	0.0877061
YBR078W	17485.4	0.0364016	0.0408788	0.890476	0.37321	0.999371	0
YCR047C	1173.11	-0.0457155	0.0513643	-0.890025	0.373453	0.999371	0
YDL074C	1964.36	0.0370193	0.041606	0.889759	0.373595	0.999371	-0.153597
YBR229C	1340.59	0.0423453	0.0476215	0.889205	0.373893	0.999371	0
YML042W	115.417	0.0516684	0.0581075	0.889186	0.373903	0.999371	0.110424
YMR306W	94.0382	0.0505003	0.0567952	0.889165	0.373915	0.999371	0
YOR026W	446.518	-0.0486073	0.0546718	-0.889074	0.373963	0.999371	0
YFL039C	25814.6	0.0292198	0.0328786	0.888718	0.374155	0.999371	0
YJR033C	518.095	-0.0493267	0.0555644	-0.887738	0.374682	0.999371	0
YPR073C	622.533	-0.0492436	0.0554774	-0.887633	0.374738	0.999371	0
YGL210W	604.033	0.0470427	0.0530326	0.887053	0.375051	0.999371	0
YOR046C	2733.84	-0.0360663	0.0406587	-0.88705	0.375052	0.999371	0
YDL222C	40.5387	-0.043218	0.0487238	-0.887	0.375079	0.999371	0
YPL070W	437.642	0.0490109	0.0552893	0.886444	0.375378	0.999371	0
YMR167W	410.028	0.0501464	0.0565843	0.886225	0.375496	0.999371	0
YLR276C	3449.51	0.0351729	0.0396946	0.886089	0.37557	0.999371	0
YDL212W	1677.72	0.0417983	0.0471782	0.885967	0.375635	0.999371	0
YPL148C	78.9586	0.0479894	0.0541915	0.885553	0.375858	0.999371	0
YDR195W	630.583	0.0478601	0.0540871	0.884869	0.376227	0.999371	0
YPR072W	1560.62	-0.0417556	0.0472019	-0.884616	0.376364	0.999371	0
YPL043W	4637.68	0.0356054	0.0402652	0.884272	0.376549	0.999371	0
YBL018C	273.569	0.0516245	0.0583848	0.884212	0.376582	0.999371	0
YLR369W	603.872	-0.0474335	0.0537056	-0.883213	0.377121	0.999371	0
YCR024C	208.672	0.0521307	0.0590449	0.882899	0.377291	0.999371	0
YNL273W	639.554	0.0466269	0.0528256	0.882658	0.377421	0.999371	0
YGL047W	125.76	-0.0516616	0.0585632	-0.882151	0.377695	0.999371	0
YDL207W	925.912	-0.0433757	0.0491937	-0.881734	0.377921	0.999371	0
YIL158W	583.691	0.0478688	0.0543444	0.880841	0.378404	0.999371	0
YLL028W	735.519	-0.0474816	0.0539365	-0.880324	0.378684	0.999371	-0.070333
YNL221C	2249.88	-0.0385277	0.0437739	-0.880153	0.378776	0.999371	0
YDL224C	972.308	-0.0455777	0.0518382	-0.87923	0.379277	0.999371	0
YMR001C	1198.69	0.0424415	0.0482747	0.879167	0.379311	0.999371	0
YGR177C	420.151	-0.0490576	0.0558152	-0.878929	0.37944	0.999371	0
YCL033C	300.35	0.0506476	0.0576263	0.878896	0.379458	0.999371	0
YOR099W	2487.37	0.0353597	0.040253	0.878437	0.379707	0.999371	0
YKL195W	1368.55	0.0417273	0.0475243	0.878021	0.379933	0.999371	0.0640855
YCL024W	704.485	0.0444552	0.0506544	0.877618	0.380151	0.999371	0
YMR181C	190.898	-0.0517222	0.0589751	-0.877017	0.380477	0.999371	0
YPR063C	950.879	0.043471	0.0495864	0.876672	0.380665	0.999371	0.117893
YBR256C	1333.61	0.0486705	0.0555462	0.876217	0.380912	0.999371	0
YNL046W	337.725	-0.0504969	0.0576824	-0.875429	0.38134	0.999371	0
YHL039W	1282.83	0.0414057	0.0473655	0.874175	0.382023	0.999371	0
YBR053C	586.157	0.0478013	0.0546821	0.874166	0.382028	0.999371	0
YNL323W	682.669	0.0456953	0.0522768	0.874103	0.382062	0.999371	0
YMR189W	8739.08	-0.03797	0.043467	-0.873536	0.382371	0.999371	0
YCL004W	298.289	0.0510733	0.0585372	0.872492	0.38294	0.999371	0
YOR123C	1912.22	0.0368245	0.042258	0.871421	0.383524	0.999371	0
YBR068C	4664.33	-0.0452412	0.0519357	-0.871101	0.383699	0.999371	0.0666956
YOR390W	249.741	0.051408	0.0590228	0.870985	0.383762	0.999371	0
YLR058C	36748.9	-0.0318896	0.0366186	-0.870857	0.383832	0.999371	0
YHR082C	1584.32	-0.0450425	0.051726	-0.870791	0.383868	0.999371	0
YPL244C	782.097	-0.0438965	0.0504194	-0.870627	0.383958	0.999371	-0.137808
YPL009C	2821.46	-0.0410906	0.0472047	-0.870477	0.38404	0.999371	0
YLR118C	541.944	0.0472403	0.0542876	0.870186	0.384199	0.999371	0
YDL197C	453.424	-0.0488868	0.0562912	-0.868462	0.385141	0.999371	0
YNL014W	120.302	-0.0501511	0.0577985	-0.867688	0.385565	0.999371	0
YPL226W	9081.46	0.0396937	0.0457855	0.86695	0.385969	0.999371	0
YER140W	494.654	0.0467317	0.0539447	0.866289	0.386332	0.999371	0
YBR202W	1214.21	-0.0410285	0.0474187	-0.865239	0.386908	0.999371	0
YGL251C	99.0711	0.0495719	0.0573261	0.864736	0.387184	0.999371	0.0550216
YHR106W	305.79	-0.0504746	0.058377	-0.864632	0.387241	0.999371	0
YLL040C	1794.34	-0.0407245	0.0471196	-0.86428	0.387434	0.999371	0
YAL008W	304.306	0.0502884	0.0581862	0.864267	0.387441	0.999371	0
YOR205C	569.266	0.0455937	0.0527639	0.864107	0.387529	0.999371	0
YOR362C	1991.9	-0.0397788	0.0460922	-0.863025	0.388124	0.999371	0.19717
YOR044W	119.731	0.0502845	0.0582696	0.862962	0.388158	0.999371	-0.153364
YGL196W	597.771	-0.0459138	0.0532784	-0.861771	0.388813	0.999371	0
YDL052C	1303.79	-0.0408447	0.0473987	-0.861725	0.388839	0.999371	0
YGL055W	11044	0.0381433	0.0442782	0.861446	0.388992	0.999371	0
YLR340W	35476.9	-0.0326371	0.03791	-0.860912	0.389287	0.999371	0
YGL172W	1116.22	0.0398207	0.046291	0.860226	0.389665	0.999371	0.0767331
YBR099C	16.1979	0.0309285	0.0359817	0.859562	0.390031	NA	0
YLR127C	317.107	-0.0491118	0.0571394	-0.859508	0.39006	0.999371	0
YNL025C	195.671	-0.0507292	0.0590573	-0.858982	0.39035	0.999371	0
YOL067C	263.272	0.0500423	0.058325	0.85799	0.390898	0.999371	0
YNL066W	4939.9	0.0395638	0.0461308	0.857645	0.391088	0.999371	0
YNL125C	563.399	0.0464449	0.0541761	0.857294	0.391282	0.999371	0.133072
YLR212C	685.722	-0.0438299	0.0511375	-0.857097	0.391391	0.999371	0
YPR113W	2554.88	0.0350363	0.0408823	0.857004	0.391443	0.999371	0
YBR289W	855.603	-0.0441718	0.0515522	-0.856837	0.391535	0.999371	0
YER120W	2654.66	-0.0390983	0.045639	-0.856686	0.391618	0.999371	0.0590967
YBR088C	1512.56	0.0399035	0.0465964	0.856364	0.391796	0.999371	0
YDL086W	1352.27	0.040829	0.047685	0.856224	0.391874	0.999371	-0.0493917
YHR171W	125.839	-0.0500675	0.0584974	-0.855892	0.392058	0.999371	0
YBR006W	398.866	-0.0491594	0.0575547	-0.854134	0.393031	0.999371	0
YOR265W	189.34	0.0504483	0.0590748	0.853974	0.393119	0.999371	0
YPL215W	582.753	0.0449582	0.0526668	0.853635	0.393307	0.999371	0
YDR370C	488.447	0.0467482	0.0547906	0.853216	0.39354	0.999371	0
YER134C	293.16	0.0499213	0.0585184	0.853087	0.393611	0.999371	0
YDR190C	2908.5	0.0339112	0.0397693	0.852699	0.393826	0.999371	-0.0836774
YDR333C	1110.06	-0.0397729	0.0466489	-0.852601	0.393881	0.999371	0
YDR300C	1611.15	-0.0378211	0.0443951	-0.851922	0.394257	0.999371	-0.0790709
YOR097C	163.783	0.0503035	0.0590758	0.851507	0.394488	0.999371	-0.069525
YOR272W	2742.23	0.0329191	0.0386719	0.851241	0.394635	0.999371	0
YDL121C	613.453	0.0457228	0.0537184	0.851157	0.394682	0.999371	0
YOR132W	624.412	-0.0450459	0.0530211	-0.849584	0.395557	0.999371	0
YBR098W	190.574	-0.0501649	0.0590845	-0.849036	0.395861	0.999371	-0.0906058
YNL035C	707.637	-0.0432353	0.0509556	-0.848489	0.396166	0.999371	0
YMR098C	509.334	0.0455198	0.0536711	0.848125	0.396369	0.999371	0
YHR070W	1007.75	-0.0417434	0.049231	-0.847908	0.396489	0.999371	0
YFL057C	87.2268	-0.0471469	0.0556039	-0.847907	0.39649	0.999371	0
YKL189W	286.213	0.0496047	0.0585547	0.847152	0.39691	0.999371	-0.0789603
YCR020C	98.4434	-0.0483367	0.0572073	-0.84494	0.398144	0.999371	0
YDR332W	364.56	0.0474998	0.0562792	0.844004	0.398667	0.999371	0
YDR340W	213.655	-0.0498524	0.0591099	-0.843385	0.399013	0.999371	0
YGL083W	335.864	-0.0487564	0.0578214	-0.843225	0.399103	0.999371	0
YML133C	831.423	-0.0457546	0.0542713	-0.843072	0.399188	0.999371	0
YJR115W	46.8744	-0.0424128	0.0503586	-0.842217	0.399667	0.999371	0
YJL213W	85.8549	-0.0466008	0.0553347	-0.842162	0.399697	0.999371	-0.0590941
YHR153C	36.0938	0.0381406	0.0453133	0.841708	0.399952	0.999371	0
YLR033W	900.763	-0.0414429	0.0492835	-0.840908	0.4004	0.999371	0
YDR302W	327.866	0.048737	0.0579661	0.840784	0.400469	0.999371	0
YNL329C	1106.63	0.0430096	0.0511544	0.84078	0.400471	0.999371	0
YIL044C	606.396	-0.0439434	0.0522801	-0.840538	0.400607	0.999371	0
YER119C	336.63	-0.0487541	0.0580785	-0.839452	0.401216	0.999371	0.0499911
YKL217W	25.1272	-0.0351126	0.0418386	-0.83924	0.401335	NA	0.201387
YGL045W	428.92	-0.0467439	0.0557438	-0.838549	0.401723	0.999371	0
YBR157C	196.964	0.0495261	0.0590823	0.838256	0.401887	0.999371	-0.0478245
YFR021W	427.366	0.0462099	0.0551945	0.837219	0.402469	0.999371	0
YLR028C	3910.43	-0.0327666	0.0391773	-0.836366	0.402949	0.999371	-0.0655616
YOR355W	1531.08	-0.0432411	0.0518089	-0.834627	0.403928	0.999371	0
YGR109W-B	285.122	-0.0490452	0.0587661	-0.834583	0.403953	0.999371	0
YNL208W	5855.4	0.0446422	0.0534987	0.834454	0.404025	0.999371	0.0247055
YNL236W	984.33	-0.0421053	0.0504602	-0.834426	0.404041	0.999371	0
YKL167C	217.067	0.0492422	0.0590142	0.834413	0.404048	0.999371	0
YLR289W	226.034	0.0490277	0.0587615	0.834351	0.404083	0.999371	0
YMR139W	426.045	-0.0466199	0.0558767	-0.834335	0.404092	0.999371	0
YLR274W	1115.7	0.0389883	0.0467299	0.834332	0.404094	0.999371	0
YGR048W	444.659	0.0460079	0.055175	0.833855	0.404363	0.999371	0.141583
YAL001C	865.897	-0.040828	0.048999	-0.833242	0.404709	0.999371	0
YGR263C	259.489	0.0486621	0.0584247	0.832902	0.4049	0.999371	0
YNL169C	3956.71	0.0418176	0.0502201	0.832685	0.405022	0.999371	0
YLR197W	9385.26	0.0319029	0.0383169	0.832605	0.405067	0.999371	-0.167868
YBL082C	804.701	0.0430541	0.0517192	0.832459	0.40515	0.999371	0
YML061C	788.284	-0.0420759	0.0505622	-0.832161	0.405318	0.999371	0
YNL299W	877.908	0.0416668	0.0500737	0.832109	0.405347	0.999371	0
YNL317W	442.662	-0.0456629	0.0548959	-0.831807	0.405518	0.999371	0
YFL002C	1454.58	0.0388964	0.0467891	0.831313	0.405797	0.999371	0
YGR077C	559.457	-0.0435528	0.0524214	-0.83082	0.406075	0.999371	0
YLR390W-A	5305.56	0.0312671	0.0376371	0.830753	0.406113	0.999371	0
YLR283W	297.952	0.0484464	0.0583222	0.830669	0.406161	0.999371	0
YJL201W	605.207	0.0427958	0.0515499	0.830182	0.406436	0.999371	0
YOR292C	137.312	-0.0486867	0.0586486	-0.830144	0.406458	0.999371	0
YBR058C-A	180.425	0.0490309	0.0590898	0.829769	0.406669	0.999371	-0.111393
YPL256C	1720.06	0.0378768	0.0457192	0.828466	0.407407	0.999371	-0.105221
YKL043W	689.098	-0.0474057	0.0572643	-0.82784	0.407761	0.999371	0
YDR525W-A	50.777	0.0404362	0.0488573	0.827639	0.407875	0.999371	0
YPL058C	2089.42	-0.046622	0.0563453	-0.827434	0.407991	0.999371	-0.156221
YGL162W	227.858	-0.0488369	0.0590662	-0.826816	0.408341	0.999371	0.0597809
YLR021W	283.857	0.0480959	0.0582018	0.826365	0.408597	0.999371	0
YDR013W	174.388	0.0488102	0.0591095	0.82576	0.40894	0.999371	0
YJL056C	1214.01	-0.0451772	0.0547543	-0.82509	0.409321	0.999371	0
YLR129W	3254.35	-0.0351918	0.0426993	-0.824177	0.409839	0.999371	0
YFR042W	131.474	0.0483393	0.0586652	0.823986	0.409948	0.999371	0
YGR061C	12406.1	-0.0402449	0.0488688	-0.82353	0.410207	0.999371	0
YJL138C	14171.1	0.0282912	0.0343543	0.823512	0.410217	0.999371	0
YKR004C	426.427	0.0470675	0.0571622	0.823403	0.410279	0.999371	0
YGR075C	99.6894	0.046593	0.0566424	0.822582	0.410746	0.999371	0
YNL039W	990.73	-0.0399887	0.0486204	-0.822468	0.410811	0.999371	0
YDL031W	4020.33	0.035873	0.0436366	0.822086	0.411028	0.999371	0
YGL106W	1281.75	-0.0412424	0.0501948	-0.821646	0.411278	0.999371	0
YHR164C	605.986	-0.045024	0.0548711	-0.82054	0.411908	0.999371	0.0554373
YJR006W	609.63	-0.0435698	0.0531388	-0.819924	0.412259	0.999371	0
YBR270C	229.433	-0.0480038	0.0586062	-0.81909	0.412735	0.999371	0
YNL155W	703.401	-0.0420531	0.0513585	-0.818815	0.412892	0.999371	0.158367
YJL167W	7296.88	0.0374205	0.0457092	0.818664	0.412978	0.999371	0
YJR080C	716.811	0.0424505	0.0518538	0.818657	0.412982	0.999371	0.052489
YCL039W	400.586	-0.0468179	0.0571993	-0.818505	0.413069	0.999371	0
YBR010W	4735.25	0.0380276	0.0465099	0.817625	0.413571	0.999371	0
YDR111C	798.635	-0.0420534	0.0514615	-0.817183	0.413824	0.999371	-0.104532
YBR033W	31.0325	0.0356248	0.0436069	0.816952	0.413956	NA	0.165751
YJR021C	236.97	-0.0478928	0.0586505	-0.81658	0.414169	0.999371	0
YDR033W	19214.7	-0.0307317	0.0376373	-0.816522	0.414202	0.999371	0
YLR410W-B	937.829	-0.0469401	0.0575521	-0.815612	0.414722	0.999371	0
YJR148W	2694.43	-0.0393927	0.0483115	-0.815391	0.414849	0.999371	0.122391
YJR034W	125.421	0.0476316	0.0584162	0.815383	0.414853	0.999371	0
YCR030C	794.599	-0.0433009	0.0531296	-0.815004	0.41507	0.999371	0
YBL050W	916.509	-0.041585	0.0510285	-0.814937	0.415108	0.999371	0
YNL118C	2308.4	-0.0347338	0.0426275	-0.814822	0.415174	0.999371	0
YMR120C	26181.3	-0.028968	0.0355537	-0.814768	0.415205	0.999371	-0.194864
YNL220W	8071.14	-0.0317663	0.0390681	-0.813101	0.41616	0.999371	0
YDR321W	2500.1	-0.0336719	0.0414132	-0.813071	0.416177	0.999371	-0.0904801
YFR025C	917.343	0.0413565	0.050906	0.812408	0.416558	0.999371	-0.0404041
YKL040C	521.518	0.0441775	0.0543885	0.812258	0.416644	0.999371	0
YLR117C	698.276	0.0423557	0.0521658	0.811944	0.416824	0.999371	0
YGR044C	809.771	-0.0411996	0.0507575	-0.811695	0.416967	0.999371	0
YNL275W	377.111	-0.0457582	0.056377	-0.811647	0.416994	0.999371	0
YNL107W	227.688	-0.0478385	0.0590868	-0.809632	0.418152	0.999371	0
YBL002W	3757.07	-0.0355889	0.0439622	-0.809535	0.418208	0.999371	0
YKL164C	7118.32	-0.0328127	0.0405563	-0.809066	0.418477	0.999371	0
YER071C	158.831	0.0476449	0.0589448	0.808298	0.418919	0.999371	0
YBR097W	384.71	-0.0469399	0.0581174	-0.807675	0.419278	0.999371	0
YPR170W-B	927.014	-0.0424852	0.0526236	-0.807341	0.41947	0.999371	0
YJR147W	701.131	-0.043056	0.0533739	-0.806686	0.419847	0.999371	0
YER019W	816.733	-0.0401963	0.0498619	-0.806152	0.420155	0.999371	0
YLR299W	583.879	-0.0439201	0.0544842	-0.806107	0.420181	0.999371	0
YHR193C	8002.54	-0.033973	0.0421458	-0.806083	0.420195	0.999371	-0.138753
YDR364C	605.218	-0.0420795	0.0522163	-0.805871	0.420317	0.999371	-0.112073
YGL064C	378.465	0.0463477	0.0575653	0.805133	0.420743	0.999371	0
YNL252C	581.493	0.0425474	0.052847	0.805105	0.420759	0.999371	0
YOL056W	418.64	-0.0457709	0.0568962	-0.804463	0.42113	0.999371	0
YPL191C	111.828	-0.0467673	0.0581369	-0.804434	0.421147	0.999371	-0.103993
YER170W	112.056	0.0463483	0.0576245	0.804314	0.421215	0.999371	0
YFL022C	4735.91	-0.0352073	0.0437752	-0.804275	0.421238	0.999371	-0.082066
YCL019W	1601.51	-0.0443829	0.0552026	-0.804	0.421397	0.999371	0
YPR070W	679.539	-0.0418009	0.0520233	-0.803504	0.421683	0.999371	0
YLR393W	136.046	0.0469944	0.0584986	0.803343	0.421777	0.999371	0
YDL241W	32.3665	-0.0354843	0.0441728	-0.803307	0.421797	0.999371	0
YKR025W	970.92	0.0389767	0.0485385	0.803006	0.421971	0.999371	0
YKL134C	324.445	-0.0459666	0.0572747	-0.802564	0.422227	0.999371	0
YJL087C	701.853	-0.042393	0.0528292	-0.802455	0.42229	0.999371	0
YDR078C	120.249	-0.0467489	0.0582589	-0.802433	0.422303	0.999371	-0.126345
YDR188W	5632.59	0.030574	0.038105	0.802363	0.422343	0.999371	0
YHL034C	4855.23	0.0305069	0.0380573	0.801605	0.422781	0.999371	0
YGL096W	63.6808	-0.04296	0.0536089	-0.80136	0.422923	0.999371	0.161488
YNL138W-A	80.4229	-0.0446411	0.0557139	-0.801256	0.422984	0.999371	0
YDR129C	5432.62	0.0317658	0.0396717	0.800716	0.423296	0.999371	0.127229
YMR292W	393.1	0.0444623	0.0555587	0.800278	0.42355	0.999371	0
YLR075W	32328.8	-0.0268882	0.0336012	-0.800214	0.423587	0.999371	0.0281582
YPR069C	3618.67	-0.0358986	0.0448701	-0.800056	0.423678	0.999371	0
YHR201C	1403.71	-0.0357392	0.044676	-0.799966	0.423731	0.999371	-0.0869854
YGR041W	896.613	-0.0438467	0.054904	-0.798606	0.424519	0.999371	0
YMR275C	845.522	-0.0418007	0.0523449	-0.798562	0.424544	0.999371	0.0984126
YHR208W	10002.9	-0.0416807	0.0522044	-0.798415	0.42463	0.999371	0
YCL051W	551.278	0.0444574	0.0557502	0.797438	0.425197	0.999371	0
YML003W	86.0519	-0.0441625	0.0554192	-0.79688	0.425521	0.999371	0
YMR125W	2201.89	-0.0351294	0.0440904	-0.796759	0.425591	0.999371	0
YMR137C	272.977	0.0465583	0.058578	0.794809	0.426725	0.999371	0
YDR244W	762.593	0.0408646	0.0514227	0.79468	0.426799	0.999371	-0.071731
YBL011W	1382	-0.0415426	0.0522765	-0.79467	0.426805	0.999371	0
YGL224C	372.564	-0.0461597	0.058099	-0.7945	0.426904	0.999371	-0.100315
YBL071W-A	131.514	0.0465232	0.0586087	0.793794	0.427316	0.999371	0
YOR172W	529.48	-0.0428583	0.0540276	-0.793268	0.427622	0.999371	-0.0851138
YFR045W	133.039	0.0465441	0.0587022	0.792885	0.427845	0.999371	0
YDR155C	8244.81	-0.034179	0.0431102	-0.792829	0.427878	0.999371	0
YHR080C	780.721	-0.0405353	0.051154	-0.792418	0.428117	0.999371	0
YBR127C	8862.01	0.035445	0.0447366	0.792304	0.428184	0.999371	0
YJL168C	1593.84	-0.0362408	0.0457558	-0.792049	0.428332	0.999371	0
YCR048W	851.642	-0.0431656	0.0545107	-0.791874	0.428434	0.999371	0
YLR126C	460.489	-0.0460193	0.0581707	-0.791108	0.428881	0.999371	-0.115739
YDR236C	274.467	0.0463682	0.058727	0.789554	0.429788	0.999371	-0.0765443
YGR151C	99.9444	0.0432105	0.0547814	0.788781	0.43024	0.999371	0
YPL139C	560.225	0.0415829	0.0527294	0.788609	0.43034	0.999371	-0.0498309
YMR148W	169.528	-0.0465165	0.0590781	-0.787374	0.431063	0.999371	0.0358211
YER128W	171.234	0.0464755	0.059094	0.786468	0.431593	0.999371	0
YBL042C	962.937	0.0402406	0.0512207	0.785632	0.432083	0.999371	0
YCR067C	1222.97	-0.0403963	0.0514211	-0.785598	0.432103	0.999371	0
YGL131C	461.448	-0.0439319	0.0559282	-0.785505	0.432157	0.999371	0
YER047C	573.061	-0.0427033	0.0543715	-0.785399	0.43222	0.999371	0
YNL285W	59.5539	0.0409338	0.0521243	0.785311	0.432271	0.999371	0
YIR019C	133.965	0.0458543	0.058396	0.785231	0.432318	0.999371	0
YEL058W	1978.3	-0.0350925	0.0446955	-0.785145	0.432369	0.999371	0
YML070W	1883.44	0.0331754	0.0422645	0.784948	0.432484	0.999371	0
YLR186W	1656.91	0.0340732	0.0434322	0.784515	0.432738	0.999371	0
YPR009W	396.397	-0.0442493	0.056419	-0.784298	0.432865	0.999371	0
YDR479C	344.42	-0.044519	0.0567885	-0.783943	0.433074	0.999371	0
YHL013C	538.918	-0.0417346	0.0532423	-0.783862	0.433121	0.999371	0
YLR381W	290.124	0.0450622	0.0575224	0.783386	0.4334	0.999371	0
YKL079W	733.822	-0.0395207	0.0504735	-0.783	0.433627	0.999371	0
YOR147W	562.61	-0.0421992	0.0539257	-0.782543	0.433895	0.999371	0
YNL215W	693.103	0.0414915	0.0530304	0.78241	0.433974	0.999371	0
YNR030W	1011.03	-0.0371544	0.0475029	-0.78215	0.434127	0.999371	-0.0895972
YDR191W	105.827	-0.0449706	0.0575043	-0.78204	0.434191	0.999371	0
YOR287C	613.761	0.0422624	0.0540478	0.781945	0.434247	0.999371	0
YLR173W	589.195	0.0416084	0.0532333	0.781623	0.434436	0.999371	0
YMR257C	284.046	0.0453758	0.058069	0.781412	0.43456	0.999371	0
YPL129W	1234.08	0.0365971	0.0468397	0.781326	0.434611	0.999371	0
YFR036W	90.9112	-0.0438256	0.056116	-0.780981	0.434813	0.999371	0
YER183C	395.525	0.0441623	0.0565582	0.780829	0.434903	0.999371	0
YNR006W	698.879	-0.0404939	0.0519341	-0.779716	0.435558	0.999371	0
YHR097C	307.206	-0.0452293	0.0580193	-0.779557	0.435652	0.999371	0
YDR465C	2114.12	0.0348141	0.0446648	0.779453	0.435713	0.999371	0
YBR231C	272.871	0.0452671	0.0580789	0.779407	0.43574	0.999371	0.174788
YJR103W	1413.66	-0.0357506	0.0458693	-0.779401	0.435743	0.999371	0.121231
YER092W	197.698	0.0459252	0.0589762	0.778707	0.436152	0.999371	0
YJL046W	295.488	0.0448173	0.0575767	0.778392	0.436338	0.999371	0
YPR183W	2512.5	0.0338744	0.0435459	0.777901	0.436627	0.999371	0
YBR008C	428.783	-0.0442649	0.0569055	-0.777866	0.436648	0.999371	-0.136328
YMR273C	751.667	-0.0403797	0.0519233	-0.777679	0.436758	0.999371	0
YJL173C	344.85	0.0447833	0.0576028	0.777449	0.436894	0.999371	0
YNL270C	74.7369	0.0424123	0.054563	0.77731	0.436976	0.999371	0.198133
YGR117C	733.493	0.0403049	0.0518644	0.77712	0.437088	0.999371	-0.0779308
YPL088W	232.971	-0.0455356	0.0586642	-0.776207	0.437627	0.999371	0
YIL040W	378.897	0.0447833	0.0577362	0.775653	0.437954	0.999371	0
YLR260W	521.738	-0.0418752	0.0540209	-0.775166	0.438241	0.999371	0
YIL166C	41.1975	0.0374877	0.0483642	0.775112	0.438273	0.999371	0
YNL153C	837.527	0.0388753	0.0501563	0.775083	0.438291	0.999371	0
YJL097W	703.799	0.0406198	0.052462	0.774271	0.438771	0.999371	0
YNR031C	1077.18	-0.0414052	0.0534784	-0.774241	0.438788	0.999371	0
YOR257W	325.79	0.0444295	0.0573887	0.774185	0.438821	0.999371	0
YBR069C	5359.7	-0.0356219	0.0460188	-0.774072	0.438888	0.999371	0
YJR138W	734.199	-0.0416346	0.053794	-0.773963	0.438953	0.999371	0
YGL021W	1156.14	-0.0362123	0.0467888	-0.773952	0.438959	0.999371	0
YBR005W	157.573	-0.0457539	0.0591248	-0.773853	0.439018	0.999371	0
YPR004C	2111.4	0.0345114	0.0446424	0.773063	0.439485	0.999371	-0.131777
YHR024C	1189.49	0.0377712	0.0488703	0.772885	0.43959	0.999371	0
YDR366C	192.128	-0.0456988	0.0591428	-0.772686	0.439708	0.999371	-0.057871
YKL156W	2172.84	0.0346362	0.0448656	0.771998	0.440116	0.999371	0
YOR369C	21780.9	-0.0316746	0.0410341	-0.77191	0.440167	0.999371	0
YDR475C	567.643	-0.0422957	0.0548088	-0.771696	0.440295	0.999371	0
YOR252W	654.78	0.0410299	0.0531893	0.771393	0.440474	0.999371	0
YJR100C	342.198	0.0433922	0.0562717	0.771118	0.440637	0.999371	0
YPL212C	2332.27	0.0322417	0.0418519	0.770375	0.441078	0.999371	0
YLR011W	122.27	0.0447223	0.0580557	0.770333	0.441102	0.999371	0
YJL026W	3939.62	0.0304698	0.0395641	0.770138	0.441218	0.999371	0.106072
YHR116W	135.869	0.0443932	0.0576527	0.77001	0.441294	0.999371	0.108658
YGR046W	413.398	0.0430297	0.0558855	0.769961	0.441323	0.999371	0
YKL003C	253.784	0.045162	0.0586644	0.769837	0.441396	0.999371	0
YNR017W	1714.19	0.0331435	0.0430721	0.769488	0.441604	0.999371	0
YMR194W	2938.22	0.0342172	0.044473	0.769393	0.44166	0.999371	0
YPR099C	6.06742	-0.0184105	0.0239337	-0.769226	0.441759	NA	0
YGR005C	1013.08	-0.0362667	0.0472043	-0.768292	0.442314	0.999371	0
YGR068C	460.461	-0.0427778	0.0557108	-0.767854	0.442574	0.999371	0
YDR403W	30.7842	-0.0340045	0.0442991	-0.76761	0.442719	NA	0
YOR033C	636.978	0.0404274	0.0526749	0.767489	0.442791	0.999371	0
YOR372C	693.82	-0.0406667	0.0529931	-0.767397	0.442846	0.999371	0
YER030W	1027.7	0.0400899	0.052242	0.767387	0.442851	0.999371	0.095479
YDL185W	12281.2	-0.0355269	0.0463061	-0.76722	0.442951	0.999371	0
YOR291W	959.679	-0.0407323	0.0530921	-0.7672	0.442962	0.999371	0
YDR231C	224.235	0.0451407	0.0588559	0.766969	0.4431	0.999371	0.101944
YDR473C	426.3	-0.0426304	0.0555923	-0.766839	0.443177	0.999371	0
YLR403W	1110.26	-0.0394093	0.0515267	-0.764834	0.444371	0.999371	0
YDL111C	877.797	-0.0376023	0.0491954	-0.764345	0.444662	0.999371	0
YPR015C	36.6622	0.0357383	0.0467569	0.764343	0.444663	0.999371	0.0473022
YDR335W	1520.19	-0.0342893	0.0448678	-0.76423	0.44473	0.999371	0
YNL245C	190.58	-0.0450667	0.0589894	-0.76398	0.444879	0.999371	0
YBR156C	375.261	-0.0430677	0.0563782	-0.763907	0.444922	0.999371	0
YDR397C	565.361	0.0419104	0.0548685	0.763834	0.444966	0.999371	0
YER053C	1122.62	0.0436935	0.0572097	0.763744	0.44502	0.999371	0
YMR035W	144.663	-0.0447042	0.0585621	-0.763364	0.445246	0.999371	0
YHR180W	39.5156	0.0368778	0.0483109	0.763344	0.445258	0.999371	0
YNL068C	1112.98	-0.03685	0.0482965	-0.762995	0.445467	0.999371	0
YGL174W	179.446	-0.045002	0.0590321	-0.762331	0.445862	0.999371	0
YDR247W	287.538	0.0449985	0.0590304	0.762293	0.445885	0.999371	0.0735685
YBR192W	409.812	0.0421968	0.0553978	0.761704	0.446237	0.999371	0
YLR335W	2964.4	-0.0332741	0.0436897	-0.761601	0.446298	0.999371	0
YJL092W	908.266	-0.0374732	0.049297	-0.760153	0.447163	0.999371	0
YNR034W-A	52.1897	0.0349466	0.045976	0.760105	0.447192	0.999371	0.181429
YFR050C	1574.28	-0.0360916	0.0474878	-0.760018	0.447244	0.999371	0.203035
YER111C	675.419	0.0407435	0.0536272	0.759753	0.447402	0.999371	0
YKL044W	55.6096	-0.0389763	0.0513331	-0.759282	0.447684	0.999371	0
YPL196W	262.749	-0.0447509	0.0589439	-0.75921	0.447727	0.999371	0
YLL029W	2143.35	-0.0342	0.0450476	-0.759198	0.447734	0.999371	0
YCL029C	638.393	-0.0401113	0.0528392	-0.759121	0.44778	0.999371	0
YJL094C	621.79	-0.0402051	0.0529897	-0.758735	0.448011	0.999371	0
YGL078C	5381.49	0.0288115	0.0379893	0.758411	0.448205	0.999371	0
YIR014W	37.5325	-0.0362147	0.0477737	-0.758047	0.448423	0.999371	0
YCR092C	589.273	-0.0399042	0.0527151	-0.756978	0.449063	0.999371	0
YLR104W	219.755	0.0445729	0.0588864	0.756931	0.449091	0.999371	0
YPR141C	458.279	0.0420175	0.055515	0.756867	0.449129	0.999371	-0.0944918
YOL013C	496.081	-0.0410658	0.054319	-0.756012	0.449642	0.999371	-0.0594197
YKR066C	1538.68	0.0367634	0.0486901	0.75505	0.450219	0.999371	-0.0537928
YNL290W	964.175	-0.037576	0.0498131	-0.754339	0.450645	0.999371	0
YDR341C	7187.47	-0.0332073	0.0440221	-0.754333	0.450649	0.999371	-0.101992
YLR410W	1970.12	-0.0361934	0.0479813	-0.754324	0.450655	0.999371	0
YAL014C	467.173	0.0408902	0.0542155	0.754216	0.45072	0.999371	0
YLR068W	514.161	0.0413378	0.0548221	0.754035	0.450828	0.999371	0
YDR400W	388.049	0.0419572	0.0556644	0.753754	0.450997	0.999371	0
YPL084W	631.398	-0.041584	0.0552191	-0.753073	0.451406	0.999371	0
YJL071W	395.647	0.0424906	0.0564279	0.753007	0.451446	0.999371	0
YML010W	3412.28	-0.0349429	0.046433	-0.752545	0.451724	0.999371	0
YGR101W	285.01	0.0438702	0.0583303	0.7521	0.451991	0.999371	0
YLR133W	1379.48	0.0382521	0.0508765	0.751862	0.452134	0.999371	0
YLR163C	958.975	0.0371688	0.0494484	0.751668	0.452251	0.999371	0
YDR172W	8068.14	0.026966	0.0358928	0.751295	0.452475	0.999371	0
YGL156W	196.138	-0.0444436	0.059176	-0.751042	0.452628	0.999371	0
YJL132W	133.076	0.0441878	0.0588448	0.75092	0.452701	0.999371	0
YLR213C	30.2954	-0.0329248	0.0438565	-0.75074	0.452809	NA	0
YOL082W	433.039	-0.0424415	0.0566513	-0.749171	0.453754	0.999371	0
YLR019W	929.123	0.0358087	0.0477978	0.74917	0.453755	0.999371	0
YHR004C	503.551	0.040891	0.054586	0.749111	0.45379	0.999371	-0.114865
YBR278W	256.546	0.0438619	0.0586102	0.748366	0.45424	0.999371	0
YBR206W	222.683	0.0441522	0.0590011	0.748329	0.454262	0.999371	0
YKR080W	3951.53	-0.0342605	0.0457921	-0.748176	0.454354	0.999371	-0.067792
YOR303W	4086.14	-0.0306463	0.0409629	-0.748148	0.454371	0.999371	0
YPL105C	2585.31	-0.0344699	0.046097	-0.747768	0.4546	0.999371	0.0978621
YDL238C	95.6755	-0.0421413	0.0563818	-0.747427	0.454806	0.999371	0
YOR290C	1608.79	-0.0405313	0.0542586	-0.747001	0.455063	0.999371	0
YIL129C	1338.43	-0.038729	0.0518831	-0.746466	0.455386	0.999371	0
YEL072W	75.3068	0.0402771	0.0539981	0.745899	0.455728	0.999371	0
YBR195C	689.047	0.0394891	0.0529467	0.745828	0.455771	0.999371	-0.0799664
YMR203W	2219.99	0.0367343	0.0492642	0.745659	0.455874	0.999371	0
YDL217C	420.36	0.0413423	0.0554715	0.745289	0.456097	0.999371	0
YJL121C	2043.92	-0.031993	0.0429496	-0.744896	0.456334	0.999371	0
YEL056W	616.913	-0.038726	0.0520072	-0.744628	0.456497	0.999371	0.0754268
YPR121W	350.328	0.0424684	0.0570604	0.744271	0.456712	0.999371	0
YDR227W	1116.03	0.036636	0.0492254	0.74425	0.456725	0.999371	0
YNL131W	1341.19	0.0359609	0.0483318	0.744041	0.456852	0.999371	0
YKR095W-A	140.046	0.0436103	0.0586295	0.743829	0.45698	0.999371	0
YDR119W	2180.69	-0.0343701	0.0462073	-0.743824	0.456983	0.999371	0
YFL002W-A	3706.34	-0.0367202	0.0493811	-0.743607	0.457114	0.999371	0
YGR161W-B	3706.34	-0.0367202	0.0493811	-0.743607	0.457114	0.999371	0
YML021C	402.718	0.0429816	0.0578251	0.743304	0.457298	0.999371	-0.0663092
YDL219W	288.295	0.0434856	0.058518	0.743115	0.457412	0.999371	-0.063043
YDR074W	814.207	-0.0419264	0.0564374	-0.742884	0.457552	0.999371	0
YKR087C	440.68	0.0417812	0.0562804	0.742376	0.45786	0.999371	0
YOR131C	354.38	0.0421345	0.0567567	0.74237	0.457863	0.999371	0
YJL110C	833.486	0.0372751	0.0503143	0.740845	0.458787	0.999371	0
YPR135W	639.569	-0.0397344	0.0536524	-0.740588	0.458943	0.999371	0
YHR176W	121.651	0.0432047	0.0583426	0.740536	0.458975	0.999371	0.149264
YDL215C	941.699	-0.0364345	0.0492093	-0.7404	0.459058	0.999371	0
YPR181C	3746.24	-0.0346227	0.0467689	-0.740294	0.459122	0.999371	0
YOR301W	566.953	-0.0409994	0.0553916	-0.740174	0.459195	0.999371	0
YLR131C	825.852	-0.040113	0.0542414	-0.739528	0.459587	0.999371	0
YNL216W	1597.11	-0.0343713	0.0464807	-0.739474	0.459619	0.999371	0
YBR247C	2473.01	0.0304979	0.0412501	0.739341	0.4597	0.999371	0
YEL025C	952.835	-0.0367731	0.0497478	-0.739189	0.459792	0.999371	0
YMR023C	214.501	0.04346	0.0588045	0.739058	0.459872	0.999371	0
YDR093W	1925.45	-0.036708	0.0496843	-0.738825	0.460013	0.999371	0
YMR116C	37506.7	-0.0262721	0.0355616	-0.738776	0.460043	0.999371	0
YML077W	309.548	0.0434296	0.0588166	0.738391	0.460277	0.999371	0
YCR097W	364.096	0.043083	0.0583559	0.738281	0.460344	0.999371	0
YKL171W	425.266	0.0410925	0.055717	0.737523	0.460804	0.999371	0
YCR016W	1106.06	0.0358718	0.048667	0.737086	0.46107	0.999371	0
YBL036C	1009.62	-0.0344757	0.0468306	-0.73618	0.461621	0.999371	0
YJL016W	797.038	0.0382514	0.0519676	0.736062	0.461693	0.999371	0
YML087C	87.7576	0.0410928	0.0558456	0.735828	0.461835	0.999371	0
YDR371W	321.799	0.0418096	0.0568342	0.735642	0.461948	0.999371	0
YBR089C-A	765.891	0.0410996	0.0558837	0.735449	0.462066	0.999371	0
YML029W	579.467	-0.0405086	0.0551369	-0.73469	0.462528	0.999371	0
YJR010C-A	168.447	0.0433714	0.0590457	0.734539	0.46262	0.999371	0
YDR307W	491.017	0.0406492	0.0553705	0.734131	0.462869	0.999371	0
YLR001C	552.697	-0.0393489	0.0536277	-0.733742	0.463106	0.999371	0
YNL011C	242.582	0.0429635	0.0585619	0.733642	0.463167	0.999371	0
YDR459C	323.086	0.0424435	0.0578601	0.733554	0.46322	0.999371	-0.105645
YGL123W	36445.4	-0.0289804	0.0395094	-0.733508	0.463249	0.999371	0
YLR211C	90.9897	0.0409298	0.0558044	0.73345	0.463284	0.999371	0
YAL042W	3249.36	-0.0306772	0.0418452	-0.733111	0.46349	0.999371	0
YER098W	226.222	0.0430412	0.058713	0.733077	0.463511	0.999371	0.145696
YCR073C	608.366	-0.0403393	0.0550299	-0.733044	0.463532	0.999371	0
YGL071W	1034.45	-0.036532	0.0498395	-0.732993	0.463563	0.999371	0
YDR391C	309.298	0.0422667	0.0576772	0.732815	0.463671	0.999371	0
YBL041W	1673.37	0.0330654	0.0451564	0.732243	0.46402	0.999371	0.115107
YPL029W	579.953	0.0383382	0.0523698	0.732067	0.464128	0.999371	0
YCR035C	1281.06	-0.034828	0.0476157	-0.731438	0.464511	0.999371	0
YOR089C	1040.79	-0.0350316	0.0478966	-0.731401	0.464534	0.999371	0
YOL126C	716.039	0.0386851	0.0529072	0.731188	0.464664	0.999371	0
YER122C	2894.48	0.0283691	0.0388013	0.731138	0.464695	0.999371	0
YDR264C	2664.03	-0.0358969	0.0490997	-0.731103	0.464716	0.999371	0
YLR014C	662.962	0.0380287	0.0520455	0.730681	0.464974	0.999371	0
YLR071C	1425.32	-0.0334169	0.0457349	-0.730665	0.464984	0.999371	0
YDR007W	619.258	0.0394687	0.054018	0.730659	0.464988	0.999371	0
YLR079W	754.231	-0.0384111	0.0525852	-0.730455	0.465112	0.999371	-0.0543896
YKR028W	2080.64	-0.0333217	0.0456193	-0.730431	0.465127	0.999371	0
YBR014C	435.05	0.0405902	0.0555734	0.730389	0.465152	0.999371	0
YAR071W	130.298	-0.0421855	0.0577947	-0.729919	0.465439	0.999371	0
YHR175W	623.146	-0.0380874	0.0521864	-0.729833	0.465493	0.999371	0
YDR137W	615.782	0.0389061	0.0533397	0.729403	0.465755	0.999371	-0.0810881
YOL154W	2281.96	-0.0227413	0.0311919	-0.729075	0.465956	0.999371	0
YDR060W	6715.47	0.0283356	0.0388792	0.728812	0.466117	0.999371	0
YOR371C	621.998	-0.0403206	0.0553819	-0.728046	0.466585	0.999371	0
YEL028W	34.5144	-0.0328994	0.0452032	-0.727812	0.466729	0.999371	0
YPR176C	527.317	-0.0399457	0.0548931	-0.727699	0.466798	0.999371	0
YLR224W	877.527	-0.0360313	0.0495256	-0.727529	0.466902	0.999371	0
YML088W	912.136	-0.0361673	0.0497291	-0.727285	0.467051	0.999371	0
YGL061C	257.585	0.0426255	0.0586281	0.727049	0.467196	0.999371	-0.111318
YMR320W	43.5668	-0.0345032	0.0474657	-0.726909	0.467282	0.999371	-0.0691814
YLR370C	769.979	0.0385955	0.0531092	0.72672	0.467398	0.999371	0
YJR125C	824.1	-0.0366015	0.0503758	-0.72657	0.46749	0.999371	0
YBR162C	12306.6	0.0324415	0.044665	0.726328	0.467638	0.999371	0
YMR033W	1007.89	0.0352092	0.0485007	0.725952	0.467868	0.999371	0
YJR005W	950.884	-0.0355508	0.0489821	-0.725792	0.467966	0.999371	-0.188409
YCR038C	195.068	-0.0428902	0.0590968	-0.725762	0.467985	0.999371	0
YLR315W	56.913	-0.0372586	0.0513475	-0.725618	0.468073	0.999371	0
YDR456W	1346.6	0.0356439	0.04914	0.725354	0.468235	0.999371	0
YPL030W	1091.19	-0.0341623	0.0471004	-0.725307	0.468264	0.999371	0
YIL036W	708.456	-0.0389814	0.0537756	-0.724891	0.468519	0.999371	0
YLR116W	485.537	-0.0402423	0.0555894	-0.723921	0.469114	0.999371	0
YAL013W	588.258	-0.0390044	0.0538895	-0.723785	0.469197	0.999371	0
YBL057C	658.202	-0.0382769	0.0528952	-0.723637	0.469288	0.999371	0
YPR055W	680.933	-0.0381631	0.0527571	-0.723373	0.469451	0.999371	0
YBR203W	298.117	0.0426873	0.0590335	0.723102	0.469617	0.999371	0.106719
YAL060W	3158.96	0.0306063	0.0423273	0.723087	0.469627	0.999371	0.107989
YBR153W	350.543	0.0410601	0.0567968	0.722929	0.469723	0.999371	0
YDR014W	190.509	0.0427312	0.0591162	0.722834	0.469782	0.999371	-0.103245
YBR265W	872.136	0.0359682	0.0497602	0.72283	0.469784	0.999371	0
YJR067C	214.783	-0.0427071	0.0590867	-0.722788	0.46981	0.999371	0
YOL143C	1398.89	0.0379621	0.0525281	0.7227	0.469864	0.999371	0.168392
YCL045C	3108.52	-0.0294941	0.0408124	-0.722673	0.469881	0.999371	0
YFL034W	935.548	0.0359087	0.0497111	0.722348	0.47008	0.999371	0
YGR171C	402.628	0.0403182	0.0558258	0.722216	0.470162	0.999371	0.0412071
YDR424C	331.981	0.0417411	0.0578078	0.722067	0.470253	0.999371	-0.0853645
YJL191W	1113.35	-0.0356821	0.0494757	-0.721205	0.470784	0.999371	-0.0606905
YLR065C	751.895	0.0367501	0.0509869	0.720774	0.471048	0.999371	-0.0632558
YKL206C	385.188	0.04024	0.0558417	0.720608	0.471151	0.999371	0
YOR021C	1456.39	0.0338177	0.0469471	0.720337	0.471317	0.999371	-0.144352
YER162C	387.436	-0.0408139	0.0566878	-0.719978	0.471538	0.999371	0
YMR066W	349.438	-0.0407725	0.0566662	-0.719521	0.47182	0.999371	0
YER112W	656.363	-0.0397191	0.0552519	-0.718873	0.472219	0.999371	0
YCR054C	524.886	0.0396746	0.0552781	0.717728	0.472925	0.999371	0
YPL155C	639.216	-0.0373351	0.0520621	-0.717127	0.473295	0.999371	0
YLL043W	2027.91	0.0305066	0.0425819	0.716422	0.473731	0.999371	0
YER007W	238.979	0.0419125	0.0585401	0.715962	0.474015	0.999371	0
YMR036C	320.647	-0.0410164	0.0573318	-0.715422	0.474349	0.999371	0
YDR037W	14276.3	-0.0301084	0.0420988	-0.715184	0.474495	0.999371	0
YPR159W	3139.79	0.0323551	0.0452668	0.714763	0.474755	0.999371	0
YJL024C	300.63	-0.0417855	0.0584699	-0.71465	0.474825	0.999371	0
YLR313C	193.942	0.0421883	0.0590424	0.714542	0.474892	0.999371	0
YDR120C	3097.1	-0.0301128	0.0421447	-0.714511	0.474911	0.999371	0
YBR274W	391.982	0.0405562	0.0567733	0.714353	0.475009	0.999371	0
YHR138C	96.6302	0.0394233	0.0551898	0.714322	0.475028	0.999371	0.113906
YLR147C	200.452	0.0421829	0.0590756	0.714048	0.475197	0.999371	0
YNL264C	473.389	-0.0389752	0.0545956	-0.713889	0.475296	0.999371	0
YJL208C	891.995	0.0366935	0.0514176	0.713637	0.475451	0.999371	0
YPR184W	234.208	-0.0421327	0.0590604	-0.713384	0.475608	0.999371	0.129765
YPL069C	236.521	0.041634	0.0583954	0.712968	0.475866	0.999371	0
YLL038C	308.932	-0.0412451	0.0578703	-0.712717	0.476021	0.999371	0
YLL018C	6895.43	-0.033833	0.0474707	-0.712714	0.476023	0.999371	0
YOR192C	113.126	-0.0406497	0.0570425	-0.712622	0.47608	0.999371	0
YOR271C	2715.17	-0.031008	0.0435175	-0.712541	0.47613	0.999371	-0.107227
YHL010C	267.885	-0.0414717	0.0582416	-0.712064	0.476425	0.999371	0
YCR069W	961.919	-0.0364427	0.0512001	-0.71177	0.476607	0.999371	0
YOR249C	321.607	-0.0405098	0.0569369	-0.711485	0.476784	0.999371	0
YAL034W-A	152.298	0.0419063	0.0589141	0.711313	0.47689	0.999371	0
YDL145C	6124.54	-0.0321998	0.0452771	-0.711172	0.476978	0.999371	0
YOR161C	338.985	-0.0420526	0.0591325	-0.711159	0.476986	0.999371	0
YNL284C	813.307	0.0357542	0.0503186	0.710556	0.47736	0.999371	0
YDL193W	473.6	-0.0388869	0.0547519	-0.710238	0.477557	0.999371	0
YLL048C	4376.94	-0.0346183	0.0487576	-0.710007	0.4777	0.999371	0
YJL057C	262.591	-0.041761	0.0588466	-0.709658	0.477916	0.999371	0
YDL079C	56.9267	0.0360123	0.0507506	0.709593	0.477956	0.999371	0.380507
YDL170W	491.625	-0.0399082	0.0562478	-0.709506	0.478011	0.999371	0
YBR066C	254.303	-0.0414631	0.0584705	-0.709128	0.478245	0.999371	-0.0279709
YIL021W	1139.24	-0.0345661	0.0487599	-0.708903	0.478385	0.999371	0
YDL028C	628.333	-0.0374847	0.0528821	-0.708835	0.478427	0.999371	0
YLR414C	961.894	-0.0346238	0.0489859	-0.706812	0.479683	0.999371	0
YOR385W	201.281	-0.0417286	0.0590418	-0.706763	0.479714	0.999371	0
YOL092W	1860.31	0.0341094	0.0482772	0.706533	0.479857	0.999371	0
YGR047C	783.516	0.0361555	0.0511883	0.706323	0.479987	0.999371	0
YHR086W	478.134	0.0381725	0.054063	0.706074	0.480142	0.999371	0
YMR112C	223.678	0.0417246	0.0590944	0.706067	0.480146	0.999371	0
YJL206C	175.421	0.0417178	0.0590911	0.705991	0.480194	0.999371	0
YDR388W	2541.05	-0.0299273	0.0424053	-0.705745	0.480346	0.999371	0
YDR251W	1239.72	-0.0339414	0.048118	-0.705377	0.480575	0.999371	0
YOR098C	2554.51	-0.0313636	0.0444694	-0.705286	0.480633	0.999371	0
YPL146C	2185.97	0.0307893	0.043664	0.705141	0.480722	0.999371	0
YNL211C	33.6196	0.0320534	0.045463	0.705043	0.480784	0.999371	0
YMR109W	1758.36	-0.0351026	0.0497999	-0.704873	0.480889	0.999371	0
YKL014C	3239.47	0.0332904	0.0472376	0.704743	0.48097	0.999371	0
YNR043W	1840.37	0.0311184	0.0441599	0.704676	0.481012	0.999371	0
YJR027W	6957.27	0.036734	0.0521305	0.704654	0.481026	0.999371	0
YJR068W	875.417	-0.0356108	0.0505375	-0.704642	0.481033	0.999371	0
YHR115C	968.969	-0.0347965	0.0494198	-0.7041	0.48137	0.999371	0
YDL154W	125.401	0.0404695	0.0575068	0.703735	0.481598	0.999371	0
YPL193W	655.258	0.0369517	0.0525209	0.703562	0.481706	0.999371	0
YGR079W	935.982	0.0379778	0.0539809	0.703542	0.481718	0.999371	0
YHR039C-A	2346.5	0.0328374	0.0466751	0.703532	0.481724	0.999371	0
YBR293W	437.178	0.0393998	0.0560502	0.702938	0.482094	0.999371	0
YPL115C	1064.86	-0.0356197	0.0507165	-0.70233	0.482474	0.999371	0
YMR228W	274.533	0.0407838	0.058079	0.702212	0.482547	0.999371	0
YGL029W	463.365	0.0398667	0.0567743	0.702196	0.482557	0.999371	0
YDR369C	243.632	-0.0411454	0.0586616	-0.701403	0.483051	0.999371	0
YOR194C	995.001	0.0354734	0.0505945	0.701132	0.483221	0.999371	0
YNL176C	1261.19	0.0325164	0.0463848	0.701015	0.483294	0.999371	0
YGR235C	597.404	0.0387042	0.0552409	0.700643	0.483526	0.999371	0
YDL231C	1211.56	-0.0339799	0.0485277	-0.700216	0.483792	0.999371	0
YML052W	1578.03	0.0364661	0.0520785	0.700215	0.483793	0.999371	0.0803156
YMR169C	112.156	0.0407752	0.0582974	0.699435	0.48428	0.999371	0
YGL207W	3362.47	-0.0305803	0.0437491	-0.698992	0.484557	0.999371	0
YNL305C	313.466	-0.040157	0.0574784	-0.698645	0.484774	0.999371	0
YKR063C	760.444	-0.0352806	0.050506	-0.698544	0.484837	0.999371	0
YOL151W	932.926	0.0355169	0.0508446	0.698537	0.484841	0.999371	0
YHR098C	2798.87	-0.0290538	0.0416362	-0.697802	0.485301	0.999371	-0.0841078
YGL246C	905.61	-0.0346646	0.0496846	-0.697693	0.485369	0.999371	0
YCR099C	32.1602	0.0318427	0.0456627	0.697347	0.485586	0.999371	0
YNL006W	428.23	-0.0392989	0.0563748	-0.697101	0.48574	0.999371	0
YPL230W	46.7271	0.0348107	0.0499492	0.696921	0.485852	0.999371	0.123611
YOR066W	485.021	-0.040048	0.0574979	-0.696513	0.486108	0.999371	0
YCL042W	57.2673	-0.0331731	0.0476329	-0.696432	0.486158	0.999371	0
YMR094W	168.119	0.0411064	0.0590412	0.696232	0.486283	0.999371	0
YDL088C	926.113	-0.0338868	0.0486855	-0.696036	0.486407	0.999371	0
YER029C	448.422	0.0389134	0.0559293	0.695761	0.486579	0.999371	-0.0563347
YPR204W	4471.44	0.0323881	0.0465545	0.695703	0.486615	0.999371	0
YBL085W	1615.34	-0.0313038	0.045012	-0.695455	0.48677	0.999371	0
YLR301W	2536.01	-0.0314557	0.0452537	-0.695098	0.486994	0.999371	-0.11739
YPL119C	58.2911	0.0362057	0.0521443	0.694335	0.487472	0.999371	0
YPL076W	169.131	-0.040963	0.0590229	-0.694019	0.48767	0.999371	0
YMR299C	316.766	0.0404815	0.058355	0.693711	0.487864	0.999371	-0.0571667
YML064C	275.972	-0.0404927	0.0584041	-0.693319	0.488109	0.999371	0
YHR131C	730.427	-0.034995	0.0504866	-0.693155	0.488212	0.999371	-0.098603
YBR044C	500.876	0.0379778	0.0548001	0.693025	0.488294	0.999371	0
YER182W	291.796	0.0401426	0.057933	0.692914	0.488364	0.999371	0
YGL247W	153.417	-0.0408027	0.0589257	-0.692443	0.488659	0.999371	0
YOR201C	977.239	0.0340858	0.0492572	0.691996	0.48894	0.999371	0
YNL094W	805.888	-0.0343118	0.0495906	-0.691901	0.489	0.999371	0
YDL220C	315.228	-0.0404925	0.0585441	-0.691658	0.489152	0.999371	0
YDL126C	11410	0.0267318	0.0386506	0.691625	0.489173	0.999371	0
YCR002C	1131.13	0.0334587	0.048381	0.691567	0.489209	0.999371	0
YOR084W	311.617	-0.0401903	0.0581189	-0.691518	0.48924	0.999371	0.121601
YPR097W	1350.78	0.0329845	0.0477002	0.691495	0.489254	0.999371	0
YBR077C	190.399	0.040863	0.0591144	0.691254	0.489406	0.999371	0
YNL197C	1274.6	0.0333111	0.0481937	0.691193	0.489444	0.999371	0
YGR187C	1641.85	-0.0309979	0.044864	-0.690932	0.489608	0.999371	-0.118926
YOR113W	231.049	0.0407535	0.0590162	0.690548	0.489849	0.999371	0
YBR218C	5646.88	-0.0407876	0.0590849	-0.690321	0.489992	0.999371	0
YML130C	1401.19	-0.0338594	0.0490589	-0.690178	0.490082	0.999371	-0.0706133
YAL005C	9450.75	0.0333028	0.0482588	0.690087	0.490139	0.999371	0
YFL031W	3015.59	-0.0359414	0.0521062	-0.689773	0.490337	0.999371	0
YCL014W	855.592	-0.0363695	0.0527422	-0.68957	0.490465	0.999371	0
YLR454W	978.133	-0.0356737	0.051743	-0.68944	0.490546	0.999371	0
YDR480W	193.316	-0.0407105	0.0590488	-0.689437	0.490548	0.999371	0
YMR216C	1406.8	-0.0326075	0.0473077	-0.689265	0.490657	0.999371	0
YCR007C	62.4623	-0.0369835	0.0536784	-0.688982	0.490835	0.999371	0
YOR299W	1146.57	0.0314438	0.0456454	0.688872	0.490904	0.999371	-0.0748261
YHR009C	1710.87	0.0320801	0.0466153	0.688189	0.491334	0.999371	0
YOR037W	287.535	0.0398984	0.0579773	0.688172	0.491344	0.999371	0
YMR247C	1198.42	-0.0360529	0.0524041	-0.687978	0.491466	0.999371	0
YPR139C	777.865	-0.035026	0.0509411	-0.687577	0.491719	0.999371	0
YLR407W	445.095	-0.0394376	0.0574269	-0.686744	0.492244	0.999371	0.0706927
YMR298W	747.603	0.0371578	0.0541193	0.686591	0.492341	0.999371	-0.0725496
YHR012W	628.046	-0.0364611	0.0531138	-0.686471	0.492416	0.999371	0.0998705
YEL041W	108.324	0.0394458	0.0574766	0.686294	0.492528	0.999371	0.0980228
YKL013C	803.109	0.0363813	0.0530149	0.686247	0.492557	0.999371	0
YDL007W	2497.44	-0.0288168	0.0419966	-0.686169	0.492606	0.999371	0.102226
YBR149W	1800.36	0.0308661	0.0449862	0.686124	0.492635	0.999371	0
YER185W	44.6151	0.0336142	0.0490123	0.685831	0.49282	0.999371	0
YOR209C	3009.68	0.0265344	0.0387051	0.685553	0.492995	0.999371	0
YGL122C	2001.46	0.0313829	0.0458108	0.685055	0.493309	0.999371	0
YPR116W	26.818	0.0290148	0.0423627	0.684912	0.493399	NA	0
YDL166C	632.744	0.0363926	0.0531524	0.684684	0.493543	0.999371	0
YGL176C	357.526	-0.0387691	0.0566343	-0.684552	0.493627	0.999371	-0.0663478
YNL136W	706.481	0.0352764	0.0515687	0.684065	0.493934	0.999371	0
YGR140W	751.155	0.0347997	0.0509112	0.683538	0.494267	0.999371	0
YJR008W	711.381	0.0397544	0.0581835	0.68326	0.494442	0.999371	0.0857744
YPR061C	64.1456	0.035979	0.05273	0.682325	0.495033	0.999371	0
YJR084W	475.803	-0.0381485	0.055925	-0.682135	0.495153	0.999371	0
YBR003W	620.47	0.0358602	0.0525855	0.681942	0.495275	0.999371	0
YGL116W	978.163	-0.0362129	0.053132	-0.681565	0.495514	0.999371	-0.0909795
YJR001W	1538.75	-0.0315681	0.0463259	-0.681436	0.495596	0.999371	0
YHR103W	1723.17	0.0307634	0.0451685	0.681081	0.49582	0.999371	-0.063432
YPR105C	1134.71	0.0322547	0.0474307	0.680039	0.49648	0.999371	0.108751
YNL007C	2005.51	-0.0329629	0.0485025	-0.679612	0.49675	0.999371	0
YML092C	1359.64	-0.0311163	0.045804	-0.679335	0.496926	0.999371	0.179108
YPL152W	217.121	-0.0399852	0.0588974	-0.678895	0.497204	0.999371	0
YGL155W	635.25	0.0363625	0.0536111	0.678263	0.497605	0.999371	0
YOR261C	2026.8	-0.0299926	0.0442485	-0.677821	0.497885	0.999371	0.142482
YDR486C	505.901	-0.037972	0.0560347	-0.677651	0.497993	0.999371	0
YIL004C	352.951	0.0386224	0.0569954	0.677641	0.497999	0.999371	0
YGL100W	1106.49	0.0328866	0.0485566	0.677282	0.498227	0.999371	-0.052802
YOL004W	2383.96	-0.0342967	0.0506419	-0.67724	0.498254	0.999371	0
YOR293W	7822.63	0.0318488	0.0470366	0.677106	0.498339	0.999371	0
YJR144W	918.781	0.0350042	0.0517206	0.676793	0.498537	0.999371	0.0577058
YJL066C	265.953	0.039336	0.0581394	0.676581	0.498672	0.999371	0
YMR285C	831.642	0.03414	0.050472	0.676415	0.498777	0.999371	-0.0712605
YML069W	1866.13	0.0300601	0.0444498	0.676272	0.498868	0.999371	-0.0800754
YDR337W	629.675	0.0350085	0.0517855	0.67603	0.499022	0.999371	0
YDR109C	524.161	-0.0372234	0.0550865	-0.675726	0.499215	0.999371	0
YBR082C	2913.08	-0.0300894	0.0445339	-0.675652	0.499262	0.999371	-0.0626444
YNR009W	286.853	0.0396335	0.0586992	0.675197	0.499551	0.999371	0
YPL222W	217.269	-0.0398712	0.0590726	-0.674953	0.499706	0.999371	0
YGL190C	807.447	-0.0349403	0.0517871	-0.674691	0.499872	0.999371	0
YNL015W	310.241	0.0396397	0.0587672	0.674521	0.49998	0.999371	0.131952
YKR052C	336.457	-0.0388292	0.0575963	-0.674162	0.500208	0.999371	0
YPL019C	1065.01	0.0344921	0.0511829	0.673898	0.500376	0.999371	0
YDR382W	9085.81	-0.0290736	0.0431439	-0.673876	0.50039	0.999371	-0.095855
YLR010C	77.413	0.0370095	0.0549448	0.673575	0.500581	0.999371	0
YPL157W	561.481	-0.0357349	0.053083	-0.673189	0.500827	0.999371	0
YOR360C	857.911	0.0353486	0.0525201	0.673049	0.500916	0.999371	0
YDR229W	542.412	0.0367946	0.0547125	0.672509	0.50126	0.999371	0
YOR288C	394.319	0.0385146	0.0573255	0.671857	0.501675	0.999371	-0.099325
YBR083W	1165.64	-0.0331678	0.0493796	-0.671691	0.501781	0.999371	0.0250945
YKL025C	670.51	-0.035195	0.0524059	-0.671584	0.501848	0.999371	0.0583095
YNR063W	190.643	-0.0396378	0.0590469	-0.671293	0.502034	0.999371	0
YNL122C	133.938	0.0392652	0.0584989	0.671214	0.502084	0.999371	0
YIL006W	96.2802	-0.0381519	0.0568543	-0.671046	0.502191	0.999371	0
YLR027C	7238.51	-0.0332079	0.0494876	-0.671035	0.502198	0.999371	0
YPL133C	386.091	0.0378033	0.0563559	0.670796	0.50235	0.999371	0
YGL014W	2010.86	-0.0341919	0.0509779	-0.670719	0.502399	0.999371	0
YBR244W	457.84	0.0383738	0.0572252	0.670575	0.502491	0.999371	0
YPL162C	304.228	0.0381855	0.0570058	0.669852	0.502952	0.999371	0
YNL038W	403.277	0.0377753	0.0564475	0.66921	0.503361	0.999371	-0.140123
YDL043C	378.789	-0.0378014	0.0564881	-0.669192	0.503373	0.999371	0
YLR241W	1119.73	0.0316624	0.047336	0.668885	0.503569	0.999371	0
YLR084C	1011.08	-0.0324846	0.0485972	-0.668446	0.503849	0.999371	0.0746658
YJL216C	109.594	0.0385445	0.0576674	0.668394	0.503882	0.999371	0
YNL133C	158.395	0.0394266	0.0590067	0.668172	0.504024	0.999371	0
YCL041C	56.8299	-0.0340297	0.0509366	-0.66808	0.504082	0.999371	0
YNL082W	499.488	0.0364227	0.0545254	0.667994	0.504137	0.999371	-0.0778834
YDR422C	809.083	0.0348501	0.0521735	0.667965	0.504156	0.999371	0
YEL006W	542.444	-0.0356999	0.0534521	-0.667886	0.504206	0.999371	-0.0477973
YBR196C	31633.6	-0.021242	0.0318159	-0.667654	0.504355	0.999371	0
YOR281C	980.01	-0.0326637	0.0489373	-0.66746	0.504479	0.999371	0
YML097C	564.906	-0.0359604	0.0539024	-0.66714	0.504683	0.999371	0
YOL111C	511.471	-0.0376498	0.0564363	-0.667121	0.504695	0.999371	0
YEL044W	438.871	0.0373067	0.0559464	0.666829	0.504881	0.999371	0
YOR350C	409.665	-0.0368898	0.0554122	-0.665734	0.505581	0.999371	0
YLR004C	37.2096	0.0285249	0.0428496	0.665698	0.505604	0.999371	0
YJL143W	1256.18	-0.0316316	0.0475277	-0.665541	0.505705	0.999371	0
YML049C	1167.85	-0.0327118	0.0492408	-0.664323	0.506483	0.999371	0.205048
YER051W	272.884	-0.0388565	0.058503	-0.664179	0.506576	0.999371	0
YDR099W	3514.36	0.0260312	0.0392214	0.663701	0.506882	0.999371	0.0807227
YMR272C	2380.88	0.0280421	0.0422883	0.663117	0.507256	0.999371	0.15138
YLL045C	24498.7	-0.0259836	0.0392073	-0.662722	0.507509	0.999371	-0.0481495
YGL050W	441.392	-0.0370714	0.0559477	-0.662608	0.507582	0.999371	-0.0489391
YDR117C	761.76	0.0338041	0.0510388	0.662321	0.507766	0.999371	-0.102252
YAL039C	647.877	0.0364957	0.0551111	0.66222	0.50783	0.999371	0.0827527
YGL226W	132.074	0.0383754	0.0579716	0.661969	0.507991	0.999371	0
YMR161W	435.395	-0.0369531	0.0558379	-0.661793	0.508104	0.999371	0
YCL030C	11757	-0.0390885	0.0590714	-0.661716	0.508153	0.999371	0
YOL066C	663.578	-0.0341402	0.0516045	-0.661575	0.508244	0.999371	0
YIR031C	364.217	-0.0370926	0.0561071	-0.661103	0.508546	0.999371	0
YDR031W	115.347	0.037519	0.0567825	0.66075	0.508773	0.999371	0
YGR099W	485.68	-0.0356097	0.0538971	-0.660699	0.508806	0.999371	0
YBR170C	574.291	-0.0363484	0.0550471	-0.660315	0.509052	0.999371	0.191009
YJL119C	10.4402	0.0190828	0.0289018	0.660261	0.509087	NA	0
YOL017W	293.152	0.0381524	0.0577931	0.660155	0.509154	0.999371	0
YKL004W	1953.05	-0.0336136	0.0509189	-0.660139	0.509165	0.999371	0
YPR016C	3093.31	0.0264581	0.0401321	0.659275	0.509719	0.999371	0
YDR352W	510.3	-0.0360387	0.0547018	-0.65882	0.510011	0.999371	0
YEL013W	1142.18	-0.0358989	0.0545656	-0.657904	0.5106	0.999371	0
YPL125W	1152.64	-0.0316377	0.0481004	-0.657742	0.510704	0.999371	0
YAL026C	1653.33	-0.032878	0.0500153	-0.65736	0.510949	0.999371	0
YLL013C	583.549	0.0384835	0.0585434	0.657349	0.510957	0.999371	0
YKL018C-A	171.084	0.0388036	0.05905	0.657131	0.511097	0.999371	0
YDR324C	3187.85	0.0263251	0.040084	0.656748	0.511343	0.999371	0
YDR466W	904.105	-0.0315471	0.0480394	-0.656692	0.511379	0.999371	0
YGL002W	377.707	-0.0373971	0.0569563	-0.656593	0.511442	0.999371	0
YPL189W	43.5632	0.0312224	0.0475698	0.65635	0.511599	0.999371	0
YLR396C	527.176	-0.0356918	0.0544147	-0.655923	0.511874	0.999371	0
YNL192W	2077.56	-0.0315293	0.04811	-0.655359	0.512236	0.999371	-0.0479453
YFL030W	86.2289	0.0367135	0.0560256	0.655298	0.512276	0.999371	0.150972
YGL124C	337.128	-0.0374317	0.0571666	-0.654783	0.512607	0.999371	0
YDR524C	682.852	-0.0347836	0.0531376	-0.654595	0.512729	0.999371	-0.0815814
YCR094W	571.47	-0.0349975	0.053476	-0.654453	0.51282	0.999371	0
YOR238W	297.777	-0.0378277	0.0578049	-0.654403	0.512852	0.999371	0
YKL135C	1311.51	0.0296496	0.0453276	0.654118	0.513036	0.999371	0
YNL029C	631.571	-0.0357656	0.0547045	-0.653796	0.513243	0.999371	-0.174625
YAR007C	974.832	-0.0317791	0.0486073	-0.653793	0.513245	0.999371	0
YBR290W	601.928	-0.0347748	0.0532065	-0.653582	0.513381	0.999371	0
YIL164C	156.813	-0.0385388	0.0589741	-0.653487	0.513442	0.999371	0
YPR194C	1324.43	-0.0333043	0.0509858	-0.653207	0.513623	0.999371	0
YBR161W	344.259	0.0370911	0.0568181	0.652805	0.513882	0.999371	0
YDL230W	257.351	-0.0381717	0.0584804	-0.652726	0.513933	0.999371	0
YFR041C	522.083	0.0356387	0.0546216	0.652465	0.514101	0.999371	-0.120856
YCR093W	2354.01	-0.0341088	0.0522801	-0.652425	0.514127	0.999371	0
YMR079W	1617.75	0.0309	0.0474135	0.651712	0.514587	0.999371	0
YML075C	1579.28	0.0311017	0.0477639	0.651153	0.514948	0.999371	0
YGR161W-C	34.0385	0.0293577	0.0451154	0.650725	0.515224	0.999371	0.187791
YLL057C	26.3191	0.026398	0.0405678	0.650714	0.515231	NA	0.126951
YDR141C	1256.59	-0.0345525	0.0531354	-0.650273	0.515516	0.999371	0
YBR111W-A	159.877	-0.0382008	0.0587695	-0.650012	0.515685	0.999371	0
YLR423C	142.319	-0.0382054	0.0588177	-0.649556	0.515979	0.999371	0
YNL075W	1493.68	0.0303536	0.0467316	0.64953	0.515996	0.999371	0
YBR257W	294.16	0.0377051	0.0580773	0.649223	0.516194	0.999371	0
YML125C	2536.56	0.0276811	0.0426417	0.649156	0.516238	0.999371	0.0790566
YDL140C	3592.85	-0.0344733	0.0531477	-0.648632	0.516576	0.999371	-0.278506
YPL023C	1338.25	-0.0317207	0.048919	-0.648434	0.516705	0.999371	0
YPR011C	384.285	0.036434	0.0561989	0.648305	0.516788	0.999371	0
[truncated: 3,324 more rows]

## Sheet: OAF1
gene	baseMean	log2FoldChange	lfcSE	stat	pvalue	padj	hotspotEffect
YDL039C	1141.48	0.556425	0.0579823	9.59647	8.27325e-22	4.46756e-18	0.192211
YML123C	195.084	0.513965	0.0592439	8.67541	4.12081e-18	1.11262e-14	0
YIR033W	2274.12	-0.443434	0.051935	-8.53825	1.36271e-17	2.45288e-14	-0.518672
YOL147C	617.906	0.433497	0.0532318	8.14357	3.83793e-16	5.18121e-13	0.639486
YHR216W	5136.31	0.298894	0.038491	7.7653	8.14549e-15	8.79713e-12	0.07366
YBR067C	5485.91	-0.291637	0.0395781	-7.36866	1.72357e-13	1.32961e-10	-0.330864
YHL048W	336.911	-0.431348	0.0593014	-7.27383	3.49442e-13	2.35873e-10	0
YJL225C	1651.72	0.364094	0.0505185	7.20714	5.71383e-13	3.4283e-10	0
YBL113C	569.252	0.413755	0.0581688	7.113	1.13548e-12	6.13162e-10	0
YMR006C	2152.35	-0.326267	0.0479896	-6.79871	1.05559e-11	5.18197e-09	-0.223091
YPL095C	2944.57	0.398843	0.0595164	6.7014	2.06439e-11	9.28976e-09	0.280154
YPR128C	508.418	0.343651	0.0548812	6.26174	3.80715e-10	1.58143e-07	0.732294
YFL002W-A	3706.34	-0.288012	0.049448	-5.82454	5.72705e-09	2.06174e-06	-0.124856
YGR161W-B	3706.34	-0.288012	0.049448	-5.82454	5.72705e-09	2.06174e-06	-0.108585
YNR019W	1099.93	0.321923	0.0560149	5.7471	9.07889e-09	3.06412e-06	0.320669
YNL054W-B	3684.05	-0.276406	0.0482435	-5.7294	1.00786e-08	3.20143e-06	-0.0471078
YHL050C	432.783	-0.335456	0.0597721	-5.61225	1.99717e-08	5.9915e-06	0
YOR273C	1181.88	0.324136	0.0582009	5.56925	2.55835e-08	7.2711e-06	0.435096
YNL336W	443.925	-0.323297	0.0594166	-5.44118	5.29283e-08	1.42906e-05	0
YER015W	422.772	0.300445	0.0570486	5.26647	1.3907e-07	3.57607e-05	0.405547
YOR363C	655.612	0.274496	0.0545357	5.03333	4.8204e-07	0.000118319	0.510377
YDR261W-B	1485.72	-0.264001	0.052955	-4.98538	6.18389e-07	0.000143509	0
YOR192C-B	2058.13	-0.23722	0.0476402	-4.9794	6.3782e-07	0.000143509	-0.104583
YKL182W	27736.8	-0.198914	0.0448127	-4.43879	9.04679e-06	0.00180936	-0.491866
YCR005C	3307.72	0.210243	0.0475862	4.41816	9.95444e-06	0.00191979	0
YGL055W	11044	0.190688	0.0437882	4.35477	1.33208e-05	0.00248042	0.229495
YDL048C	2310.86	0.242998	0.0561019	4.33137	1.48186e-05	0.00266734	0
YGR035C	58.1975	0.215613	0.0522516	4.12645	3.68409e-05	0.00641744	0.541747
YDL110C	269.383	0.241896	0.0591845	4.08716	4.36694e-05	0.00736921	0.228426
YHR140W	62.2413	0.214181	0.0525707	4.07416	4.61803e-05	0.00755678	0.382045
YLR153C	9196.79	0.136924	0.0340442	4.02196	5.77169e-05	0.0091668	0
YNR075W	195.154	-0.235456	0.0595233	-3.95569	7.63127e-05	0.011774	-0.258633
YHL028W	921.015	0.214088	0.055503	3.85722	0.000114683	0.0172024	0
YPL057C	892.613	0.218639	0.0571131	3.82816	0.000129103	0.018842	0.397407
YLR056W	3377.7	0.154244	0.0406721	3.79238	0.000149208	0.0212033	0.0809985
YOL101C	220.337	-0.211466	0.055943	-3.78003	0.000156809	0.0217119	-0.541103
YOL126C	716.039	0.188699	0.052455	3.59735	0.000321477	0.0433994	0.305046
YER130C	1555.54	0.195579	0.0549834	3.55706	0.000375028	0.049394	0.173295
YNR016C	21562.3	-0.164635	0.0465219	-3.53887	0.000401838	0.0516649	-0.446373
YCL019W	1601.51	-0.195639	0.0557378	-3.50999	0.00044812	0.0562755	0
YBL030C	5580.79	0.15263	0.0439217	3.47506	0.000510737	0.0626814	-0.0184488
YBL095W	235.626	0.203624	0.0597045	3.41053	0.000648369	0.0778043	0.413994
YOR175C	1716.84	-0.150948	0.0458162	-3.29465	0.000985442	0.115682	-0.33358
YNL037C	3127.17	0.135896	0.0424925	3.19812	0.00138325	0.158926	0
YLR227W-B	11884.8	-0.134278	0.0423867	-3.16793	0.00153527	0.172717	0
YDR492W	962.623	-0.159969	0.0514472	-3.10938	0.0018748	0.203838	-0.212879
YGR254W	26793.7	0.149048	0.0479654	3.1074	0.00188738	0.203838	0
YOR153W	4144.47	-0.150011	0.0488334	-3.07188	0.00212715	0.225227	-0.0707132
YLR413W	5247.27	-0.173154	0.0568141	-3.04773	0.00230575	0.239443	-0.152523
YOL011W	1571.27	0.138753	0.0458734	3.02469	0.00248885	0.250765	0
YHL047C	517.09	-0.175798	0.0582369	-3.01867	0.00253884	0.250765	0
YAR009C	11339.9	-0.151912	0.0503544	-3.01686	0.00255408	0.250765	0
YGR296W	671.1	-0.175098	0.0583095	-3.00291	0.00267416	0.257865	0.0430009
YMR173W	5365.69	0.107341	0.0359624	2.98482	0.00283745	0.268811	0
YNR074C	384.271	-0.172018	0.0578327	-2.97441	0.0029355	0.273305	0
YPR035W	26936.8	0.101408	0.0342007	2.96509	0.0030259	0.276947	0
YLL026W	2231.55	-0.160801	0.055942	-2.87442	0.00404765	0.364289	0
YLR035C-A	3415.43	-0.144937	0.0513146	-2.82447	0.00473584	0.419238	0
YJL079C	3426.56	0.13534	0.0483751	2.79772	0.00514643	0.447423	0
YPL231W	37611.4	-0.126992	0.0454657	-2.79314	0.00521993	0.447423	-0.460778
YDR343C	140.545	-0.147562	0.0533418	-2.76635	0.0056687	0.478297	0
YJR019C	299.916	0.160948	0.0585589	2.74848	0.00598715	0.497005	0.277132
YMR246W	8434.62	-0.134007	0.0488412	-2.74373	0.00607451	0.497005	-0.532859
YNL202W	97.949	0.158726	0.0579563	2.73872	0.00616787	0.497112	0.172717
YKL109W	2177.27	0.154837	0.0567696	2.72747	0.00638221	0.506822	0
YML130C	1401.19	-0.131765	0.0489599	-2.69128	0.00711792	0.557054	0
YMR220W	1517.23	0.12141	0.0454819	2.66942	0.00759818	0.586146	0.281976
YDR258C	561.001	-0.147132	0.0557	-2.6415	0.00825402	0.627771	0
YDR034C-D	948.747	-0.153162	0.0583591	-2.62448	0.00867813	0.645175	0
YOR187W	3958.49	0.105678	0.0402963	2.62253	0.00872785	0.645175	0
YBR072W	607.457	0.154664	0.0591149	2.61634	0.00888792	0.645175	0
YJR103W	1413.66	0.119112	0.0455749	2.61355	0.00896076	0.645175	0
YJL213W	85.8549	0.145948	0.0559603	2.60807	0.00910545	0.646966	0.346356
YOR052C	451.859	0.149869	0.0576642	2.599	0.00934966	0.65569	0
YBR159W	2374.02	0.107449	0.0420359	2.55612	0.0105848	0.723517	0.372852
YBR302C	626.432	-0.131976	0.0522129	-2.52766	0.0114826	0.775078	0
YMR045C	5252.26	-0.148538	0.0590707	-2.51458	0.0119174	0.794496	0
YLR450W	1157.73	-0.130735	0.0522808	-2.50063	0.0123972	0.816402	-0.220861
YLR023C	1259.23	-0.126957	0.0511042	-2.48427	0.0129818	0.844599	-0.195267
YGR286C	2761.33	-0.130517	0.052687	-2.47722	0.0132409	0.847742	-0.246273
YMR043W	1040.15	0.121615	0.0491483	2.47445	0.0133441	0.847742	0
YDR074W	814.207	-0.140747	0.0570354	-2.46772	0.0135977	0.853811	0
YPR156C	2518.53	0.128473	0.0521683	2.46267	0.0137908	0.855983	0
YDL022W	768.001	-0.144517	0.0589117	-2.4531	0.0141629	0.869088	0
YOR136W	4949.87	0.101514	0.0416292	2.43852	0.0147476	0.894801	0
YKL043W	689.098	0.140557	0.0579248	2.42655	0.0152432	0.914594	0.0834115
YAL062W	115.522	-0.139135	0.0576489	-2.41349	0.0158005	0.937612	0
YDR345C	45226	0.106642	0.0445593	2.39326	0.0166994	0.980184	0
YDR077W	17521.2	0.11241	0.047417	2.37066	0.0177563	0.999647	0
YFR033C	1847.2	0.117317	0.0495274	2.36872	0.0178496	0.999647	0
YHL027W	1286.07	0.105326	0.0445767	2.36279	0.0181377	0.999647	0.195468
YPR191W	2221.76	0.0986989	0.0417879	2.3619	0.0181816	0.999647	0
YOR315W	2299.53	0.101719	0.0434889	2.33896	0.0193373	0.999647	0
YGR192C	250285	0.0805977	0.0344833	2.3373	0.0194237	0.999647	0
YOR319W	296.293	0.138363	0.0592505	2.33522	0.0195319	0.999647	0.546642
YDR529C	1005.01	0.12283	0.052723	2.32972	0.0198209	0.999647	0
YAL039C	647.877	0.127451	0.0554516	2.29842	0.0215382	0.999647	0.0506243
YLR079W	754.231	0.119932	0.0528671	2.26856	0.023295	0.999647	0
YHR215W	259.159	0.133717	0.0590507	2.26445	0.0235464	0.999647	0.261248
YGL255W	24984.4	0.104988	0.0465645	2.25467	0.0241539	0.999647	0.112013
YDR244W	762.593	0.115603	0.0513101	2.25303	0.0242574	0.999647	0.435298
YCR046C	447.138	0.129463	0.057495	2.25172	0.0243398	0.999647	0
YPL092W	1149.06	-0.122017	0.0543839	-2.24362	0.0248566	0.999647	0
YOR230W	4624.5	0.0876834	0.039116	2.24163	0.0249856	0.999647	-0.0974832
YCR012W	104747	0.0824181	0.0368654	2.23565	0.0253746	0.999647	0
YJR009C	48654	0.0834158	0.0373567	2.23295	0.0255521	0.999647	0
YAL038W	117012	0.0861039	0.0392294	2.19488	0.0281722	0.999647	0
YGL028C	6245.75	0.0854029	0.0391986	2.17872	0.0293522	0.999647	-0.116512
YDR056C	1036.84	-0.112405	0.0516168	-2.17768	0.0294297	0.999647	-0.38193
YML100W	447.968	-0.128812	0.0595959	-2.16142	0.0306627	0.999647	0
YGR138C	2747.62	0.12679	0.0589516	2.15074	0.0314968	0.999647	0
YML120C	765.76	0.115671	0.0537859	2.15058	0.0315094	0.999647	0
YFR015C	246.55	-0.125063	0.0583013	-2.14512	0.031943	0.999647	0
YLR304C	10576.9	0.0952645	0.0445088	2.14035	0.0323264	0.999647	0
YGR282C	14901.4	0.0693456	0.0324665	2.13592	0.0326862	0.999647	0
YBR093C	168.778	0.126362	0.0597792	2.11381	0.0345319	0.999647	0
YKL152C	67038.6	0.0764179	0.0362294	2.10927	0.0349209	0.999647	0
YJR112W	290.633	0.122018	0.0583871	2.08981	0.0366352	0.999647	0
YOR247W	4323.57	0.0885192	0.0423931	2.08806	0.0367928	0.999647	0
YOR248W	1019.07	0.105735	0.0507341	2.08411	0.0371505	0.999647	0
YJR017C	818.986	0.104676	0.050354	2.0788	0.0376358	0.999647	0
YIR038C	551.07	0.112596	0.0542269	2.07639	0.037858	0.999647	0
YJR045C	8366.13	0.100986	0.0487205	2.07275	0.0381952	0.999647	0
YGR244C	1726.71	0.0910951	0.044029	2.06898	0.0385478	0.999647	0
YBL100W-B	712.112	-0.117535	0.0569062	-2.06541	0.0388843	0.999647	0
YOR274W	549.721	0.111057	0.0539001	2.06042	0.0393588	0.999647	0.30993
YGL012W	3703.01	0.0882377	0.0428769	2.05793	0.0395967	0.999647	0.124646
YLR214W	915.122	-0.111193	0.0543313	-2.04656	0.040701	0.999647	0
YBR172C	2575.54	0.0795237	0.0389521	2.04158	0.0411935	0.999647	0
YGL153W	461.43	0.115188	0.0564578	2.04026	0.0413247	0.999647	0.344282
YHR183W	20098.6	0.0708816	0.0347702	2.03857	0.0414929	0.999647	0
YER034W	241.778	0.120847	0.0593658	2.03564	0.0417866	0.999647	0
YJL162C	442.589	0.113547	0.0562349	2.01915	0.0434715	0.999647	0
YKL085W	3019.77	0.094443	0.0467927	2.01833	0.0435573	0.999647	0
YJL151C	1156.37	0.104359	0.0517408	2.01696	0.0436994	0.999647	0.0809588
YOR383C	230.022	0.119759	0.0595265	2.01185	0.0442354	0.999647	0
YDR124W	148.365	-0.118812	0.0593087	-2.00328	0.0451471	0.999647	-0.263901
YKL141W	1227.55	0.0972748	0.0488609	1.99085	0.0464971	0.999647	0
YHR174W	156631	0.0712605	0.0358568	1.98736	0.0468823	0.999647	0
YCR004C	1663.17	0.0890688	0.0449012	1.98366	0.0472937	0.999647	0
YMR306W	94.0382	-0.113707	0.0573407	-1.98301	0.0473665	0.999647	0.12646
YDL248W	224.959	-0.117896	0.0596697	-1.9758	0.0481769	0.999647	0
YGR295C	1392.76	-0.0921575	0.046843	-1.96737	0.0491405	0.999647	0
YLR110C	43982.8	0.0754356	0.0384901	1.95987	0.050011	0.999647	0
YNL227C	985.987	-0.0930061	0.0475144	-1.95743	0.0502971	0.999647	0
YER001W	1050.25	-0.101003	0.0516166	-1.95679	0.0503724	0.999647	-0.0927175
YHR143W	9504.76	0.0897239	0.0458667	1.95619	0.0504427	0.999647	0
YOL103W-B	6277.86	-0.116176	0.0594805	-1.95319	0.0507975	0.999647	-0.0985001
YOR209C	3009.68	-0.0737913	0.0378084	-1.95172	0.0509716	0.999647	-0.150706
YNL005C	1124.18	0.0901447	0.0463627	1.94434	0.0518548	0.999647	0
YLR375W	1310.48	0.0922169	0.0475705	1.93853	0.0525585	0.999647	0
YKL053C-A	182.691	0.115827	0.0598495	1.9353	0.052953	0.999647	0
YPR036W-A	405.457	0.114688	0.0594841	1.92805	0.0538491	0.999647	0
YLR390W-A	5305.56	0.0707011	0.0367283	1.92497	0.0542325	0.999647	0
YBR052C	1003.73	0.0950775	0.0496042	1.91672	0.055273	0.999647	-0.0623945
YBR126C	2173.14	-0.0945397	0.0493377	-1.91618	0.0553428	0.999647	0
YFL021W	777.385	0.105704	0.0553593	1.90941	0.0562088	0.999647	0
YKL183W	513.246	0.103479	0.0542388	1.90784	0.0564118	0.999647	0
YKL060C	184715	0.0638485	0.0334952	1.9062	0.0566243	0.999647	0
YPL058C	2089.42	-0.108531	0.0569582	-1.90544	0.0567228	0.999647	-0.27475
YBL045C	3025.82	0.0829426	0.0437117	1.89749	0.0577629	0.999647	-0.0296812
YMR136W	494.836	-0.111812	0.0589331	-1.89727	0.0577917	0.999647	-0.132839
YDR165W	1911.53	-0.0800033	0.0422014	-1.89575	0.0579931	0.999647	0
YJL048C	1051.23	0.0993406	0.0526348	1.88736	0.0591125	0.999647	0
YDR129C	5432.62	0.0733245	0.0388541	1.88717	0.0591369	0.999647	0.282357
YCL033C	300.35	0.109872	0.0582792	1.88527	0.0593938	0.999647	0
YLR237W	2092.05	0.104567	0.0554916	1.88437	0.0595147	0.999647	0
YPR065W	1307.3	0.0987871	0.0524611	1.88306	0.0596928	0.999647	0
YGL151W	1098.82	-0.088242	0.0468884	-1.88196	0.0598417	0.999647	0
YMR272C	2380.88	0.0786494	0.0418069	1.88125	0.0599375	0.999647	0
YBL099W	9877.36	0.0861558	0.0459732	1.87404	0.0609248	0.999647	-0.0113844
YDL078C	1875.34	0.085205	0.0455841	1.86918	0.0615977	0.999647	0.109935
YJR029W	29921.8	-0.080512	0.0432163	-1.863	0.062462	0.999647	-0.0241301
YNR041C	470.708	0.104995	0.056462	1.85957	0.0629459	0.999647	-0.13689
YLR130C	3250.73	-0.0787465	0.0423842	-1.85792	0.0631805	0.999647	0
YBL043W	150.411	0.108999	0.0589577	1.84877	0.0644917	0.999647	0
YGR109C	95.9002	-0.10553	0.0571983	-1.84499	0.0650386	0.999647	0
YNL231C	1897.58	0.0808843	0.0438956	1.84265	0.0653799	0.999647	0.198155
YJR077C	3933.57	0.0842607	0.045749	1.8418	0.0655039	0.999647	-0.0359058
YCR107W	283.481	-0.107146	0.0581963	-1.84112	0.0656043	0.999647	0
YIL050W	420.289	0.103582	0.0563102	1.83949	0.0658427	0.999647	-0.0863611
YOR084W	311.617	0.108027	0.0587883	1.83756	0.0661268	0.999647	0.259844
YBR196C	31633.6	0.0562551	0.0306457	1.83566	0.0664077	0.999647	0
YIR036C	692.105	0.0929235	0.0507384	1.83143	0.0670371	0.999647	-0.100748
YJL164C	130.874	-0.104534	0.0571043	-1.83058	0.0671634	0.999647	0
YOR142W-B	7532.78	-0.079497	0.0436285	-1.82213	0.0684348	0.999647	0
YPL137C	982.318	-0.0956864	0.0526919	-1.81596	0.0693766	0.999647	0
YKR091W	79.2268	0.101208	0.0557488	1.81542	0.0694586	0.999647	0
YDR352W	510.3	0.0998747	0.0551519	1.8109	0.0701558	0.999647	0
YJL055W	2431.99	0.0826111	0.0456327	1.81035	0.0702416	0.999647	0.0437492
YLR109W	14783.2	0.0660138	0.0366452	1.80143	0.0716351	0.999647	0
YGL039W	582.554	-0.0981392	0.054485	-1.80121	0.071669	0.999647	-0.19406
YNL032W	538.418	0.0960984	0.0534008	1.79957	0.0719287	0.999647	0
YCL057C-A	478.759	0.102364	0.0568968	1.79912	0.0720002	0.999647	0
YIR039C	38.8907	0.0829182	0.046135	1.7973	0.0722887	0.999647	0
YGL134W	390.432	0.101229	0.0564075	1.79461	0.0727165	0.999647	0.146684
YDL204W	158.522	-0.107251	0.0597631	-1.7946	0.0727182	0.999647	0
YBR042C	575.703	-0.0968118	0.0539837	-1.79335	0.0729164	0.999647	0
YGL001C	898.635	0.0882158	0.0492005	1.79298	0.0729755	0.999647	0
YMR195W	318.585	0.106829	0.0598047	1.7863	0.0740501	0.999647	0
YDR073W	208.286	0.106513	0.0596883	1.78448	0.0743456	0.999647	0.152896
YPR060C	650.691	-0.0941995	0.0529151	-1.7802	0.0750433	0.999647	0
YKL096W-A	13209.6	0.0783468	0.0440664	1.77793	0.0754161	0.999647	-0.0155
YGL040C	1258.28	0.0826587	0.046833	1.76497	0.0775695	0.999647	0
YEL050C	733.449	0.0914063	0.0518839	1.76175	0.0781121	0.999647	0
YBL064C	714.184	0.0917998	0.0521354	1.7608	0.0782725	0.999647	0
YKR058W	322.398	-0.10409	0.059192	-1.75852	0.0786593	0.999647	0
YER167W	1047	-0.0850827	0.0484303	-1.75681	0.0789508	0.999647	0
YKR046C	325.055	0.103492	0.0589256	1.75632	0.0790332	0.999647	0
YMR034C	58.2339	-0.0937941	0.0534654	-1.75429	0.0793802	0.999647	0
YOR176W	1392.21	-0.0786082	0.0448356	-1.75325	0.0795586	0.999647	-0.115817
YMR318C	3148.04	0.0712411	0.0406433	1.75284	0.0796303	0.999647	0
YKL185W	1788.44	0.0809369	0.0462062	1.75164	0.0798352	0.999647	0
YCL009C	4844.04	0.0912318	0.0521589	1.74912	0.0802711	0.999647	0
YOR065W	769.038	0.0926753	0.0529962	1.74872	0.0803401	0.999647	-0.0386627
YJR104C	12981.6	0.0837826	0.0479171	1.74849	0.0803788	0.999647	0
YOR358W	175.164	0.10458	0.0598238	1.74814	0.0804398	0.999647	0
YGR065C	2698.97	-0.087414	0.0500409	-1.74685	0.080663	0.999647	-0.209494
YNR056C	110.02	-0.0605995	0.0348583	-1.73845	0.0821312	0.999647	-0.227175
YBR012C	63.3419	-0.092541	0.0533588	-1.73431	0.0828623	0.999647	0
YGL013C	964.288	-0.0879826	0.0507423	-1.73391	0.0829341	0.999647	0
YIL070C	588.356	0.0944503	0.0544989	1.73307	0.0830837	0.999647	0
YBR011C	11512.8	0.0552533	0.0318965	1.73227	0.0832261	0.999647	0
YKL208W	173.12	0.103574	0.0598268	1.73124	0.0834098	0.999647	0
YJR155W	418.842	-0.0824964	0.047986	-1.71917	0.0855825	0.999647	-0.244237
YLR467W	626.073	0.0984474	0.0573209	1.71748	0.0858917	0.999647	0
YOR396W	626.073	0.0984474	0.0573209	1.71748	0.0858917	0.999647	0
YDR545W	626.073	0.0984474	0.0573209	1.71748	0.0858917	0.999647	0
YDL157C	407.399	-0.100375	0.0584697	-1.7167	0.0860333	0.999647	0
YPR137C-B	7496.23	-0.0864795	0.0504149	-1.71536	0.08628	0.999647	-0.0395939
YBR197C	309.994	0.100346	0.0587103	1.70918	0.087418	0.999647	0
YJR121W	11216.3	0.0777185	0.0455189	1.70739	0.0877499	0.999647	-0.0416375
YPL146C	2185.97	-0.0737111	0.0431836	-1.70692	0.0878364	0.999647	0
YIL117C	359.635	0.0977305	0.0572683	1.70654	0.087908	0.999647	0.136365
YDR044W	791.797	-0.0896221	0.0525783	-1.70454	0.0882793	0.999647	0
YDL213C	1621.79	-0.0739804	0.0434055	-1.7044	0.0883056	0.999647	0
YOL135C	189.363	0.101894	0.0598041	1.70379	0.0884194	0.999647	0
YIR035C	749.418	0.0889827	0.0522741	1.70223	0.0887118	0.999647	0
YMR273C	751.667	0.0879766	0.0521808	1.686	0.0917966	0.999647	0
YML045W	23613.3	-0.0762386	0.0452456	-1.68499	0.0919898	0.999647	0
YML068W	296.403	0.097684	0.0580551	1.68261	0.0924509	0.999647	0
YLR297W	109.089	0.0937582	0.0557378	1.68213	0.0925437	0.999647	0
YPR122W	1717.78	0.0769972	0.045806	1.68094	0.0927742	0.999647	0
YGR263C	259.489	-0.0993617	0.0591122	-1.6809	0.0927822	0.999647	0
YKR003W	381.879	-0.0958326	0.0570856	-1.67875	0.0932005	0.999647	0
YKL029C	6270.47	0.0792822	0.0474354	1.67137	0.0946484	0.999647	0
YBL042C	962.937	-0.0850375	0.0509965	-1.66752	0.0954114	0.999647	-0.0424915
YMR297W	8181.35	0.059641	0.0357746	1.66713	0.0954884	0.999647	0
YMR064W	654.319	-0.0854281	0.0514377	-1.66081	0.096752	0.999647	0
YHR121W	820.851	0.0888972	0.0536083	1.65827	0.0972625	0.999647	0
YPL014W	710.49	0.0867747	0.0525354	1.65174	0.0985882	0.999647	0
YPL240C	1544.6	-0.0924989	0.0560441	-1.65047	0.0988478	0.999647	0
YNL219C	1006.48	-0.0820597	0.049829	-1.64683	0.0995939	0.999647	0
YBR291C	2954.29	-0.074278	0.0451834	-1.64392	0.100193	0.999647	0
YOL012C	558.467	0.0896814	0.0547538	1.6379	0.101442	0.999647	0
YNR007C	178.448	-0.0979968	0.0598398	-1.63765	0.101494	0.999647	0
YNL074C	1118.48	0.0809156	0.0494497	1.63632	0.101773	0.999647	0
YPR074C	17913.4	0.0595834	0.0364274	1.63568	0.101907	0.999647	0
YBR059C	1220.32	-0.0802456	0.0491028	-1.63424	0.102209	0.999647	0
YGL053W	224.723	0.0973908	0.0598653	1.62683	0.103773	0.999647	0
YDL144C	634.262	0.0880491	0.0541368	1.62642	0.103861	0.999647	0
YDL047W	1391.26	0.0723093	0.0444903	1.62528	0.104102	0.999647	0
YML119W	411.514	0.0908261	0.0558958	1.62492	0.10418	0.999647	0.110819
YNR028W	509.393	0.0893804	0.0550532	1.62353	0.104477	0.999647	0
YBR147W	169.79	-0.0939594	0.0578745	-1.6235	0.104482	0.999647	0
YKL164C	7118.32	0.0645802	0.0398696	1.61979	0.105278	0.999647	0
YML013W	642.02	0.0908797	0.0561237	1.61927	0.105388	0.999647	0
YDR302W	327.866	-0.0949124	0.0586555	-1.61813	0.105634	0.999647	0
YOL159C	110.069	-0.0937867	0.05823	-1.61062	0.107262	0.999647	0
YNR037C	199.601	0.0961691	0.0598336	1.60728	0.107994	0.999647	0
YAL024C	563.499	-0.0877588	0.0546044	-1.60718	0.108016	0.999647	0
YNL078W	810.095	0.0850946	0.0531125	1.60216	0.109121	0.999647	0
YBR221C	5642.64	0.0571429	0.035799	1.59621	0.110441	0.999647	0
YIL157C	518.416	0.0889041	0.05589	1.5907	0.111678	0.999647	0
YJR043C	423.547	-0.0904112	0.056842	-1.59057	0.111706	0.999647	0
YDR143C	1015.72	0.0817895	0.0514619	1.58932	0.111988	0.999647	0
YER176W	1012.18	-0.0816986	0.0514075	-1.58924	0.112007	0.999647	0
YGR037C	920.768	-0.0821849	0.0517328	-1.58864	0.112141	0.999647	-0.169771
YOL091W	84.3616	-0.0894555	0.0563687	-1.58697	0.112519	0.999647	0
YCL042W	57.2673	-0.0759689	0.0478844	-1.58651	0.112624	0.999647	0
YKL068W-A	121.117	-0.0935239	0.0589884	-1.58546	0.112861	0.999647	0
YLR099C	337.657	-0.093045	0.0587269	-1.58437	0.11311	0.999647	-0.194193
YKR017C	220.826	-0.0942404	0.059526	-1.58318	0.11338	0.999647	0
YPL166W	36.4065	-0.0739529	0.0467195	-1.58291	0.113441	0.999647	0
YGR143W	760.01	-0.0856331	0.0542069	-1.57974	0.114165	0.999647	0
YHL036W	118.169	-0.0927886	0.0588993	-1.57538	0.11517	0.999647	0
YBR177C	4030	0.0663803	0.0421496	1.57487	0.115286	0.999647	0
YGR044C	809.771	0.079929	0.0508982	1.57037	0.116329	0.999647	0
YCL040W	2152.39	-0.0845477	0.053887	-1.56898	0.116653	0.999647	0
YMR261C	1058.34	-0.0779004	0.0496608	-1.56865	0.11673	0.999647	0
YFR027W	118.942	0.0921756	0.0587968	1.5677	0.116952	0.999647	0
YDR089W	997.703	-0.0800349	0.0511157	-1.56576	0.117405	0.999647	0
YFL016C	963.458	0.0783302	0.0500586	1.56477	0.117636	0.999647	0
YJR129C	208.176	0.0934457	0.0597436	1.56411	0.117791	0.999647	0
YDR047W	1516.28	0.0692005	0.044244	1.56406	0.117803	0.999647	0
YLR281C	46.9037	0.075132	0.048093	1.56222	0.118235	0.999647	0
YDL199C	71.8049	0.0863517	0.0553478	1.56016	0.118721	0.999647	0
YER065C	241.059	0.0924047	0.0594411	1.55456	0.120051	0.999647	0
YDR237W	541.356	0.0834206	0.0537682	1.55149	0.120785	0.999647	0
YKR048C	2908	0.0687821	0.0444132	1.54869	0.121457	0.999647	0
YPL048W	3818.4	0.07368	0.0475949	1.54806	0.121607	0.999647	0
YKR042W	13559	0.0738213	0.0477521	1.54593	0.122122	0.999647	0
YDL111C	877.797	0.0757841	0.0490594	1.54474	0.122409	0.999647	0.169203
YEL009C	16192.6	0.0544843	0.0352942	1.54372	0.122657	0.999647	0
YOR267C	972.174	0.0884239	0.0573011	1.54315	0.122796	0.999647	0
YGL154C	168.82	0.092134	0.0597531	1.54191	0.123095	0.999647	0.332041
YHR025W	3222.58	0.0743265	0.0482118	1.54166	0.123155	0.999647	0
YJL062W-A	259.566	0.0914608	0.0597498	1.53073	0.125836	0.999647	0
YGR167W	1888.12	0.0700251	0.0458102	1.52859	0.126366	0.999647	0
YJL143W	1256.18	0.0722173	0.0472959	1.52692	0.12678	0.999647	0
YFL037W	6653.26	0.0552921	0.0362156	1.52675	0.126823	0.999647	0
YNR058W	616.05	-0.0553693	0.036288	-1.52583	0.127052	0.999647	-0.215214
YDR322C-A	590.499	0.0870138	0.0570515	1.52518	0.127215	0.999647	0
YER056C	10362.5	-0.0704255	0.0464081	-1.51752	0.129134	0.999647	0
YPR165W	2769.64	0.0605414	0.0399439	1.51566	0.129605	0.999647	0
YLL022C	803.702	0.0771256	0.0509589	1.51349	0.130156	0.999647	0
YKL175W	2659.84	0.0784461	0.0518426	1.51316	0.13024	0.999647	0.0961172
YBR083W	1165.64	0.0747075	0.0493873	1.51269	0.130359	0.999647	0
YNL065W	714.903	-0.0828942	0.0548748	-1.51061	0.130889	0.999647	0
YIL156W	461.899	0.0864766	0.0572558	1.51036	0.130953	0.999647	0
YGL191W	983.698	0.0772243	0.0511791	1.5089	0.131323	0.999647	0
YBR039W	3284.47	0.0673282	0.0446636	1.50745	0.131696	0.999647	0.00921809
YCR051W	1465.36	0.070172	0.0466193	1.50521	0.132269	0.999647	0
YJR004C	462.989	0.0842078	0.055951	1.50503	0.132317	0.999647	0
YDR011W	1426.14	-0.0741329	0.0492588	-1.50497	0.132332	0.999647	0
YJR154W	331.325	-0.0686406	0.0456647	-1.50314	0.132802	0.999647	-0.2113
YHR135C	1851.47	0.0701541	0.0467195	1.5016	0.1332	0.999647	0
YGR198W	1078.06	-0.0737724	0.0491478	-1.50103	0.133348	0.999647	0
YHL021C	193.151	-0.0899131	0.0599472	-1.49987	0.133648	0.999647	0
YNL325C	337.801	-0.0863174	0.0575584	-1.49965	0.133706	0.999647	0
YGR004W	465.146	-0.0818535	0.0546707	-1.49721	0.134339	0.999647	-0.156256
YFL026W	13813.2	0.0612223	0.0409106	1.49649	0.134527	0.999647	0
YNL206C	787.752	-0.0756571	0.0505904	-1.49548	0.134788	0.999647	0
YLR278C	1604.31	0.0713474	0.0477141	1.49531	0.134833	0.999647	0
YDR084C	417.764	-0.0828952	0.055437	-1.4953	0.134835	0.999647	0
YGL106W	1281.75	0.0750448	0.0502224	1.49425	0.13511	0.999647	0
YCR067C	1222.97	0.0770884	0.051614	1.49356	0.135292	0.999647	0
YOR288C	394.319	-0.0862806	0.0578353	-1.49183	0.135743	0.999647	0
YPL250C	206.193	0.0884302	0.0593199	1.49074	0.136031	0.999647	0
YDL183C	233.844	-0.0889114	0.059758	-1.48786	0.136788	0.999647	0
YJL103C	118.995	0.0865088	0.0581535	1.4876	0.136858	0.999647	0
YHR033W	431.731	0.0862629	0.05804	1.48627	0.137208	0.999647	0
YDL206W	234.594	-0.0888926	0.0598624	-1.48495	0.137557	0.999647	0
YPR029C	1292.72	-0.0674806	0.0454437	-1.48493	0.137564	0.999647	0
YGL236C	638.589	0.0828621	0.0558354	1.48404	0.137797	0.999647	0
YLR256W	5349.38	-0.0622086	0.0419581	-1.48264	0.138171	0.999647	-0.0610698
YBR035C	1436.99	0.0752607	0.0507763	1.4822	0.138286	0.999647	0
YLR284C	132.401	0.088075	0.059447	1.48157	0.138454	0.999647	0.215874
YER044C	368.358	0.085743	0.0578821	1.48134	0.138516	0.999647	0.0330691
YNL327W	8849.3	0.0700505	0.0473463	1.47953	0.138997	0.999647	0
YKL201C	764.138	0.0769277	0.0520452	1.47809	0.139383	0.999647	0
YER124C	7758.64	0.0571426	0.0386639	1.47793	0.139426	0.999647	-0.102089
YPR199C	406.46	-0.0842587	0.0570472	-1.477	0.139675	0.999647	0
YGR275W	447.539	0.0832093	0.0564408	1.47427	0.140408	0.999647	0
YDL051W	3037.04	-0.0596211	0.0405104	-1.47175	0.141089	0.999647	0
YAL043C	959.636	0.078394	0.0532703	1.47163	0.141122	0.999647	0
YLR044C	128330	0.0718585	0.0488469	1.4711	0.141265	0.999647	0
YNL055C	7544.74	-0.0524363	0.0357014	-1.46875	0.141902	0.999647	-0.170691
YCL039W	400.586	0.084712	0.0577952	1.46573	0.142723	0.999647	0
YJL097W	703.799	-0.0770758	0.0526786	-1.46313	0.143431	0.999647	-0.278836
YOL002C	1254.18	-0.0744302	0.0509478	-1.46091	0.14404	0.999647	0.125222
YGR168C	195.683	-0.0870381	0.0597093	-1.4577	0.144924	0.999647	0
YLR154C	151.677	-0.0862065	0.0591581	-1.45722	0.145055	0.999647	-0.0848832
YDR452W	1988.29	-0.0639144	0.0438802	-1.45657	0.145236	0.999647	0
YPL075W	1725.55	0.0701151	0.0481523	1.45611	0.145362	0.999647	0
YMR145C	2632.78	0.0822926	0.0565922	1.45413	0.145909	0.999647	0
YEL011W	147.944	-0.0823452	0.0566509	-1.45356	0.14607	0.999647	0
YER160C	247.731	0.0257267	0.0176995	1.45353	0.146078	0.999647	0
YJR074W	1035.44	0.0748697	0.0515539	1.45226	0.146429	0.999647	0
YKL117W	3659.78	0.0569316	0.0392468	1.45061	0.14689	0.999647	0
YOL111C	511.471	0.0825735	0.0570179	1.4482	0.14756	0.999647	0
YKL099C	951.322	-0.0709796	0.0490271	-1.44776	0.147683	0.999647	0
YIL080W	563.896	0.0865096	0.0598045	1.44654	0.148026	0.999647	0.0530418
YNR001C	3021.65	0.0739416	0.05112	1.44643	0.148056	0.999647	0
YCR096C	70.4946	0.0671301	0.0464167	1.44625	0.148107	0.999647	0
YBR091C	120.552	0.0849453	0.0588664	1.44302	0.149015	0.999647	0
YPL195W	1645.88	-0.068019	0.0471448	-1.44277	0.149086	0.999647	0
YLR273C	135.202	-0.0854248	0.0592789	-1.44107	0.149566	0.999647	0
YOR062C	183.408	0.0863881	0.0599572	1.44083	0.149633	0.999647	0
YCL041C	56.8299	0.0737312	0.0513585	1.43562	0.151111	0.999647	0
YOR150W	511.675	0.0795163	0.0554622	1.4337	0.151657	0.999647	0
YHL001W	4375.8	-0.062593	0.0437352	-1.43118	0.152379	0.999647	0
YGL088W	27.3335	-0.0614985	0.0429827	-1.43077	0.152496	0.999647	0
YBL093C	538.548	-0.076273	0.0533672	-1.42921	0.152944	0.999647	-0.139081
YCR075C	206.982	0.0853949	0.0598074	1.42783	0.153341	0.999647	0
YMR295C	1646.45	0.0679425	0.0476367	1.42626	0.153792	0.999647	0
YMR275C	845.522	-0.0747945	0.0525513	-1.42327	0.154659	0.999647	0
YDR169C	744.015	0.0768713	0.0540612	1.42193	0.155046	0.999647	0
YMR087W	136.157	0.0845381	0.0595197	1.42034	0.155509	0.999647	0
YIL093C	432.859	0.0792658	0.0559103	1.41773	0.156269	0.999647	0
YIL095W	513.484	0.0769658	0.0543953	1.41493	0.157088	0.999647	0
YOR344C	2551.28	0.0682359	0.0482402	1.4145	0.157214	0.999647	0
YEL028W	34.5144	0.0643842	0.045635	1.41085	0.158288	0.999647	0
YNL306W	991.924	0.0708338	0.0503702	1.40626	0.159646	0.999647	0
YOL158C	718.72	-0.0770212	0.0548725	-1.40364	0.160426	0.999647	0
YMR267W	622.453	0.072566	0.0517982	1.40094	0.161233	0.999647	0
YHR082C	1584.32	-0.0727666	0.0519561	-1.40054	0.161351	0.999647	0
YDR148C	1751.51	0.0610419	0.0435932	1.40026	0.161435	0.999647	-0.0643491
YBL106C	628.501	-0.0792577	0.0566458	-1.39918	0.161759	0.999647	0
YMR105C	536.415	-0.083612	0.0597692	-1.39891	0.161839	0.999647	0
YGR052W	164.299	0.0620228	0.0443819	1.39748	0.16227	0.999647	0
YHR046C	824.463	0.0715913	0.0512483	1.39695	0.162429	0.999647	0
YMR212C	1579.04	-0.0599455	0.0429588	-1.39542	0.16289	0.999647	-0.129829
YFR052W	1242.98	0.0677652	0.0486514	1.39287	0.163658	0.999647	0
YKL023W	339.399	0.0802863	0.0577091	1.39122	0.164158	0.999647	0
YOL048C	157.754	-0.0824731	0.0593225	-1.39025	0.164453	0.999647	0
YBL023C	679.061	-0.0713159	0.0515414	-1.38366	0.166462	0.999647	0
YMR187C	244.257	0.08184	0.0591571	1.38343	0.166532	0.999647	0
YNL071W	6227.17	0.0601422	0.0434984	1.38263	0.166778	0.999647	0
YKL157W	2548.16	0.0593727	0.0429814	1.38136	0.167169	0.999647	0
YDR050C	61043.1	0.0538791	0.0390422	1.38002	0.167579	0.999647	0
YLR345W	346.912	0.0796812	0.0577616	1.37948	0.167746	0.999647	0
YHR157W	25.0121	0.0540476	0.0392073	1.37851	0.168046	0.999647	0
YNL264C	473.389	-0.0760184	0.0551461	-1.37849	0.168052	0.999647	0
YOR132W	624.412	-0.0734257	0.0532694	-1.37838	0.168085	0.999647	0
YHR032W	1804.68	0.0609527	0.044265	1.37699	0.168514	0.999647	0
YJR006W	609.63	-0.0735228	0.0534077	-1.37663	0.168625	0.999647	0
YFR052C-A	113.689	0.0785206	0.0571284	1.37446	0.1693	0.999647	0
YLR225C	598.662	-0.0732169	0.0533286	-1.37294	0.169771	0.999647	0
YOR126C	268.645	0.0811039	0.0591195	1.37186	0.170106	0.999647	0
YPR015C	36.6622	0.06426	0.0468976	1.37022	0.170619	0.999647	0
YJR127C	1607.3	0.073869	0.0540376	1.36699	0.171628	0.999647	-0.00560465
YLR332W	1022.22	0.0698638	0.0511082	1.36698	0.171632	0.999647	0
YLR372W	4611.52	-0.0501021	0.0367475	-1.36342	0.172751	0.999647	-0.0842547
YFL022C	4735.91	0.0589192	0.0433121	1.36034	0.173722	0.999647	0
YDL030W	452.891	0.0762576	0.0560586	1.36032	0.173729	0.999647	0
YNL278W	369.863	0.0788929	0.0581232	1.35734	0.174673	0.999647	0
YEL064C	160.902	-0.0807143	0.0594877	-1.35682	0.174837	0.999647	0
YLR146C	566.231	-0.0727893	0.0536592	-1.35651	0.174937	0.999647	0
YJL159W	16759.2	0.0631983	0.0466663	1.35426	0.175653	0.999647	0
YPL069C	236.521	-0.0799537	0.0590598	-1.35378	0.175808	0.999647	0
YKL038W	588.115	0.0726306	0.0537874	1.35033	0.176911	0.999647	0
YBR199W	1530.8	-0.0583531	0.0432165	-1.35025	0.176936	0.999647	0
YGR013W	639.042	0.0706022	0.0523113	1.34966	0.177127	0.999647	0
YGL124C	337.128	0.0779058	0.0578073	1.34768	0.177761	0.999647	0
YOR094W	228.36	-0.0800923	0.0595218	-1.3456	0.178433	0.999647	0
YKR066C	1538.68	0.0655476	0.0487382	1.34489	0.178661	0.999647	0
YML087C	87.7576	0.0758599	0.0564127	1.34473	0.178712	0.999647	-0.113714
YMR277W	1492.45	0.067977	0.0506174	1.34296	0.179286	0.999647	0
YHL032C	1027.23	0.0685167	0.0510361	1.34251	0.179429	0.999647	0
YOL093W	758.49	0.067782	0.0504973	1.34229	0.179502	0.999647	0
YGR021W	466.318	0.0740806	0.0552858	1.33996	0.180259	0.999647	0
YFL018C	4920.74	0.0508208	0.0379336	1.33973	0.180333	0.999647	0
YNR044W	2469.62	0.0781509	0.0584253	1.33762	0.18102	0.999647	0
YJL012C	1853.8	0.0567122	0.0424515	1.33593	0.181572	0.999647	0
YPR084W	431.021	0.0737003	0.0551998	1.33516	0.181825	0.999647	0
YDR186C	1754.52	-0.0599016	0.0448984	-1.33416	0.182152	0.999647	-0.214137
YIL123W	3480.29	0.0708175	0.0531664	1.332	0.182861	0.999647	0
YKL220C	107.111	-0.0748328	0.0562192	-1.33109	0.183159	0.999647	0
YHR161C	920.886	-0.0658447	0.0495418	-1.32907	0.183823	0.999647	0
YBR085C-A	217.548	0.0796525	0.0599501	1.32865	0.183965	0.999647	0
YGR158C	752.101	-0.0671355	0.050557	-1.32792	0.184206	0.999647	0
YLR324W	540.69	0.071016	0.0536097	1.32469	0.185275	0.999647	0
YHR008C	1522.24	0.0605698	0.0457559	1.32376	0.185583	0.999647	0
YER033C	173.432	0.0786202	0.0594012	1.32355	0.185654	0.999647	0
YLR069C	1571.5	0.0598787	0.045267	1.32279	0.185905	0.999647	0
YGL032C	858.976	0.0784844	0.0594118	1.32103	0.186493	0.999647	0
YLR388W	72.0878	0.0719738	0.054484	1.32101	0.186499	0.999647	0
YHL016C	399.155	-0.076397	0.0578678	-1.3202	0.186769	0.999647	0
YML001W	1066.4	0.064467	0.0488491	1.31972	0.18693	0.999647	0
YNL066W	4939.9	0.0604723	0.0458955	1.31761	0.187634	0.999647	0
YNL053W	615.496	0.0695416	0.0527988	1.31711	0.187803	0.999647	0
YDR251W	1239.72	-0.0631821	0.0480355	-1.31532	0.188402	0.999647	0
YDR283C	1178.13	0.0647374	0.0492498	1.31447	0.188688	0.999647	0
YJR025C	1737.21	0.0623528	0.0474949	1.31283	0.18924	0.999647	0
YGR042W	290.807	0.0765442	0.0583322	1.31221	0.189449	0.999647	0
YMR290C	4293.52	-0.0498552	0.0381104	-1.30818	0.190812	0.999647	0
YHR013C	1040.9	0.0633185	0.048415	1.30783	0.190932	0.999647	0
YER107C	1196.94	0.060901	0.0465959	1.307	0.191212	0.999647	0
YNR036C	894.812	0.0654058	0.0500599	1.30655	0.191366	0.999647	0
YKL190W	821.813	0.0664229	0.0508576	1.30606	0.191533	0.999647	0
YGR234W	7395.61	-0.0532739	0.0407935	-1.30594	0.191573	0.999647	0
YIL167W	66.4569	0.0709485	0.0543556	1.30526	0.191803	0.999647	0
YCR011C	1412.79	-0.0622115	0.0477165	-1.30377	0.192311	0.999647	0
YEL020W-A	154.072	0.0777853	0.059664	1.30372	0.192328	0.999647	0
YAL012W	3457.49	0.060394	0.0463376	1.30335	0.192457	0.999647	0
YLR259C	8302.01	0.0505066	0.0387517	1.30334	0.192459	0.999647	0
YLL034C	2346.43	-0.0545374	0.041869	-1.30257	0.192721	0.999647	0
YDL002C	378.389	0.0742746	0.0570327	1.30232	0.192808	0.999647	0
YMR169C	112.156	-0.076494	0.0588939	-1.29884	0.193998	0.999647	0
YGL143C	328.094	0.075105	0.0578568	1.29812	0.194246	0.999647	0
YIL014C-A	117.847	0.0760038	0.0587313	1.29409	0.195633	0.999647	0
YNL284C-B	1915.46	-0.0729987	0.056471	-1.29268	0.196123	0.999647	0
YNL253W	382.288	0.0728126	0.0563509	1.29213	0.196312	0.999647	0
YNL240C	995.802	0.0626075	0.0484656	1.29179	0.196429	0.999647	-0.0546892
YKL195W	1368.55	0.0611643	0.0473488	1.29178	0.196433	0.999647	0
YJR044C	324.304	-0.0745992	0.0577567	-1.29161	0.196491	0.999647	0
YGL062W	1908.01	0.0660795	0.0511712	1.29134	0.196585	0.999647	0
YNL079C	5137.8	0.0551111	0.0426963	1.29077	0.196783	0.999647	0
YFR053C	1662.63	0.0721987	0.0559504	1.29041	0.19691	0.999647	0
YHR034C	487.306	0.0706162	0.0547445	1.28992	0.197078	0.999647	0
YNL006W	428.23	0.0734003	0.0569355	1.28918	0.197334	0.999647	0
YGL066W	837.75	0.0641324	0.0497763	1.28841	0.197602	0.999647	0
YDR476C	495.247	0.0723873	0.0561884	1.2883	0.197642	0.999647	0
YEL066W	402.487	0.0731835	0.0568878	1.28645	0.198285	0.999647	0
YBL024W	3208.5	-0.0559377	0.0435558	-1.28428	0.199045	0.999647	0
YGR174C	331.189	0.0746828	0.0582122	1.28294	0.199513	0.999647	0
YNL211C	33.6196	-0.058825	0.0458792	-1.28217	0.199783	0.999647	0
YDR055W	1834.38	0.0583081	0.0454803	1.28205	0.199824	0.999647	0
YDL225W	1164.44	-0.0587322	0.0458663	-1.28051	0.200367	0.999647	0
YFR024C-A	1634.63	0.054811	0.0428112	1.2803	0.200441	0.999647	0
YBL097W	344.581	-0.0736227	0.0575131	-1.2801	0.200509	0.999647	0
YER073W	3083.07	-0.0625559	0.0488915	-1.27949	0.200726	0.999647	0
YIL122W	187.451	0.0764426	0.0597454	1.27947	0.20073	0.999647	0
YLL018C-A	97.2925	0.0737121	0.0576226	1.27922	0.200819	0.999647	0
YLR466W	3392.75	-0.0675781	0.052839	-1.27894	0.200917	0.999647	0
YKR085C	553.471	0.0716037	0.0559868	1.27894	0.200918	0.999647	0
YMR298W	747.603	0.0697073	0.0545066	1.27888	0.20094	0.999647	0
YPR093C	142.302	0.0755883	0.0591699	1.27748	0.201433	0.999647	0
YOR206W	4654.47	-0.0473581	0.037102	-1.27643	0.201803	0.999647	0
YDR061W	621.052	0.0678345	0.0531672	1.27587	0.202001	0.999647	0
YDR105C	652.094	0.0673216	0.0528382	1.27411	0.202625	0.999647	0.16763
YOR264W	1246.6	0.0595935	0.0467846	1.27379	0.20274	0.999647	0
YJL099W	271.926	-0.0754505	0.0592591	-1.27323	0.202936	0.999647	0
YMR292W	393.1	-0.0714451	0.0561148	-1.2732	0.202949	0.999647	0
YPL081W	2997.46	0.0614084	0.0483698	1.26956	0.204241	0.999647	0
YLR168C	1186.53	0.0676869	0.0533283	1.26925	0.204352	0.999647	0
YGR060W	3501.7	0.053983	0.0425521	1.26863	0.204572	0.999647	0
YGR154C	125.318	-0.0744562	0.0587096	-1.26821	0.204722	0.999647	0
YDR331W	675.604	-0.0673076	0.0530892	-1.26782	0.204862	0.999647	0
YHR170W	4082.22	-0.0494052	0.038984	-1.26732	0.205041	0.999647	0
YML060W	400.563	0.0709935	0.056327	1.26038	0.207532	0.999647	0
YDR485C	898.064	-0.0633955	0.0503002	-1.26034	0.207546	0.999647	0
YLR452C	2208.68	0.058297	0.0463215	1.25853	0.2082	0.999647	0
YIL073C	51.6759	-0.0633897	0.0503724	-1.25842	0.208239	0.999647	0
YBL029W	351.877	0.0751259	0.0597706	1.2569	0.208789	0.999647	0
YIL053W	15407.6	0.0576833	0.0459199	1.25617	0.209054	0.999647	0.0501968
YDL226C	1728.88	-0.0552691	0.0440586	-1.25445	0.20968	0.999647	0
YGR221C	428.5	0.0716323	0.0571036	1.25443	0.209687	0.999647	0
YIL121W	3169.33	-0.058694	0.0468146	-1.25375	0.209932	0.999647	0
YBR111C	1339.75	0.0609918	0.0486616	1.25339	0.210065	0.999647	0
YDR058C	188.512	0.0749543	0.0598348	1.25269	0.210319	0.999647	0
YGL216W	587.12	0.0684379	0.0546748	1.25173	0.210669	0.999647	0
YGR082W	1085.71	0.0597997	0.0478506	1.24972	0.211403	0.999647	0
YJL068C	824.767	0.0620927	0.0497129	1.24903	0.211655	0.999647	0
YNL315C	842.722	0.0633698	0.0508128	1.24712	0.212353	0.999647	0
YNL039W	990.73	0.0605902	0.0485849	1.2471	0.212362	0.999647	0
YDR377W	398.498	0.0734897	0.0589788	1.24604	0.212751	0.999647	0
YML042W	115.417	0.073189	0.0587761	1.24522	0.213052	0.999647	0.215422
YMR283C	530.913	0.0688221	0.0553165	1.24415	0.213444	0.999647	0
YMR164C	388.44	-0.0705231	0.0566895	-1.24402	0.213491	0.999647	0
YGR026W	1285.58	0.0585585	0.0471084	1.24306	0.213846	0.999647	0
YPR158W	296.516	0.0741273	0.0596598	1.2425	0.214052	0.999647	0
YKL098W	461.408	0.068098	0.0548084	1.24247	0.214062	0.999647	0
YGR024C	746.079	-0.0627351	0.050535	-1.24142	0.214451	0.999647	0
YNL058C	421.058	0.0723677	0.0583345	1.24057	0.214766	0.999647	0
YOL031C	659.63	-0.0699508	0.0564103	-1.24004	0.214962	0.999647	0
YDR487C	1934.69	0.0592008	0.0477416	1.24002	0.214966	0.999647	0.0992301
YOR215C	421.935	-0.0702272	0.0566561	-1.23953	0.215148	0.999647	0
YPR183W	2512.5	0.0533182	0.0430189	1.23941	0.215193	0.999647	0
YBR092C	3976.31	-0.0632104	0.0510223	-1.23888	0.21539	0.999647	0
YHR132W-A	262.568	0.0736881	0.0594939	1.23858	0.2155	0.999647	0
YGL019W	1266.38	0.057244	0.0462325	1.23818	0.21565	0.999647	0
YEL002C	2775.59	-0.0478218	0.038684	-1.23622	0.216378	0.999647	0
YGR017W	1080.77	0.0609586	0.0493259	1.23583	0.216521	0.999647	0
YIL131C	790.558	0.0607719	0.0492198	1.23471	0.21694	0.999647	0
YOR285W	1372.92	0.0637839	0.0517772	1.23189	0.217989	0.999647	0
YLR258W	990.217	-0.0692801	0.0562551	-1.23153	0.218123	0.999647	0
YHR180W	39.5156	0.0601759	0.0489112	1.23031	0.218581	0.999647	0
YEL007W	1179.97	0.0647861	0.0526786	1.22984	0.218758	0.999647	0
YOL157C	82.4608	0.0690629	0.056158	1.2298	0.218774	0.999647	0
YMR250W	363.005	-0.0723206	0.0588075	-1.22978	0.218778	0.999647	-0.0896867
YGR006W	122.945	-0.0715734	0.0582037	-1.22971	0.218807	0.999647	0
YGR015C	194.308	-0.0734858	0.0597736	-1.2294	0.218921	0.999647	0
YKL054C	5629.99	0.0480661	0.0390992	1.22934	0.218946	0.999647	0
YDL055C	23517.8	0.0411857	0.0335054	1.22923	0.218987	0.999647	0
YCR044C	601.111	-0.0652063	0.0530752	-1.22856	0.219235	0.999647	0
YOR375C	26013.5	0.0419673	0.0341628	1.22845	0.219279	0.999647	0
YHR167W	220.236	-0.0729147	0.059484	-1.22579	0.220279	0.999647	0
YFL039C	25814.6	0.038884	0.0317414	1.22502	0.220567	0.999647	0
YKR080W	3951.53	-0.0556867	0.0454802	-1.22442	0.220796	0.999647	0
YAR008W	276.073	0.0715005	0.0584982	1.22227	0.221607	0.999647	0
YAL046C	263.991	0.0718549	0.05879	1.22223	0.221621	0.999647	-0.245162
YGR278W	348.277	-0.0708059	0.0579572	-1.22169	0.221824	0.999647	0
YBR036C	1779.04	0.0544983	0.0446292	1.22113	0.222035	0.999647	0
YMR112C	223.678	-0.0730374	0.0598337	-1.22067	0.22221	0.999647	0
YLL060C	107.551	0.0711079	0.0582887	1.21992	0.222494	0.999647	0
YCR031C	13464.6	0.0489624	0.0401786	1.21862	0.222988	0.999647	0
YML012W	2957.55	0.0529691	0.0435043	1.21756	0.223391	0.999647	0
YER182W	291.796	0.0714117	0.0586577	1.21743	0.22344	0.999647	0
YNL142W	699.503	0.0682513	0.0560702	1.21725	0.22351	0.999647	0
YOR118W	604.855	-0.0651512	0.0535397	-1.21688	0.223651	0.999647	0
YML028W	16035.8	0.0507289	0.0417456	1.21519	0.224293	0.999647	0
YLL027W	807.763	0.0636171	0.0523983	1.21411	0.224707	0.999647	0
YDR489W	199.654	0.072458	0.0597119	1.21346	0.224954	0.999647	0
YHR041C	543.822	0.0659757	0.0544285	1.21215	0.225454	0.999647	0
YOR301W	566.953	0.0676649	0.0558978	1.21051	0.226083	0.999647	0
YPL262W	3234.81	0.0478788	0.0395799	1.20967	0.226404	0.999647	0
YCL005W-A	703.156	0.0633591	0.052391	1.20935	0.226528	0.999647	0
YHR092C	2005.86	0.0714511	0.0591448	1.20807	0.22702	0.999647	0
YPL212C	2332.27	-0.0498342	0.0412633	-1.20771	0.227158	0.999647	0
YLR015W	695.36	-0.0618912	0.0512594	-1.20741	0.227274	0.999647	0
YHR059W	160.826	0.0721442	0.0597592	1.20725	0.227336	0.999647	0
YKL165C	1061.02	-0.0652899	0.0541246	-1.20629	0.227706	0.999647	0
YBR156C	375.261	0.0686257	0.0568929	1.20623	0.22773	0.999647	0
YDR346C	3924.35	-0.0455634	0.037817	-1.20484	0.228265	0.999647	-0.142148
YOR343W-B	1949.51	-0.0637628	0.0529583	-1.20402	0.228582	0.999647	0
YLR194C	625.41	0.0665937	0.0553202	1.20379	0.228672	0.999647	0
YCL027W	430.967	0.0715823	0.0595128	1.2028	0.229052	0.999647	0
YJR048W	228.234	0.071857	0.0597537	1.20255	0.229149	0.999647	0
YPR086W	1164.68	-0.0560449	0.0466332	-1.20182	0.229432	0.999647	0
YPR166C	255.306	0.071766	0.0597397	1.20131	0.229631	0.999647	0
YDR533C	647.525	0.0660374	0.0550843	1.19884	0.23059	0.999647	0
YBR268W	280.783	0.0716617	0.0597885	1.19859	0.230689	0.999647	0
YLL023C	566.816	-0.0662282	0.0553126	-1.19734	0.231172	0.999647	0
YMR205C	11752.3	0.0591262	0.0494012	1.19686	0.231362	0.999647	0
YKL045W	686.83	-0.0633444	0.0529659	-1.19595	0.231718	0.999647	0
YOL089C	475.309	-0.0652345	0.0545646	-1.19554	0.231874	0.999647	-0.150596
YDR036C	714.459	0.0629192	0.0526591	1.19484	0.23215	0.999647	0
YPL179W	1274.2	-0.0639436	0.0535259	-1.19463	0.232232	0.999647	-0.188679
YLR431C	231.955	-0.0708497	0.0593429	-1.1939	0.232516	0.999647	0
YNL274C	504.876	0.0681803	0.0571439	1.19313	0.232817	0.999647	0.0439586
YOR271C	2715.17	0.0512738	0.0430626	1.19068	0.233779	0.999647	0
YOR347C	199.418	-0.0712649	0.0598961	-1.18981	0.234122	0.999647	0
YJL158C	5313.14	0.0518214	0.0437149	1.18544	0.235843	0.999647	-0.0888473
YOL036W	1577.22	0.0542893	0.0458032	1.18527	0.235909	0.999647	0
YDL219W	288.295	-0.0700878	0.0592122	-1.18367	0.236543	0.999647	0
YCR092C	589.273	0.0626107	0.0529263	1.18298	0.236818	0.999647	0
YNL304W	201.905	0.0705828	0.0596724	1.18284	0.236873	0.999647	0
YGR201C	106.673	-0.0688333	0.0582893	-1.18089	0.237646	0.999647	0
YEL065W	2105.97	-0.0670493	0.0567929	-1.18059	0.237764	0.999647	0
YHR210C	55.5573	0.061806	0.0523643	1.18031	0.237878	0.999647	0
YOR018W	322.702	0.068609	0.058137	1.18013	0.23795	0.999647	0
YGR132C	1430.87	0.0554053	0.0470245	1.17822	0.238708	0.999647	0
YPL097W	307.742	0.0680643	0.0577741	1.17811	0.238752	0.999647	0
YHR042W	3599.42	0.0603539	0.0512296	1.17811	0.238754	0.999647	0
YFL038C	3652.33	0.0509975	0.0433094	1.17752	0.238989	0.999647	0
YAL017W	672.251	-0.06404	0.0545346	-1.1743	0.240275	0.999647	0
YFL010C	1520.81	0.0557831	0.0475146	1.17402	0.240387	0.999647	0
YPR011C	384.285	0.0666043	0.0567634	1.17337	0.240649	0.999647	0
YPR071W	183.154	-0.0701323	0.0597829	-1.17312	0.240749	0.999647	0
YDR116C	525.276	0.0636576	0.054277	1.17283	0.240864	0.999647	0
YPR172W	328.538	-0.0682935	0.0582971	-1.17147	0.241409	0.999647	0
YJR134C	1148.92	-0.0546121	0.0466203	-1.17142	0.241429	0.999647	0
YBL028C	634.269	-0.0639904	0.054627	-1.17141	0.241436	0.999647	0
YNR059W	407.18	-0.0668152	0.0570628	-1.17091	0.241636	0.999647	0
YGL208W	258.486	0.0693185	0.059201	1.1709	0.241638	0.999647	0
YDL089W	260.852	-0.0687888	0.0587824	-1.17023	0.24191	0.999647	0
YDL069C	101.804	-0.0677961	0.0579932	-1.16904	0.242389	0.999647	0
YMR288W	747.94	0.059045	0.0505132	1.1689	0.242443	0.999647	0
YER061C	1109.62	0.0573156	0.049054	1.16842	0.242638	0.999647	0
YJR107W	170.908	0.069769	0.0597866	1.16697	0.243224	0.999647	0
YBR288C	795.451	-0.0596073	0.0510831	-1.16687	0.243264	0.999647	0
YML035C	1209.99	-0.0583289	0.050085	-1.1646	0.244182	0.999647	0
YKL008C	1133.99	-0.0608047	0.0522687	-1.16331	0.244703	0.999647	-0.103563
YJL212C	467.069	-0.0694661	0.0597283	-1.16303	0.244815	0.999647	0
YHL031C	412.173	0.0655922	0.0564336	1.16229	0.245117	0.999647	-0.0857509
YBR054W	1180.65	0.0667022	0.0574278	1.1615	0.245441	0.999647	0
YPL105C	2585.31	0.0532032	0.0458119	1.16134	0.245503	0.999647	0
YLR078C	519.618	0.0643496	0.0554407	1.16069	0.245767	0.999647	0
YDL088C	926.113	-0.0564506	0.0486819	-1.15958	0.246219	0.999647	0
YDR132C	228.08	-0.0690976	0.0596108	-1.15915	0.246396	0.999647	0
YBR026C	936.297	0.0567087	0.0489826	1.15773	0.246974	0.999647	0
YLR275W	120.926	0.0680067	0.058749	1.15758	0.247035	0.999647	0
YMR089C	1812.5	0.0545634	0.0471818	1.15645	0.247496	0.999647	-0.0597501
YOL108C	360.989	0.0667751	0.0577908	1.15546	0.247901	0.999647	0
YPR157W	242.035	0.0675924	0.0585044	1.15534	0.247952	0.999647	0
YDL012C	376.977	0.0662878	0.0573825	1.15519	0.248011	0.999647	0
YLR193C	320.24	0.0665213	0.0575868	1.15515	0.248029	0.999647	0
YKL184W	1481.62	-0.0581232	0.0503595	-1.15417	0.248432	0.999647	0
YGL253W	17529.3	0.0397349	0.0344379	1.15381	0.248577	0.999647	0.0254166
YBL032W	1711.32	0.0510419	0.0442603	1.15322	0.248819	0.999647	0
YHR110W	619.693	0.0646667	0.0560972	1.15276	0.249008	0.999647	0
YNR076W	31.1625	-0.0512654	0.0444981	-1.15208	0.249288	0.999647	-0.143981
YDL044C	276.545	0.0672756	0.058438	1.15123	0.249638	0.999647	0
YER158C	385.194	0.0681395	0.0591985	1.15103	0.249718	0.999647	0
YDR041W	476.197	0.0647357	0.0562477	1.1509	0.249772	0.999647	0
YLR399C	2666.25	0.0519216	0.0451604	1.14971	0.250262	0.999647	0
YHR035W	163.649	0.0686745	0.0597415	1.14953	0.250338	0.999647	0
YPL040C	634.654	0.0605915	0.0527099	1.14953	0.250339	0.999647	-0.0989681
YEL056W	616.913	-0.0599757	0.0522287	-1.14833	0.250833	0.999647	0
YOR280C	347.97	-0.0655346	0.0570735	-1.14825	0.250866	0.999647	0
YJR082C	213.485	0.0686445	0.0597862	1.14817	0.2509	0.999647	0
YHR009C	1710.87	0.0532974	0.0464205	1.14814	0.250909	0.999647	-0.057583
YNL046W	337.725	0.0669332	0.0583179	1.14773	0.251081	0.999647	0
YLR164W	30.0522	-0.0501628	0.0437517	-1.14653	0.251574	0.999647	0
YPR061C	64.1456	-0.0610424	0.0532847	-1.14559	0.251965	0.999647	0
YOR195W	900.703	-0.0581985	0.0508336	-1.14488	0.252258	0.999647	0
YHR119W	1109.43	0.0530378	0.0463534	1.1442	0.252539	0.999647	0
YKR096W	822.026	-0.0564007	0.0493263	-1.14342	0.252864	0.999647	0
YDL049C	552.021	-0.0616367	0.0539303	-1.14289	0.253082	0.999647	-0.215843
YLR014C	662.962	0.0597212	0.0522953	1.142	0.253454	0.999647	0
YIL145C	1042.15	-0.0546582	0.0478994	-1.14111	0.253826	0.999647	0
YKL193C	473.853	-0.0624244	0.054728	-1.14063	0.254024	0.999647	0
YLR152C	470.711	0.0651012	0.0570874	1.14038	0.254129	0.999647	0.102755
YML030W	352.484	0.0655913	0.0575276	1.14017	0.254215	0.999647	0
YAL007C	1255.23	-0.0552027	0.0484204	-1.14007	0.254257	0.999647	0
YPR034W	1345.86	0.0501258	0.0440229	1.13863	0.254858	0.999647	0
YGL023C	994.723	0.0545761	0.0479711	1.13769	0.255252	0.999647	0
YGR073C	33.5866	-0.0513591	0.0451878	-1.13657	0.255719	0.999647	0
YLR067C	479.246	0.0630169	0.0554903	1.13564	0.256108	0.999647	0
YNL313C	2228.81	-0.0478892	0.0421951	-1.13495	0.256397	0.999647	0
YER035W	207.39	0.067832	0.0597904	1.1345	0.256586	0.999647	0
YGR122W	336.106	0.0659426	0.0581677	1.13366	0.256936	0.999647	0
YBR108W	270.817	0.0671706	0.0594608	1.12966	0.258619	0.999647	0
YJR152W	165.051	0.0674515	0.0597482	1.12893	0.258928	0.999647	0
YOR251C	912.078	-0.0583297	0.0516818	-1.12863	0.259053	0.999647	0
YMR066W	349.438	0.0642306	0.057065	1.12557	0.260348	0.999647	0
YER187W	26.6122	-0.0461546	0.04101	-1.12545	0.2604	0.999647	0
YDL086W	1352.27	0.0533687	0.0474283	1.12525	0.260483	0.999647	0
YNL167C	659.406	-0.0585918	0.0521924	-1.12261	0.261602	0.999647	0
YPR137C-A	898.513	-0.0623666	0.0556544	-1.1206	0.262456	0.999647	-0.0917238
YJR028W	898.513	-0.0623666	0.0556544	-1.1206	0.262456	0.999647	-0.0922666
YDR166C	890.116	-0.0553908	0.04943	-1.12059	0.262461	0.999647	0
YDR096W	379.071	-0.0655057	0.0585046	-1.11967	0.262856	0.999647	0
YMR227C	768.079	0.0570873	0.0509951	1.11946	0.262942	0.999647	0
YPL156C	100.747	0.064377	0.0575338	1.11894	0.263164	0.999647	0.1535
YMR026C	443.775	-0.0620908	0.0554911	-1.11893	0.263169	0.999647	0
YJR015W	1070.38	-0.0534523	0.0478073	-1.11808	0.263534	0.999647	0
YGL022W	4672.88	0.0480463	0.0429849	1.11775	0.263674	0.999647	0
YJR046W	807.214	0.0566359	0.0506805	1.11751	0.263776	0.999647	0
YDR349C	1762.54	0.048464	0.0433762	1.11729	0.263869	0.999647	0
YOR316C	1019.21	0.0536121	0.0480369	1.11606	0.264396	0.999647	0
YMR108W	8513.25	0.0525454	0.047099	1.11564	0.264577	0.999647	0
YDR082W	321.582	-0.0641715	0.057535	-1.11535	0.264701	0.999647	0
YJL029C	943.236	-0.0552051	0.049543	-1.11429	0.265157	0.999647	0
YLR264W	374.852	-0.0647352	0.0581896	-1.11249	0.265928	0.999647	0
YAL053W	1514.64	-0.0502695	0.0452494	-1.11094	0.266592	0.999647	0
YOR173W	125.302	-0.0656687	0.0591192	-1.11078	0.266661	0.999647	0
YJL191W	1113.35	0.0549794	0.0495708	1.10911	0.267383	0.999647	0
YJL203W	210.094	-0.0662638	0.0597452	-1.10911	0.267384	0.999647	0
YGL112C	1197.48	-0.0519829	0.0468708	-1.10907	0.2674	0.999647	0
YDR381C-A	143.649	-0.0660752	0.0595892	-1.10885	0.267497	0.999647	0
YFL008W	1352.14	-0.0543724	0.0490522	-1.10846	0.267663	0.999647	0
YOR352W	217.1	-0.0660905	0.059631	-1.10832	0.267722	0.999647	0
YOL013C	496.081	-0.0605243	0.054623	-1.10804	0.267846	0.999647	-0.201018
YPL154C	4855.49	0.0401635	0.0362882	1.10679	0.268383	0.999647	0
YOL041C	2811.25	-0.0444651	0.0401795	-1.10666	0.26844	0.999647	0
YNL148C	267.475	0.0656758	0.059358	1.10644	0.268538	0.999647	0
YPL096W	342.377	-0.0636537	0.057535	-1.10635	0.268576	0.999647	-0.139631
YLR151C	105.961	0.0644265	0.0582843	1.10538	0.268994	0.999647	0
YDR534C	50.5318	0.0553448	0.0500903	1.1049	0.269202	0.999647	0
YDR364C	605.218	0.0577832	0.0523259	1.10429	0.269466	0.999647	0
YOR327C	658.627	0.0599653	0.0543126	1.10408	0.26956	0.999647	0.0851582
YOR154W	758.03	0.0570005	0.0516616	1.10334	0.269878	0.999647	0
YBR280C	132.126	-0.065153	0.0590842	-1.10271	0.270151	0.999647	0
YNL077W	317.002	0.0647081	0.0586994	1.10236	0.270303	0.999647	0
YER140W	494.654	-0.0597421	0.0542062	-1.10213	0.270406	0.999647	0
YOL096C	227.982	0.0655876	0.0595376	1.10162	0.270628	0.999647	0
YCR019W	283.409	-0.0643022	0.058476	-1.09963	0.271491	0.999647	0
YLR055C	798.2	0.0578783	0.0526507	1.09929	0.271642	0.999647	0
YOR027W	3285.6	0.0447776	0.0407926	1.09769	0.272341	0.999647	0
YPR013C	257.091	0.0656477	0.0598523	1.09683	0.272716	0.999647	0
YKL019W	917.408	0.0556398	0.0507443	1.09647	0.272872	0.999647	0
YOR298C-A	1317.53	0.0545687	0.0497878	1.09603	0.273068	0.999647	0
YKL090W	229.004	0.0652664	0.0595835	1.09538	0.273351	0.999647	0
YDR180W	533.322	-0.0602967	0.055071	-1.09489	0.273565	0.999647	0
YDR052C	1135.1	-0.050517	0.0461796	-1.09392	0.273988	0.999647	0
YJL093C	676.375	-0.0559512	0.051164	-1.09357	0.274145	0.999647	0
YAR035W	90.1587	0.062455	0.0571242	1.09332	0.274253	0.999647	0
YIR029W	101.3	0.0636125	0.0581943	1.0931	0.274348	0.999647	0
YKL124W	305.733	-0.06308	0.0577171	-1.09292	0.27443	0.999647	0
YMR263W	396.319	0.0624908	0.0571883	1.09272	0.274517	0.999647	0
YHR019C	10793.9	0.0482129	0.0441296	1.09253	0.2746	0.999647	0
YDR162C	307.693	0.0636442	0.0582872	1.09191	0.274874	0.999647	0
YPR094W	77.5673	0.0608323	0.0558089	1.09001	0.275709	0.999647	0
YMR003W	143.866	-0.065065	0.0597129	-1.08963	0.275876	0.999647	0
YBR275C	1326.71	-0.0539505	0.049529	-1.08927	0.276034	0.999647	0
YER017C	1317.46	0.050314	0.0461972	1.08911	0.276105	0.999647	0
YDL014W	7819.56	0.0501592	0.0460638	1.08891	0.276195	0.999647	0
YLR089C	1433.5	-0.0528553	0.0485548	-1.08857	0.276344	0.999647	0
YLR104W	219.755	-0.0647821	0.0595121	-1.08855	0.276351	0.999647	0
YNL275W	377.111	-0.0617757	0.0567741	-1.0881	0.276552	0.999647	0
YLR233C	279.039	0.0639645	0.0588062	1.08772	0.27672	0.999647	0
YJL112W	812.429	0.0555557	0.0510955	1.08729	0.276908	0.999647	0
YPR160W	368.679	-0.063617	0.0585246	-1.08701	0.277031	0.999647	0
YPL078C	1982.11	0.0498226	0.0458406	1.08687	0.277096	0.999647	0
YKL067W	1200.99	0.0538426	0.0495713	1.08616	0.277406	0.999647	0
YDR403W	30.7842	0.0484872	0.0446648	1.08558	0.277665	0.999647	0
YIL040W	378.897	-0.0633465	0.0583718	-1.08522	0.277822	0.999647	0
YMR173W-A	2001.23	0.0491605	0.0453287	1.08453	0.278129	0.999647	0
YER113C	888.683	0.0539111	0.0497232	1.08423	0.278265	0.999647	0
YGR119C	1834.36	-0.0457944	0.0422814	-1.08308	0.278771	0.999647	0
YNL218W	339.958	0.0621162	0.0573607	1.08291	0.27885	0.999647	0
YAL049C	454.966	0.0609147	0.056272	1.0825	0.279028	0.999647	0
YML114C	686.515	0.0574161	0.0530403	1.0825	0.279031	0.999647	0
YJL166W	458.987	0.0608683	0.0562494	1.08212	0.279201	0.999647	0
YGR250C	1332.66	0.0525955	0.0486096	1.082	0.279253	0.999647	0
YJL217W	536.6	0.0578127	0.0534491	1.08164	0.279413	0.999647	0
YOR321W	622.972	0.0576448	0.0533004	1.08151	0.279472	0.999647	0
YDR262W	767.335	-0.0554251	0.0512877	-1.08067	0.279844	0.999647	0
YJL091C	708.652	-0.0607125	0.0561893	-1.0805	0.279919	0.999647	0
YOR044W	119.731	0.0637009	0.0589675	1.08027	0.280021	0.999647	0
YOR019W	105.112	-0.0630915	0.0584303	-1.07977	0.280243	0.999647	0
YFR010W	1488.6	-0.0468085	0.0433641	-1.07943	0.280396	0.999647	0
YJR053W	192.843	-0.0644588	0.0597602	-1.07862	0.280756	0.999647	0
YEL012W	204.738	-0.0645418	0.0598489	-1.07841	0.28085	0.999647	0
YHR204W	778.828	0.0584484	0.0542043	1.0783	0.280901	0.999647	0
YDR293C	2116.73	-0.0556411	0.0516224	-1.07785	0.281102	0.999647	0
YMR202W	2290.51	0.0506098	0.0469583	1.07776	0.281141	0.999647	0.0089722
YMR002W	1604.41	0.0529968	0.0491993	1.07719	0.281397	0.999647	0
YFR034C	849.856	0.0519544	0.048232	1.07718	0.281401	0.999647	0
YDR414C	354.416	-0.061146	0.0568003	-1.07651	0.2817	0.999647	-0.116136
YHR115C	968.969	-0.0531602	0.0494248	-1.07558	0.282116	0.999647	0
YDR216W	409.613	0.0610217	0.0567547	1.07518	0.282293	0.999647	-0.0261594
YJR083C	263.477	0.0634041	0.0589731	1.07514	0.282314	0.999647	0
YJL053W	472.884	0.059726	0.0555687	1.07481	0.282458	0.999647	0
YIL118W	1080.76	0.0529864	0.0493022	1.07473	0.282497	0.999647	0
YLR120C	831.564	-0.0598277	0.0556892	-1.07431	0.282682	0.999647	0
YPL170W	227.788	-0.0641512	0.0597169	-1.07426	0.282708	0.999647	-0.222109
YBR125C	512.972	0.0601894	0.0560314	1.07421	0.282729	0.999647	0
YIR037W	1144.68	0.0530685	0.0494786	1.07256	0.283471	0.999647	0
YKL120W	2264.98	0.0554223	0.0517015	1.07197	0.283735	0.999647	0
YDL236W	1782.82	0.0457621	0.0427905	1.06945	0.284869	0.999647	0
YKL150W	1205.84	0.0497611	0.0466583	1.0665	0.286197	0.999647	-0.0501802
YDR322W	642.063	0.055135	0.0517325	1.06577	0.286527	0.999647	-0.0627738
YDR012W	14807	0.0393905	0.0370082	1.06437	0.287161	0.999647	0
YLR138W	2074.63	-0.0473388	0.0444957	-1.0639	0.287376	0.999647	0
YMR171C	893.963	0.0534717	0.0502647	1.0638	0.287418	0.999647	0
YDR425W	297.817	-0.0620435	0.0584362	-1.06173	0.288358	0.999647	0
YMR044W	816.472	0.0531623	0.0500761	1.06163	0.288404	0.999647	0
YPL214C	553.041	0.0566881	0.0534028	1.06152	0.288454	0.999647	0
YPL167C	367.706	-0.0603192	0.0568543	-1.06094	0.288715	0.999647	0
YNL088W	2128.66	-0.0478935	0.0451901	-1.05982	0.289225	0.999647	0
YHR194W	354.891	0.0601973	0.0568342	1.05917	0.289521	0.999647	0
YMR320W	43.5668	0.0506154	0.0477906	1.05911	0.28955	0.999647	0
YDL092W	653.746	-0.0590715	0.0557865	-1.05888	0.289653	0.999647	0
YGL166W	213.439	0.063237	0.0597256	1.05879	0.289695	0.999647	0
YDR367W	445.207	-0.0596215	0.056332	-1.0584	0.289875	0.999647	0
YHR172W	390.372	-0.060196	0.0569011	-1.0579	0.290099	0.999647	0
YMR132C	117.521	-0.0623685	0.0591526	-1.05437	0.291716	0.999647	0
YOL086W-A	169.569	0.0630107	0.0598282	1.05319	0.292253	0.999647	0
YGR156W	292.177	0.061479	0.0583759	1.05316	0.292269	0.999647	0
YBR128C	47.3687	-0.0539735	0.0512577	-1.05298	0.292348	0.999647	0
YML025C	499.069	0.0566385	0.0538436	1.05191	0.292842	0.999647	-0.0873643
YLL028W	735.519	0.057095	0.0543053	1.05137	0.293089	0.999647	0
YBR242W	572.823	-0.0556642	0.0529859	-1.05055	0.293466	0.999647	0
YIR008C	459.594	-0.058877	0.0560547	-1.05035	0.293558	0.999647	0
YBR030W	1032.9	0.0512228	0.0487795	1.05009	0.293677	0.999647	0
YCR045W-A	65.8867	0.0567321	0.0540384	1.04985	0.293787	0.999647	0
YNR067C	3243.79	0.047697	0.0454787	1.04878	0.294281	0.999647	0
YOL005C	539.551	0.0573319	0.0547046	1.04803	0.294625	0.999647	0
YGL104C	129.045	-0.0620483	0.0592413	-1.04738	0.294923	0.999647	0
YFL034C-B	390.832	0.0604144	0.0577035	1.04698	0.295109	0.999647	0
YFL013C	913.46	-0.0510115	0.0487532	-1.04632	0.295413	0.999647	0
YOL119C	521.29	-0.0606832	0.0580019	-1.04623	0.295456	0.999647	0
YNL064C	5515.74	0.0403908	0.0386108	1.0461	0.295514	0.999647	0
YML127W	1029.17	0.050277	0.048069	1.04593	0.295591	0.999647	0
YBR183W	187.078	0.0626992	0.0600361	1.04436	0.29632	0.999647	0.0728732
YHR051W	717.812	0.0551941	0.052852	1.04431	0.29634	0.999647	0
YMR010W	729.723	-0.0539226	0.0516406	-1.04419	0.296397	0.999647	0
YLL039C	1471.17	0.0514221	0.0492531	1.04404	0.296467	0.999647	0
YFL024C	660.811	-0.0576634	0.0552375	-1.04392	0.296523	0.999647	0
YPL202C	529.076	-0.0568697	0.0544849	-1.04377	0.296592	0.999647	0
YKR082W	1706.28	-0.0470911	0.0451215	-1.04365	0.296646	0.999647	0
YMR033W	1007.89	-0.0504531	0.0484014	-1.04239	0.297232	0.999647	0
YHR211W	423.089	0.0617341	0.0592523	1.04189	0.297465	0.999647	0
YEL052W	971.425	0.0505349	0.0485057	1.04183	0.297489	0.999647	0
YCR014C	327.636	-0.0597931	0.0574561	-1.04067	0.298027	0.999647	0
YLR047C	325.139	-0.0603635	0.0580849	-1.03923	0.298699	0.999647	0
YHR058C	328.216	0.0600307	0.0577762	1.03902	0.298795	0.999647	0
YOR106W	354.526	-0.0595812	0.0573788	-1.03838	0.299091	0.999647	0
YER089C	1672.32	0.0519935	0.0500965	1.03787	0.299333	0.999647	0
YOL018C	458.651	-0.0572279	0.0551552	-1.03758	0.299466	0.999647	0
YOL155C	222.425	-0.0613627	0.0592025	-1.03649	0.299975	0.999647	-0.0984989
YNL138W	2433.79	0.0504512	0.0486822	1.03634	0.300045	0.999647	0
YML008C	3418.79	0.0459525	0.0443686	1.0357	0.300343	0.999647	0.0427036
YPR110C	3936.6	-0.0413131	0.0399113	-1.03512	0.300612	0.999647	0
YIL156W-B	96.6265	0.0584925	0.0565136	1.03502	0.300662	0.999647	0
YML121W	713.794	0.0537776	0.0520019	1.03415	0.301068	0.999647	0
YER058W	83.6172	0.057361	0.0554854	1.0338	0.301228	0.999647	0
YLR389C	1841.77	-0.0476367	0.0460844	-1.03368	0.301284	0.999647	-0.133943
YLR241W	1119.73	-0.0488351	0.0472721	-1.03306	0.301575	0.999647	-0.157306
YER023W	3913.59	0.0409677	0.0396643	1.03286	0.301668	0.999647	0
YDR259C	47.8021	0.0509016	0.0492823	1.03286	0.301671	0.999647	0
YIL071C	144.287	-0.0616152	0.0596692	-1.03261	0.301785	0.999647	0
YER098W	226.222	0.0613053	0.0594178	1.03177	0.302181	0.999647	0
YDR365W-B	40682.2	-0.0432539	0.0419335	-1.03149	0.302312	0.999647	0
YGR177C	420.151	0.0580281	0.0562611	1.03141	0.30235	0.999647	0.14815
YKR006C	689.781	0.0542089	0.052629	1.03002	0.303001	0.999647	0
YDR298C	1423.32	0.0510429	0.0495819	1.02947	0.303261	0.999647	0
YBR020W	125.472	-0.0607691	0.0590563	-1.029	0.303479	0.999647	0
YJL111W	4395.44	-0.039704	0.0385986	-1.02864	0.30365	0.999647	0
YLR215C	494.521	0.056162	0.0546054	1.02851	0.303712	0.999647	0
YGL243W	402.949	0.0580612	0.0564597	1.02837	0.303778	0.999647	0
YJL163C	51.1078	-0.0528904	0.0514389	-1.02822	0.303847	0.999647	-0.0591916
YLR254C	183.223	0.0614564	0.0597827	1.028	0.303952	0.999647	0
YDR083W	1893.36	-0.0450874	0.0438717	-1.02771	0.304085	0.999647	0
YKR009C	176.331	0.0614532	0.0598338	1.02706	0.30439	0.999647	0
YOR011W	648.092	0.0549679	0.0536068	1.02539	0.305178	0.999647	0
YGR253C	2112.99	0.0433898	0.0423574	1.02437	0.305659	0.999647	0
YIL112W	1241.11	0.0508179	0.0496171	1.0242	0.305739	0.999647	0
YPR105C	1134.71	-0.0484467	0.0473082	-1.02407	0.305804	0.999647	0
YPL055C	332.12	0.0593756	0.057983	1.02402	0.305827	0.999647	0
YHR101C	222.869	0.0608978	0.0594875	1.02371	0.305974	0.999647	0
YGL058W	599.054	0.054629	0.0533689	1.02361	0.306019	0.999647	0
YMR197C	398.732	0.0581954	0.0568753	1.02321	0.306208	0.999647	0
YJL196C	1188.74	-0.0574665	0.0561744	-1.023	0.306306	0.999647	-0.0912843
YBL059C-A	152.38	0.0603574	0.0590198	1.02266	0.306467	0.999647	0
YBR220C	1333.45	0.049166	0.04808	1.02259	0.306503	0.999647	0
YER062C	916.587	0.0520567	0.050909	1.02254	0.306524	0.999647	0
YDL080C	923.464	0.0528746	0.0517555	1.02162	0.30696	0.999647	0
YOR196C	997.147	0.0487017	0.047706	1.02087	0.307315	0.999647	0
YKR041W	57.7006	0.0534087	0.052324	1.02073	0.307382	0.999647	0
YNL096C	6223.4	-0.0377829	0.0370287	-1.02037	0.307553	0.999647	0
YJL115W	885.351	0.0524283	0.0513839	1.02033	0.307574	0.999647	0
YER177W	13193.4	0.0370422	0.0363333	1.01951	0.307961	0.999647	0
YHL029C	966.878	0.051034	0.0501636	1.01735	0.308986	0.999647	0
YNL279W	87.9424	0.0547875	0.0538651	1.01712	0.309095	0.999647	0
YJR066W	828.501	-0.0545308	0.0536193	-1.017	0.309153	0.999647	0
YDR207C	794.143	0.0516038	0.0507709	1.01641	0.309436	0.999647	0
YOL086C	120963	0.0385475	0.0379287	1.01632	0.309479	0.999647	0
YHR149C	1115.2	0.0484063	0.0476638	1.01558	0.30983	0.999647	0
YER030W	1027.7	0.0532239	0.0524994	1.0138	0.310678	0.999647	0
YPL224C	524.267	0.055152	0.0544705	1.01251	0.311294	0.999647	0
YLR092W	84.6656	0.0559458	0.0553593	1.0106	0.31221	0.999647	-0.0596767
YDL040C	3856.32	-0.0423735	0.0419482	-1.01014	0.312429	0.999647	0
YOR095C	1388.94	-0.0465833	0.0461219	-1.01	0.312493	0.999647	0
YGR001C	1319.77	0.0473649	0.0469226	1.00943	0.31277	0.999647	0
YDR388W	2541.05	0.0422201	0.0418445	1.00898	0.312986	0.999647	0
YER045C	475.665	0.0574803	0.0569714	1.00893	0.313007	0.999647	0.0601347
YMR016C	1364.1	0.052242	0.051839	1.00777	0.313563	0.999647	0
YNL134C	1869.71	-0.0480647	0.0476963	-1.00772	0.313587	0.999647	0
YIL168W	40.7587	-0.0487876	0.0484212	-1.00757	0.313662	0.999647	0
YDR099W	3514.36	0.0386865	0.0383983	1.00751	0.313692	0.999647	0
YDR141C	1256.59	-0.0538498	0.053482	-1.00688	0.313994	0.999647	0
YML107C	247.706	-0.0592862	0.0589025	-1.00651	0.314169	0.999647	0
YPL049C	1705.53	0.0487416	0.0484389	1.00625	0.314296	0.999647	0
YFR049W	217.627	0.0599034	0.0595441	1.00603	0.314399	0.999647	0
YPL173W	476.045	0.0558793	0.0555461	1.006	0.314416	0.999647	0
YLR173W	589.195	0.0537501	0.0534326	1.00594	0.314443	0.999647	0
YDR032C	2397.41	0.0433093	0.0431633	1.00338	0.315677	0.999647	0
YHL009W-B	383.413	0.0578833	0.057689	1.00337	0.315683	0.999647	0
YBR022W	242.645	0.0594538	0.0593026	1.00255	0.316078	0.999647	0
YDR196C	463.744	-0.0574258	0.0573094	-1.00203	0.316329	0.999647	0
YPR053C	739.827	0.0530657	0.0529588	1.00202	0.316335	0.999647	0
YDR365C	4735.57	-0.040586	0.0405216	-1.00159	0.316542	0.999647	0
YGR110W	79.2423	0.0558771	0.0557935	1.0015	0.316586	0.999647	-0.0415701
YPR146C	44.9861	0.0499813	0.049945	1.00073	0.316959	0.999647	0
YGR237C	476.712	-0.0557781	0.0558163	-0.999315	0.317642	0.999647	0
YGL225W	2636.93	-0.0458796	0.0459124	-0.999287	0.317656	0.999647	0
YKL148C	711.134	0.0569173	0.0570252	0.998108	0.318227	0.999647	0
YLR340W	35476.9	0.0369381	0.0370207	0.997769	0.318391	0.999647	0
YGL252C	1508.35	-0.0456158	0.0457316	-0.997468	0.318538	0.999647	0
YOR042W	1238.66	0.0493669	0.0495105	0.997099	0.318716	0.999647	0
YER161C	697.213	-0.052433	0.0525891	-0.997031	0.31875	0.999647	0
YNL286W	298.787	0.0592685	0.0594506	0.996936	0.318795	0.999647	0
YJR156C	36.5652	-0.0460975	0.0462789	-0.996081	0.319211	0.999647	0
YHR146W	2647.09	-0.0425802	0.042755	-0.995912	0.319293	0.999647	-0.083391
YDL233W	234.048	-0.0589916	0.0592586	-0.995494	0.319496	0.999647	0
YPR119W	743.189	-0.0506607	0.050905	-0.995199	0.319639	0.999647	0.174521
YNR055C	1529.58	0.0446587	0.0448938	0.994764	0.319851	0.999647	0
YGR010W	373.647	-0.056889	0.0572092	-0.994402	0.320027	0.999647	0
YER028C	492.177	0.0558698	0.0561907	0.994288	0.320083	0.999647	0
YKL059C	469.423	0.0546921	0.0550249	0.993952	0.320246	0.999647	0
YOR081C	1019.58	0.0498844	0.0502097	0.993521	0.320456	0.999647	0
YBR238C	635.658	0.0585096	0.0588961	0.993437	0.320497	0.999647	0
YLR398C	1487.65	-0.0493558	0.0497342	-0.992391	0.321007	0.999647	0
YCL032W	364.882	0.0569772	0.0574225	0.992247	0.321077	0.999647	0
YDR018C	25.4691	-0.0402485	0.0405684	-0.992115	0.321142	0.999647	0
YKL082C	2722.06	-0.0405278	0.0408616	-0.991831	0.32128	0.999647	0
YDL165W	493.183	-0.0556177	0.0560851	-0.991667	0.32136	0.999647	0
YPR178W	324.106	0.0580446	0.0585959	0.990592	0.321885	0.999647	0
YDR496C	3903.82	-0.0383427	0.0387522	-0.989433	0.322451	0.999647	0
YDR260C	240.432	0.0589002	0.0596204	0.987921	0.323191	0.999647	0
YDR117C	761.76	-0.0504973	0.0511371	-0.987488	0.323403	0.999647	0
YPR153W	44.3918	-0.0494509	0.0500878	-0.987285	0.323503	0.999647	0
YBR195C	689.047	0.0523033	0.0530597	0.985743	0.324259	0.999647	0
YDL019C	995.257	-0.0493624	0.0501001	-0.985274	0.324489	0.999647	0
YBR066C	254.303	-0.0582608	0.0591918	-0.984271	0.324982	0.999647	0
YER162C	387.436	0.0563161	0.0572161	0.98427	0.324983	0.999647	0
YDR337W	629.675	0.0511524	0.0519964	0.983769	0.325229	0.999647	0
YDR499W	625.316	0.0527374	0.0536099	0.983725	0.325251	0.999647	0
YER120W	2654.66	0.0445733	0.045318	0.983569	0.325327	0.999647	0
YNL265C	456.448	0.0543439	0.0552575	0.983466	0.325378	0.999647	0
YOL148C	606.244	0.0513241	0.0522012	0.983197	0.325511	0.999647	0
YHR148W	560.332	-0.0527432	0.0536538	-0.983027	0.325594	0.999647	0
YOL049W	1780.89	-0.0421905	0.042922	-0.982956	0.325629	0.999647	0
YDL181W	122.706	0.056623	0.0576144	0.982794	0.325709	0.999647	0
YKL171W	425.266	0.0551774	0.0561622	0.982465	0.325871	0.999647	0
YPL147W	141.217	0.0583707	0.0594647	0.981604	0.326295	0.999647	0
YPL009C	2821.46	-0.0461819	0.0470501	-0.981546	0.326323	0.999647	0
YBL059W	137.834	-0.0579575	0.059068	-0.9812	0.326494	0.999647	0
YOL061W	2677.67	0.0392983	0.0400697	0.98075	0.326716	0.999647	0
YHL007C	2431.47	0.0421644	0.0430085	0.980376	0.326901	0.999647	0
YJR065C	2640.14	0.0421923	0.0430391	0.980324	0.326926	0.999647	0
YDR130C	261.481	-0.058459	0.0596394	-0.980209	0.326983	0.999647	0
YMR286W	198.643	0.0585707	0.0598207	0.979105	0.327528	0.999647	0
YBR289W	855.603	0.0506042	0.0517275	0.978284	0.327934	0.999647	0
YAL020C	409.759	0.0556401	0.0569402	0.977168	0.328486	0.999647	0
YDR415C	538.864	0.0535854	0.0548574	0.976813	0.328662	0.999647	0
YKL035W	2974.87	-0.0448872	0.0459589	-0.976681	0.328727	0.999647	0
YDL105W	197.044	0.0583719	0.059815	0.975875	0.329126	0.999647	0
YOR177C	46.0716	-0.0492088	0.050454	-0.975319	0.329402	0.999647	0
YER008C	1627.92	-0.0461782	0.0474998	-0.972176	0.330963	0.999647	0
YJL142C	80.7086	-0.0534493	0.0549915	-0.971955	0.331073	0.999647	0
YGL002W	377.707	-0.055967	0.0575827	-0.97194	0.33108	0.999647	0
YER186C	497.748	-0.053069	0.0546113	-0.971759	0.331171	0.999647	0
YER156C	2135.49	0.0422367	0.0434798	0.971409	0.331345	0.999647	0
YAR018C	303.605	-0.0567349	0.0584273	-0.971034	0.331531	0.999647	0
YIL164C	156.813	0.057924	0.0596769	0.970626	0.331735	0.999647	0
YFR022W	327.558	0.0578067	0.0595817	0.970209	0.331942	0.999647	0
YLR337C	531.352	0.0546528	0.0563371	0.970104	0.331995	0.999647	0
YNL100W	450.005	0.0543331	0.0561017	0.968476	0.332807	0.999647	0
YIR025W	147.531	0.0574989	0.0594236	0.96761	0.333239	0.999647	0
YCL037C	492.47	-0.0576895	0.0596831	-0.966597	0.333746	0.999647	0
YLR367W	2488.27	-0.0493106	0.0510395	-0.966125	0.333982	0.999647	-0.0904053
YDR195W	630.583	-0.0525081	0.0543642	-0.965858	0.334115	0.999647	0
YBR201W	128.82	-0.0573376	0.0594049	-0.9652	0.334445	0.999647	0
YEL046C	2845.65	0.0455249	0.0471932	0.96465	0.33472	0.999647	0
YLR422W	916.369	0.0490986	0.0508984	0.964641	0.334725	0.999647	0
YPL273W	3201.38	-0.0483673	0.0502199	-0.963111	0.335492	0.999647	0
YJL092W	908.266	-0.0475163	0.0493596	-0.962655	0.335721	0.999647	0
YDL103C	909.005	-0.0465399	0.0483669	-0.962226	0.335936	0.999647	0
YER109C	784.155	0.0488666	0.0508087	0.961775	0.336162	0.999647	0
YOR337W	1012.48	0.0478448	0.0497497	0.961711	0.336195	0.999647	0
YPL181W	1173.04	0.0447434	0.0465489	0.961213	0.336445	0.999647	0
YKL069W	494.927	0.0525518	0.0546754	0.96116	0.336472	0.999647	0.0534378
YPR032W	572.717	-0.0526423	0.0547774	-0.961021	0.336542	0.999647	0
YOR180C	128.18	0.0562756	0.0585618	0.960961	0.336572	0.999647	0
YML058W	1786.08	0.0427476	0.0445266	0.960046	0.337032	0.999647	0
YBR169C	431.351	-0.0551236	0.0574327	-0.959794	0.337159	0.999647	0
YDR190C	2908.5	0.0373724	0.0389822	0.958706	0.337707	0.999647	0
YDR333C	1110.06	-0.0444723	0.0464073	-0.958303	0.33791	0.999647	0
YIR018W	140.176	-0.0568707	0.0593487	-0.958247	0.337938	0.999647	0
YBR060C	737.154	0.0497949	0.0519989	0.957614	0.338257	0.999647	0
YJL180C	351.044	0.0548241	0.0572559	0.957527	0.338301	0.999647	0
YBR259W	383.39	-0.054671	0.0571042	-0.957389	0.338371	0.999647	0
YER100W	835.424	-0.0501323	0.052407	-0.956596	0.338771	0.999647	0
YDL033C	343.5	0.0562574	0.0588249	0.956354	0.338893	0.999647	0
YMR052W	82.172	0.0541163	0.0566494	0.955286	0.339433	0.999647	0
YIL154C	574.123	0.054633	0.0571993	0.955134	0.33951	0.999647	0
YIL007C	164.706	-0.056967	0.0597124	-0.954024	0.340072	0.999647	0
YGL048C	2697.65	0.0377278	0.0395742	0.953343	0.340416	0.999647	0
YPL099C	181.183	-0.0568002	0.0596073	-0.952906	0.340638	0.999647	0
YML091C	1036.15	0.0493773	0.0519297	0.95085	0.341681	0.999647	0
YPL189W	43.5632	-0.0455344	0.0478961	-0.950691	0.341761	0.999647	0
YPR164W	957.321	-0.0491084	0.0516749	-0.950334	0.341942	0.999647	-0.235504
YKR063C	760.444	-0.0480969	0.0506173	-0.950208	0.342007	0.999647	0
YGL010W	61.886	-0.0510879	0.0537749	-0.950032	0.342096	0.999647	0
YIL110W	890.223	-0.0474078	0.0499035	-0.949989	0.342118	0.999647	0
YGL200C	2627.12	0.0428731	0.0451326	0.949936	0.342145	0.999647	0
YPR152C	268.56	-0.0559753	0.0589354	-0.949774	0.342227	0.999647	0
YNR032W	349.813	0.0549272	0.0578387	0.949661	0.342284	0.999647	0
YLR050C	223.898	0.0567419	0.0597508	0.949643	0.342294	0.999647	0
YNL135C	2329.08	0.0462424	0.0487198	0.949151	0.342544	0.999647	0
YOR058C	481.421	-0.0546043	0.0575304	-0.949137	0.342551	0.999647	0
YJR007W	3352.48	-0.0367022	0.0386949	-0.948502	0.342874	0.999647	0
YHR084W	1683.52	0.0437339	0.0461362	0.94793	0.343165	0.999647	0
YKR055W	287.33	0.055915	0.0589882	0.947901	0.34318	0.999647	0
YMR180C	254.354	0.0557992	0.0588673	0.947881	0.34319	0.999647	0
YNL057W	8.72761	0.0268528	0.02835	0.947187	0.343543	0.999647	0
YKL017C	428.907	-0.0535754	0.0566466	-0.945782	0.34426	0.999647	0
YMR090W	335.908	-0.05538	0.0585582	-0.945725	0.344289	0.999647	0
YNR017W	1714.19	0.0401983	0.0425609	0.944488	0.34492	0.999647	-0.192096
YER154W	1132.94	0.0499993	0.0529575	0.94414	0.345098	0.999647	-0.1321
YKL116C	569.055	0.052129	0.0552418	0.943651	0.345348	0.999647	0
YPR143W	1298.73	-0.0432858	0.0458821	-0.943412	0.34547	0.999647	0
YGL044C	470.616	0.0519902	0.0551152	0.9433	0.345527	0.999647	0
YBR168W	262.222	0.0554551	0.0588608	0.942139	0.346122	0.999647	0.190916
YLR364W	31.1834	0.0400636	0.0425615	0.941313	0.346545	0.999647	0
YDR497C	49932.5	0.0493228	0.0524048	0.941188	0.346608	0.999647	0
YPL117C	1938.8	-0.0437572	0.0465536	-0.939931	0.347253	0.999647	0
YCL010C	560.391	0.0513636	0.0546607	0.939679	0.347382	0.999647	0
YDL203C	606.8	-0.0496933	0.0529513	-0.938471	0.348003	0.999647	0
YDR173C	207.239	0.0561622	0.0598485	0.938405	0.348036	0.999647	0
YHR015W	36.8043	-0.0443943	0.0473447	-0.937683	0.348407	0.999647	0
YDR257C	755.347	-0.0482723	0.0514848	-0.937604	0.348448	0.999647	0
YKL216W	3997.16	0.0464554	0.0495754	0.937065	0.348725	0.999647	-0.077667
YER168C	838.665	-0.0469814	0.0502027	-0.935834	0.349358	0.999647	0
YJL056C	1214.01	0.0516424	0.0552031	0.935499	0.349531	0.999647	0
YKR013W	2499.99	0.0410687	0.0439045	0.93541	0.349577	0.999647	0
YKL110C	1023.37	0.0470729	0.050328	0.935321	0.349623	0.999647	0
YJR033C	518.095	-0.0523825	0.0560364	-0.934795	0.349894	0.999647	0
YLR170C	305.059	0.0549026	0.0587617	0.934326	0.350136	0.999647	0
YBR223C	193.259	0.0558158	0.0597488	0.934176	0.350213	0.999647	0
YLL018C	6895.43	0.0442063	0.0473361	0.933881	0.350365	0.999647	0
YHR072W-A	531	-0.0535298	0.0573452	-0.933466	0.35058	0.999647	0
YHR097C	307.206	0.0548066	0.058734	0.933134	0.350751	0.999647	0
YHR198C	342.272	0.0532534	0.057134	0.932079	0.351296	0.999647	0
YGL256W	1358.52	0.0539765	0.0579156	0.931984	0.351345	0.999647	0.0670309
YNL168C	558.155	0.0507861	0.0545169	0.931566	0.351561	0.999647	0
YBR225W	305.899	-0.0549771	0.0590223	-0.931464	0.351614	0.999647	0
YDL072C	819.468	0.0490858	0.0527012	0.931399	0.351647	0.999647	0
YDR224C	5331.74	0.0378909	0.0406984	0.931017	0.351845	0.999647	0.0727347
YBR118W	187196	0.032101	0.0344958	0.930579	0.352072	0.999647	0
YLR286C	31004.6	0.0368893	0.0396835	0.92959	0.352583	0.999647	-0.0972203
YDR045C	221.566	0.0554576	0.0596591	0.929575	0.352591	0.999647	0
YDR473C	426.3	0.0521234	0.0560874	0.929325	0.352721	0.999647	0
YGL161C	704.759	0.0471004	0.0506841	0.929293	0.352737	0.999647	0
YCL059C	2132.39	-0.0386759	0.0416328	-0.928977	0.352901	0.999647	0
YOR265W	189.34	0.0555308	0.059821	0.928283	0.353261	0.999647	0.0953604
YMR119W	461.164	-0.0513301	0.0553039	-0.928146	0.353332	0.999647	0
YER016W	927.261	0.0454157	0.0489469	0.927857	0.353482	0.999647	0
YER057C	1045.64	0.0489584	0.0527746	0.927688	0.35357	0.999647	0
YAL044C	5347.38	0.0411124	0.0443185	0.927658	0.353585	0.999647	0
YDR002W	4655.35	0.0361439	0.0389992	0.926786	0.354038	0.999647	0.102327
YMR231W	579.233	-0.0518253	0.0559613	-0.926091	0.354399	0.999647	0
YER087W	304.223	0.053941	0.058335	0.924675	0.355135	0.999647	0
YOR202W	1146.37	0.04864	0.0526029	0.924664	0.355141	0.999647	0
YLL052C	202.683	-0.0550922	0.0595889	-0.924537	0.355207	0.999647	0
YLR223C	2758.76	-0.0416773	0.0450831	-0.924457	0.355249	0.999647	0
YGL186C	2617.04	-0.0389941	0.0422401	-0.923154	0.355927	0.999647	0
YMR135C	755.56	0.0473213	0.0512645	0.92308	0.355965	0.999647	0
YDR478W	180.604	0.0552133	0.0598224	0.922955	0.356031	0.999647	0
YLR157C	1143.97	0.0439394	0.0476448	0.922229	0.356409	0.999647	0
YLR158C	1143.97	0.0439394	0.0476448	0.922229	0.356409	0.999647	0
YJL148W	1816.62	-0.0407816	0.0442269	-0.922099	0.356477	0.999647	0
YJR039W	188.334	-0.0551161	0.0597758	-0.922047	0.356504	0.999647	0
YKR007W	425.955	0.0525868	0.0571069	0.920849	0.35713	0.999647	0
YDR098C	1476.44	0.0419931	0.0456032	0.920836	0.357136	0.999647	0
YML110C	1795.13	0.0398163	0.0432629	0.920334	0.357398	0.999647	0
YDL240W	738.436	0.046512	0.0505787	0.919595	0.357784	0.999647	0
YDL238C	95.6755	0.0523943	0.0569815	0.919497	0.357836	0.999647	0
YLR063W	404.981	-0.0525957	0.0572415	-0.918839	0.35818	0.999647	0
YBR058C-A	180.425	-0.0549341	0.0598582	-0.917737	0.358757	0.999647	0
YDR311W	673.606	0.0481438	0.0524616	0.917695	0.358779	0.999647	0
YDR140W	326.867	-0.0533265	0.0581206	-0.917514	0.358874	0.999647	0
YPL108W	182.055	-0.0546225	0.0596209	-0.916164	0.359581	0.999647	0
YLL054C	398.012	-0.0525388	0.0573563	-0.916008	0.359663	0.999647	0
YGL036W	672.45	-0.0493488	0.0538774	-0.915946	0.359695	0.999647	0
YLR300W	11588.3	0.0332482	0.0363057	0.915783	0.359781	0.999647	-0.0460496
YBL052C	1099.1	-0.0422737	0.04617	-0.915611	0.359871	0.999647	0
YDR183W	175.09	-0.0547173	0.0597659	-0.915527	0.359915	0.999647	0
YJL181W	339.195	-0.0529023	0.0578145	-0.915036	0.360173	0.999647	0
YDL139C	116.835	-0.0535183	0.0585631	-0.913857	0.360792	0.999647	0.0584023
YER040W	537.635	0.0501102	0.0548593	0.913431	0.361016	0.999647	0
YLL003W	635.826	-0.0486106	0.0532177	-0.913429	0.361017	0.999647	0
YML102W	626.628	0.048073	0.0526537	0.913003	0.361241	0.999647	0
YPR028W	2433.42	0.0383511	0.04201	0.912903	0.361294	0.999647	0.138738
YIL035C	1141.84	-0.0416736	0.0456569	-0.912757	0.36137	0.999647	0
YCL045C	3108.52	-0.036665	0.0401874	-0.912349	0.361585	0.999647	0
YCR038C	195.068	0.0545454	0.0598047	0.91206	0.361737	0.999647	0
YGL139W	1171.81	0.04547	0.0498569	0.91201	0.361763	0.999647	0
YMR121C	496.059	0.0524708	0.0575487	0.911763	0.361893	0.999647	0
YNL144C	441.485	0.0520314	0.0571087	0.911095	0.362245	0.999647	0
YDL160C	852.034	-0.0520854	0.057173	-0.911014	0.362288	0.999647	0
YOL130W	1981.51	0.042741	0.0469423	0.910501	0.362559	0.999647	0
YLR141W	241.355	0.0539934	0.0593028	0.910469	0.362575	0.999647	0
YBR198C	1694.02	0.0410015	0.0450523	0.910088	0.362776	0.999647	0
YLR240W	491.976	-0.0498887	0.0548555	-0.909457	0.363109	0.999647	0
YDR164C	857.149	0.0465765	0.0512544	0.908733	0.363491	0.999647	0
YBR101C	896.358	0.0469895	0.0517199	0.908538	0.363594	0.999647	0
YNR022C	422.256	0.0531463	0.0584981	0.908514	0.363607	0.999647	0
YOR009W	241.851	0.0542453	0.0597164	0.908383	0.363676	0.999647	0
YGR260W	3171.82	-0.0377056	0.0415223	-0.90808	0.363836	0.999647	0
YHR120W	602.992	-0.0475427	0.0524129	-0.907079	0.364365	0.999647	0
YPR148C	1646.81	-0.0406923	0.0448853	-0.906585	0.364626	0.999647	0
YDR469W	386.149	-0.0531172	0.0585907	-0.906581	0.364629	0.999647	0
YDR223W	34.0389	-0.0412831	0.0455556	-0.906214	0.364823	0.999647	0
YDR334W	1195.03	-0.0445249	0.0491557	-0.905793	0.365046	0.999647	0
YOR269W	292.884	0.053068	0.0586389	0.904996	0.365467	0.999647	0
YLR131C	825.852	0.0494274	0.0546178	0.904969	0.365482	0.999647	0
YNL288W	723.285	-0.0468888	0.0518438	-0.904425	0.36577	0.999647	0
YMR019W	859.912	0.045334	0.0501724	0.903565	0.366226	0.999647	0
YBR143C	6948.05	-0.030473	0.0337888	-0.901867	0.367127	0.999647	0
YER003C	3598.03	-0.0338215	0.0375116	-0.901628	0.367255	0.999647	0
YBR089C-A	765.891	0.050821	0.0563794	0.901411	0.36737	0.999647	0
YDR179W-A	259.461	-0.0529274	0.0587411	-0.901028	0.367573	0.999647	0
YJR087W	33.974	-0.0409303	0.0454376	-0.900802	0.367693	0.999647	0
YPL071C	161.069	0.0537055	0.0596515	0.900321	0.36795	0.999647	0
YLL019C	590.033	0.0528135	0.0586882	0.899898	0.368174	0.999647	0
YMR156C	97.1859	-0.052404	0.0582943	-0.898956	0.368676	0.999647	0
YBR173C	766.843	0.0491371	0.0547193	0.897985	0.369193	0.999647	0
YGL175C	78.0548	-0.0497711	0.0554378	-0.897783	0.369301	0.999647	0
YKL134C	324.445	-0.0518741	0.057845	-0.896778	0.369837	0.999647	0
YNL125C	563.399	-0.0489446	0.0546496	-0.895609	0.370462	0.999647	0
YGR231C	1270.32	0.0403042	0.045045	0.894755	0.370918	0.999647	0
YPL024W	277.127	0.0526285	0.0588267	0.894637	0.370981	0.999647	0
YLR437C	177.404	0.0534609	0.0598446	0.893329	0.371681	0.999647	0
YNR057C	214.928	-0.0421641	0.0472178	-0.892969	0.371874	0.999647	-0.189429
YML116W-A	141.035	0.0526996	0.0590355	0.892676	0.372031	0.999647	0
YKR022C	442.419	0.0497471	0.0557431	0.892435	0.37216	0.999647	0
YML131W	422.651	0.0507734	0.0568962	0.892387	0.372186	0.999647	0.0298989
YHR039C	2282.15	0.041988	0.0470947	0.891566	0.372626	0.999647	0
YDR181C	412.285	-0.0505029	0.0566627	-0.891291	0.372773	0.999647	0
YLR291C	1701.22	-0.0385482	0.0432696	-0.890884	0.372991	0.999647	0
YER053C	1122.62	0.0516816	0.058013	0.890861	0.373004	0.999647	0
YDL166C	632.744	0.0475446	0.0533701	0.890848	0.373011	0.999647	0
YOL122C	614.475	0.0477515	0.0536181	0.890586	0.373151	0.999647	0
YFR017C	107.186	0.0488001	0.0548265	0.890081	0.373422	0.999647	0
YHR152W	403.73	0.0500542	0.0562515	0.889828	0.373558	0.999647	0
YGL128C	132.233	0.0524741	0.0590959	0.887948	0.374569	0.999647	0
YMR309C	4002.82	-0.0438875	0.0494497	-0.88752	0.374799	0.999647	0
YNL185C	339.482	0.0522227	0.058855	0.887312	0.374911	0.999647	0
YPL247C	414.531	0.0523973	0.0590662	0.887094	0.375028	0.999647	0
YML124C	2923.14	0.0353989	0.0399291	0.886544	0.375325	0.999647	0
YER146W	548.511	0.0499747	0.0563938	0.886172	0.375525	0.999647	0
YIL015W	4510.77	0.0361514	0.040826	0.885499	0.375888	0.999647	0
YGL057C	148.859	-0.0524036	0.0591906	-0.885336	0.375976	0.999647	0
YLR003C	827.281	-0.0455412	0.0515023	-0.884255	0.376558	0.999647	0
YLR132C	400.851	-0.0513892	0.0581494	-0.883744	0.376835	0.999647	0
YDR490C	446.147	-0.0493288	0.0559027	-0.882406	0.377557	0.999647	0
YCR083W	251.407	-0.052459	0.0594502	-0.882403	0.377559	0.999647	0
YDR316W	552.874	0.0485575	0.0550725	0.881701	0.377939	0.999647	0
YLL041C	716.287	0.0495182	0.0562087	0.88097	0.378334	0.999647	-0.0481446
YBR087W	644.08	0.0461027	0.0523587	0.880515	0.37858	0.999647	0
YJL116C	62.2426	0.0467078	0.0530515	0.880424	0.37863	0.999647	-0.00741543
YDL170W	491.625	-0.0499964	0.056816	-0.879971	0.378875	0.999647	0
YDR284C	616.97	0.0462462	0.0526549	0.878288	0.379788	0.999647	0
YDR063W	455.092	0.0495632	0.0564432	0.878108	0.379885	0.999647	0
YBL068W	961.507	-0.0423907	0.0482967	-0.877714	0.380099	0.999647	0
YDR107C	396.897	-0.0510797	0.0582379	-0.877086	0.38044	0.999647	-0.0858136
YMR158W	309.395	0.0518032	0.0591262	0.876146	0.380951	0.999647	0
YLR242C	221.796	-0.0519701	0.0593379	-0.875834	0.38112	0.999647	0
YNL169C	3956.71	0.0439695	0.0502292	0.875376	0.381369	0.999647	0
YHR007C	6956.99	0.0348178	0.0398036	0.874739	0.381716	0.999647	0
YPR040W	412.027	0.0494976	0.0566181	0.874237	0.381989	0.999647	0
YBR135W	449.852	0.048943	0.056003	0.873935	0.382154	0.999647	0
YBR257W	294.16	-0.0512985	0.0587016	-0.873886	0.38218	0.999647	0
YGR120C	265.181	-0.0515609	0.0590079	-0.873796	0.382229	0.999647	0
YMR307W	24291.8	0.0317206	0.0363087	0.873637	0.382316	0.999647	0
YJR132W	1313.68	-0.0443303	0.0507542	-0.873432	0.382428	0.999647	0
YLR189C	894.464	-0.0474406	0.0543178	-0.87339	0.382451	0.999647	0
YKL033W	549.746	0.0472814	0.0541594	0.873006	0.38266	0.999647	0
YJL044C	1043.21	-0.0413611	0.0473824	-0.872922	0.382706	0.999647	0
YKR005C	72.2344	0.0483277	0.0554076	0.872222	0.383087	0.999647	0
YGL219C	730.822	0.0454697	0.0521563	0.871796	0.38332	0.999647	-0.0680554
YLR231C	1255.34	0.0404035	0.0463605	0.871508	0.383477	0.999647	0
YGL157W	1116.3	0.0407116	0.0467751	0.870368	0.384099	0.999647	0
YLR411W	34.0665	-0.0405951	0.0466894	-0.869472	0.384589	0.999647	0
YJL134W	855.654	0.0439568	0.0505577	0.869439	0.384607	0.999647	0
YGR171C	402.628	0.0488789	0.0562379	0.869146	0.384768	0.999647	0
YHR199C	495.598	0.0476899	0.0549834	0.867351	0.38575	0.999647	0
YLR166C	711.964	0.0447289	0.0516354	0.866246	0.386356	0.999647	0
YLR228C	658.982	0.0461911	0.0533373	0.866018	0.38648	0.999647	0
YNL220W	8071.14	0.0331317	0.0382718	0.865695	0.386658	0.999647	0.0530244
YJL156C	688.168	0.0463486	0.0535618	0.86533	0.386858	0.999647	0
YDR482C	229.242	0.0517011	0.0597537	0.865237	0.386909	0.999647	0
YER178W	7074.78	0.0335422	0.038809	0.86429	0.387428	0.999647	0
YGL189C	11685.9	0.0360598	0.041733	0.86406	0.387555	0.999647	0
YAL013W	588.258	0.0468167	0.0542051	0.863697	0.387755	0.999647	0
YLR102C	189.407	0.0516585	0.0598166	0.863614	0.3878	0.999647	0
YNL015W	310.241	0.0512732	0.0594369	0.862648	0.388331	0.999647	0
YOL123W	2691.67	-0.0410259	0.0475798	-0.862254	0.388548	0.999647	0
YNL152W	430.412	0.0478923	0.0555458	0.862213	0.38857	0.999647	0
YDL015C	2226.5	-0.036341	0.0421547	-0.862088	0.388639	0.999647	0
YJL125C	1219.92	-0.0415375	0.0481974	-0.861819	0.388787	0.999647	0
YGL047W	125.76	0.0510452	0.0592605	0.861369	0.389035	0.999647	0
YOR229W	406.447	0.0498781	0.0579276	0.861042	0.389215	0.999647	0
YNL177C	623.961	0.0446256	0.0518622	0.860464	0.389534	0.999647	0
YJL179W	131.697	-0.0506841	0.0589281	-0.8601	0.389734	0.999647	0
YBR078W	17485.4	0.0345441	0.0401856	0.859613	0.390003	0.999647	0
YPL116W	601.554	-0.0463187	0.0538921	-0.85947	0.390081	0.999647	0
YPR158W-B	3725.22	-0.0504405	0.0586998	-0.859296	0.390177	0.999647	0
YNL245C	190.58	0.0512965	0.0597061	0.859151	0.390257	0.999647	0
YLR039C	752.199	0.0444397	0.0517587	0.858595	0.390564	0.999647	0
YDR142C	312.904	0.0494729	0.0576758	0.857776	0.391016	0.999647	0
YJL118W	144.677	0.0511173	0.0595985	0.857695	0.391061	0.999647	0
YNL176C	1261.19	0.0394967	0.0460835	0.857069	0.391407	0.999647	0
YBR230C	310.536	0.0499766	0.0583287	0.856809	0.391551	0.999647	0
YOL073C	329.854	0.0498693	0.0582338	0.856364	0.391796	0.999647	0
YHR083W	913.666	0.044085	0.0515064	0.855912	0.392046	0.999647	0
YBL010C	245.339	0.0508998	0.0594935	0.855552	0.392246	0.999647	0
YGL065C	624.717	-0.0448752	0.0524624	-0.855379	0.392341	0.999647	0
YPL083C	350.495	-0.0491129	0.0574253	-0.855248	0.392414	0.999647	-0.0778669
YMR157C	268.078	0.0503055	0.0588675	0.854555	0.392798	0.999647	0
YDR361C	1292.73	-0.0397685	0.0465586	-0.85416	0.393016	0.999647	0
YIR009W	76.9494	-0.0477666	0.0559297	-0.854048	0.393078	0.999647	0
YDL046W	971.516	0.0428856	0.0502427	0.853568	0.393344	0.999647	0
YPL260W	1200.94	-0.0384581	0.0450592	-0.853501	0.393381	0.999647	0
YGL116W	978.163	0.0455024	0.0533169	0.853434	0.393419	0.999647	0
YPR083W	321.724	-0.0499046	0.0585859	-0.851819	0.394315	0.999647	0
YOL020W	1724.92	-0.0365646	0.0429541	-0.851248	0.394632	0.999647	0
YML018C	1499.96	-0.0388438	0.0456727	-0.850482	0.395057	0.999647	0
YLR068W	514.161	-0.0470238	0.0552957	-0.850406	0.3951	0.999647	0
YBR194W	65.5909	0.046298	0.0544452	0.85036	0.395125	0.999647	0
YGL242C	383.153	0.0498692	0.0586539	0.850228	0.395198	0.999647	0.0974317
YHR049W	1970.74	0.0367043	0.0431793	0.850043	0.395301	0.999647	0
YBL057C	658.202	0.0451523	0.0531728	0.849161	0.395792	0.999647	0
YOR208W	250.063	-0.0501549	0.0590812	-0.848914	0.395929	0.999647	0
YJL006C	253.422	-0.0503226	0.0592925	-0.848718	0.396038	0.999647	0
YOR166C	475.323	0.0476391	0.0561402	0.848575	0.396118	0.999647	0
YNR046W	787.103	0.0438363	0.0516967	0.847952	0.396464	0.999647	0
YEL077C	709.281	0.0452992	0.053439	0.84768	0.396616	0.999647	0
YAL021C	1145.25	0.0456115	0.0538494	0.847019	0.396984	0.999647	0
YNL299W	877.908	-0.0424591	0.0501398	-0.846815	0.397098	0.999647	0
YFR004W	1707.01	0.0398718	0.0471593	0.845471	0.397848	0.999647	0
YMR056C	170.735	0.0506137	0.0598672	0.845432	0.397869	0.999647	-0.0294654
YER054C	43.1708	-0.0398936	0.047191	-0.845365	0.397907	0.999647	0
YDR424C	331.981	-0.0494173	0.0584862	-0.844939	0.398145	0.999647	0
YDL007W	2497.44	0.0349575	0.0413967	0.844452	0.398417	0.999647	0
YJR144W	918.781	0.043789	0.051894	0.843815	0.398773	0.999647	0
YEL031W	5468.88	-0.0389979	0.046226	-0.843636	0.398873	0.999647	0
YKR100C	734.476	0.0428666	0.0508451	0.843082	0.399183	0.999647	0
YDR013W	174.388	-0.0504162	0.0598395	-0.842524	0.399495	0.999647	0
YKR093W	354.024	0.0503723	0.0598554	0.841566	0.400031	0.999647	0
YKL160W	976.821	0.0424682	0.0504802	0.841285	0.400188	0.999647	0
YOR201C	977.239	0.0413712	0.0491838	0.841154	0.400262	0.999647	0
YLR107W	610.62	-0.0452374	0.0537946	-0.840929	0.400388	0.999647	0
YPL255W	314.408	-0.0484916	0.0576679	-0.840877	0.400417	0.999647	0
YDR171W	526.366	-0.0472428	0.0562012	-0.8406	0.400572	0.999647	0
YKL050C	181.497	-0.0501853	0.0597164	-0.840394	0.400688	0.999647	-0.0596662
YPL144W	181.175	0.0502119	0.0597724	0.840052	0.400879	0.999647	0
YPR002W	223.48	0.0502022	0.0597977	0.839534	0.40117	0.999647	0
YKL166C	769.218	-0.0440612	0.0525113	-0.839081	0.401424	0.999647	0
YGL121C	36.7652	-0.0389227	0.0464508	-0.837934	0.402068	0.999647	-0.133683
YOR077W	174.338	0.0499758	0.0597319	0.836669	0.402779	0.999647	0
YGR249W	56.4228	-0.040346	0.0482234	-0.836649	0.40279	0.999647	0
YJR068W	875.417	-0.0422796	0.0505404	-0.836549	0.402846	0.999647	0
YGR095C	669.721	0.0430731	0.051491	0.836518	0.402864	0.999647	0
YMR262W	194.118	0.0500884	0.059878	0.836508	0.402869	0.999647	0
YHR205W	1260.87	0.0428432	0.0512193	0.836466	0.402893	0.999647	0
YKR104W	75.0409	-0.0451913	0.0540282	-0.836439	0.402908	0.999647	0
YML027W	432.62	0.0470755	0.0562983	0.836179	0.403054	0.999647	0
YMR264W	876.004	0.0435664	0.0521241	0.835821	0.403256	0.999647	0
YBR111W-A	159.877	0.049675	0.0594326	0.83582	0.403256	0.999647	0
YJR016C	13714.3	0.0412553	0.0493824	0.835425	0.403478	0.999647	0
YOR238W	297.777	0.048853	0.0584838	0.835325	0.403535	0.999647	0
YLR071C	1425.32	0.0378738	0.0453857	0.834488	0.404006	0.999647	-0.0782005
YJR042W	1771.48	-0.035808	0.0429105	-0.83448	0.40401	0.999647	0
YHR031C	812.185	0.0429287	0.0515222	0.833207	0.404728	0.999647	0
YPR049C	528.491	0.0452001	0.0542784	0.832745	0.404988	0.999647	0
YDR340W	213.655	-0.0497718	0.0597869	-0.832487	0.405134	0.999647	0
YNL165W	284.116	-0.0486159	0.0584237	-0.832126	0.405338	0.999647	0
YCR003W	271.243	0.0493972	0.0593977	0.831635	0.405615	0.999647	0
YMR291W	1267.1	0.0474553	0.0570718	0.831502	0.40569	0.999647	0
YJL123C	2293	0.0332443	0.0400088	0.830925	0.406016	0.999647	0
YMR319C	1827.51	-0.040503	0.0487457	-0.830905	0.406028	0.999647	0
YNL092W	30.4536	0.0367359	0.0442367	0.830439	0.406291	0.999647	0
YBR246W	853.483	-0.0403569	0.0486027	-0.830344	0.406345	0.999647	0
YHR079C	1063.75	-0.0427722	0.0515285	-0.83007	0.406499	0.999647	0
YHR085W	811.57	-0.0419078	0.0504936	-0.829963	0.406559	0.999647	0
YGR179C	303.381	0.0488844	0.0589108	0.829803	0.40665	0.999647	0
YPL086C	1945.76	0.0368752	0.0444394	0.829788	0.406659	0.999647	0
YGR046W	413.398	-0.046724	0.0563442	-0.82926	0.406957	0.999647	0
YDR103W	818.435	0.0429008	0.0517385	0.829184	0.407	0.999647	0
YLR350W	755.198	0.0434512	0.0524089	0.82908	0.407059	0.999647	0
YNR068C	54.6429	-0.0435192	0.0525689	-0.82785	0.407755	0.999647	0
YNL184C	54.589	0.0434235	0.0524675	0.827626	0.407882	0.999647	0
YOR349W	196.911	-0.0494083	0.0597229	-0.827292	0.408072	0.999647	0
YGR130C	929.408	-0.0418078	0.0505539	-0.826994	0.408241	0.999647	0
YPL094C	2006.69	-0.0368757	0.0446411	-0.826048	0.408777	0.999647	0
YOL071W	209.71	0.0492351	0.0596164	0.825865	0.408881	0.999647	0
YAR028W	306.287	0.0480816	0.058225	0.825789	0.408924	0.999647	0
YOR360C	857.911	-0.0435815	0.0527759	-0.825784	0.408926	0.999647	0
YOR114W	126.343	-0.0488848	0.0592919	-0.824477	0.409669	0.999647	0
YJR094C	107.666	-0.0481916	0.0585374	-0.823263	0.410359	0.999647	0
YIR017C	21.8718	-0.0327395	0.0397886	-0.822837	0.410601	0.999647	0
YMR020W	355.028	-0.0467171	0.0567941	-0.822571	0.410752	0.999647	0
YKR035W-A	642.737	0.0437169	0.0531656	0.822278	0.410919	0.999647	0
YKL013C	803.109	0.0438092	0.0532807	0.822233	0.410944	0.999647	0
YNL203C	54.7373	0.0419364	0.0510293	0.821811	0.411185	0.999647	0
YNR035C	1719.66	0.0369478	0.0449668	0.821669	0.411265	0.999647	0
YGR270W	2175.79	-0.0362433	0.0441325	-0.821238	0.411511	0.999647	0
YKR092C	3589.43	0.0324088	0.0395051	0.820369	0.412006	0.999647	0
YGL090W	276.254	0.0480708	0.058612	0.820153	0.412129	0.999647	0
YMR073C	299.638	-0.0475516	0.0579954	-0.81992	0.412261	0.999647	0
YFR047C	1587.35	0.0372387	0.045428	0.819732	0.412369	0.999647	0
YDR033W	19214.7	0.0301135	0.0367452	0.819521	0.412489	0.999647	0
YDR309C	1229.89	0.0414477	0.0505891	0.8193	0.412615	0.999647	0
YFL009W	1067.26	-0.0388305	0.047396	-0.819277	0.412628	0.999647	-0.137257
YOR026W	446.518	0.0450276	0.054969	0.819145	0.412703	0.999647	0
YER027C	815.16	0.0408408	0.0498819	0.81875	0.412929	0.999647	0
YER180C	276.27	-0.0478871	0.0585655	-0.817667	0.413547	0.999647	0
YDL188C	919.744	-0.0424664	0.0519729	-0.817088	0.413878	0.999647	0
YHR104W	922.426	-0.0394425	0.0482805	-0.816945	0.41396	0.999647	0
YHR023W	1729.49	-0.0396854	0.0486149	-0.816322	0.414316	0.999647	0
YNL284C	813.307	0.0410286	0.0503109	0.815501	0.414786	0.999647	0
YPL127C	1214.76	0.0382538	0.0469122	0.815434	0.414824	0.999647	0
YKR011C	153.703	-0.048723	0.0597835	-0.81499	0.415078	0.999647	0
YPL163C	1769.12	0.0366774	0.0450378	0.814369	0.415434	0.999647	0
YDL137W	3045.4	0.0377573	0.0463958	0.813809	0.415755	0.999647	0
YGL087C	410.896	0.0477372	0.0587948	0.811928	0.416833	0.999647	0
YLR197W	9385.26	-0.0303915	0.0374479	-0.811567	0.41704	0.999647	0
YNL127W	615.968	-0.043373	0.0534866	-0.810914	0.417415	0.999647	0
YOR249C	321.607	-0.0465513	0.0574734	-0.809962	0.417962	0.999647	0
YNL080C	672.07	0.0465397	0.0574618	0.809924	0.417984	0.999647	0.121714
YDL082W	7888.74	-0.0317444	0.039221	-0.809374	0.4183	0.999647	0
YDL153C	3721.44	-0.0324194	0.0400997	-0.80847	0.41882	0.999647	0
YCL008C	526.519	0.0449727	0.0556842	0.80764	0.419298	0.999647	0
YOR089C	1040.79	0.0385313	0.0477199	0.807448	0.419408	0.999647	0
YIL159W	427.221	-0.0458699	0.0568162	-0.807338	0.419472	0.999647	-0.184864
YGR103W	7037.5	-0.0332258	0.0411685	-0.807068	0.419627	0.999647	0
YDR383C	173.537	0.0483264	0.0598957	0.806843	0.419757	0.999647	0
YGL206C	2103.29	-0.0431946	0.0535418	-0.806745	0.419813	0.999647	0
YJL026W	3939.62	0.0313226	0.0388259	0.806745	0.419813	0.999647	0
YML118W	54.7661	0.0422249	0.0523462	0.806647	0.41987	0.999647	0
YBR009C	4835.87	0.0367169	0.0455291	0.806448	0.419985	0.999647	0
YGL167C	1440.68	-0.043724	0.0542793	-0.805537	0.42051	0.999647	0
YIL138C	810.694	-0.0431442	0.0535808	-0.805218	0.420694	0.999647	0
YPL194W	201.736	0.0481316	0.0597748	0.805216	0.420695	0.999647	0
YER163C	416.643	0.0453952	0.0564213	0.804575	0.421065	0.999647	0
YHR061C	203.13	-0.0480022	0.0597237	-0.803738	0.421548	0.999647	0
YNR012W	1278.13	-0.0374346	0.0465808	-0.80365	0.421599	0.999647	0
YMR079W	1617.75	-0.037972	0.0472549	-0.803556	0.421654	0.999647	0
YNL062C	1563.47	-0.0358667	0.0446611	-0.803086	0.421925	0.999647	0
YLR042C	113.599	0.047069	0.0586171	0.802991	0.42198	0.999647	0
YLR176C	220.929	0.0478067	0.059651	0.80144	0.422877	0.999647	0
YGR241C	631.369	-0.0438704	0.054817	-0.800307	0.423533	0.999647	0
YDR477W	1106.34	-0.0408337	0.0510237	-0.80029	0.423543	0.999647	0
YLL053C	394.719	-0.047829	0.0598025	-0.799783	0.423836	0.999647	0
YIL134W	203.121	-0.047673	0.0596165	-0.799661	0.423907	0.999647	0
YOR326W	4672.47	-0.0352037	0.0440529	-0.799124	0.424219	0.999647	0
YGL125W	852.854	0.045218	0.0565966	0.798952	0.424318	0.999647	0
YDR439W	247.687	-0.0471015	0.0589812	-0.798585	0.424531	0.999647	0
YPL032C	1894.42	0.0417732	0.0523478	0.797994	0.424874	0.999647	0
YGL201C	1255.21	-0.0392357	0.0491736	-0.797903	0.424927	0.999647	0
YIL111W	609.019	0.0448264	0.056243	0.797013	0.425443	0.999647	0
YLR087C	759.019	-0.0437023	0.0548408	-0.796895	0.425512	0.999647	0
YHL044W	69.5933	0.0440773	0.0553277	0.796658	0.42565	0.999647	0
YOR372C	693.82	0.0424109	0.053276	0.796059	0.425997	0.999647	0
YGR172C	728.036	0.0417976	0.0525091	0.796007	0.426028	0.999647	0
YNR026C	746.483	0.0405343	0.0509336	0.795827	0.426133	0.999647	0
YNL067W	5923.81	0.0311901	0.039221	0.795241	0.426474	0.999647	0
YLL056C	114.046	-0.0457324	0.0575419	-0.794767	0.426749	0.999647	0
YLR251W	65.5207	-0.0428108	0.0538912	-0.794395	0.426966	0.999647	0
YKR010C	967.548	0.0398632	0.0501814	0.794382	0.426973	0.999647	0
YDR510W	832.744	0.0404015	0.050877	0.794102	0.427136	0.999647	0
YGR129W	232.107	-0.0471122	0.0593563	-0.793719	0.427359	0.999647	0
YOL077W-A	183.531	-0.0470956	0.0593446	-0.793595	0.427431	0.999647	0
YMR236W	582.921	0.0440904	0.05556	0.793565	0.427449	0.999647	0
YGR112W	228.169	0.0473052	0.0596464	0.793094	0.427723	0.999647	0
YDL138W	494.151	0.0439829	0.0554808	0.792759	0.427918	0.999647	0
YMR024W	913.649	0.0385922	0.0486836	0.792713	0.427945	0.999647	0
YCR088W	2065.6	0.0384509	0.0486065	0.791066	0.428906	0.999647	0
YER119C	336.63	-0.0464828	0.0587638	-0.791011	0.428938	0.999647	0
YFL041W	1043.36	0.0394039	0.0498626	0.79025	0.429382	0.999647	0
YDR151C	540.511	0.0435296	0.0550871	0.790196	0.429413	0.999647	0
YPR005C	103.533	-0.0453107	0.057349	-0.790086	0.429477	0.999647	0.0456475
YER038C	181.583	-0.0472425	0.0598143	-0.789819	0.429633	0.999647	0
YKR038C	1101.55	0.0383718	0.0486085	0.789407	0.429874	0.999647	0
YKR065C	730.793	0.0408236	0.0517301	0.789165	0.430016	0.999647	0
YLR414C	961.894	0.0384446	0.0487207	0.789081	0.430065	0.999647	0
YLR295C	691.851	0.0444657	0.0563535	0.789049	0.430083	0.999647	0
YKL007W	914.743	0.0381288	0.0483355	0.788837	0.430207	0.999647	0
YER081W	8031.38	0.0412384	0.052284	0.788738	0.430265	0.999647	0.0284828
YMR085W	79.8465	-0.0440867	0.0559022	-0.78864	0.430322	0.999647	0
YNL003C	434.832	0.0439016	0.0556691	0.788616	0.430336	0.999647	0
YGL220W	700.172	0.0421263	0.0534688	0.787867	0.430774	0.999647	0
YER076C	170.132	0.0470709	0.05976	0.787665	0.430892	0.999647	0
YDR488C	375.286	0.0446257	0.0566603	0.787602	0.43093	0.999647	0
YML055W	459.555	-0.04432	0.0563104	-0.787066	0.431243	0.999647	0
YNL295W	368.107	0.0442959	0.0563063	0.786695	0.43146	0.999647	0
YLR463C	54.6579	0.0396859	0.0504699	0.786329	0.431675	0.999647	0
YDR481C	1155.31	0.037631	0.0478638	0.78621	0.431745	0.999647	0
YDL079C	56.9267	-0.0401007	0.051021	-0.785965	0.431888	0.999647	0
YCR020W-B	51.7306	-0.0398593	0.0507618	-0.785221	0.432324	0.999647	0
YDR451C	729.5	0.0435962	0.0555281	0.785119	0.432384	0.999647	0
YJL104W	664.386	0.0417542	0.0532298	0.784414	0.432797	0.999647	0
YAL031C	449.89	0.0446325	0.0568998	0.784405	0.432803	0.999647	0
YOR151C	5059.31	-0.0346377	0.0442212	-0.783283	0.433461	0.999647	0
YOR020C	1269.61	0.0383292	0.0489695	0.782715	0.433795	0.999647	0
YDR277C	500.509	0.0466631	0.0597172	0.781402	0.434566	0.999647	0
YPL178W	903.939	0.038893	0.0498504	0.780195	0.435276	0.999647	0
YDR399W	6951.15	0.0336438	0.0431386	0.779899	0.43545	0.999647	0
YLL033W	86.8937	0.0441209	0.0565813	0.779778	0.435521	0.999647	0
YGL122C	2001.46	0.035539	0.045588	0.779569	0.435645	0.999647	0
YNL322C	2111.83	0.033136	0.0425256	0.779201	0.435861	0.999647	0
YLR084C	1011.08	0.0378451	0.0485948	0.77879	0.436104	0.999647	0
YKR043C	2924.07	0.0303593	0.0389954	0.778535	0.436254	0.999647	0
YHR001W-A	248.937	0.0465835	0.0598607	0.778198	0.436452	0.999647	0
YBR003W	620.47	-0.0410695	0.052804	-0.777773	0.436703	0.999647	0
YAL061W	35.987	-0.0362817	0.0466519	-0.77771	0.43674	0.999647	0
YMR293C	230.367	0.0461326	0.0593357	0.777484	0.436873	0.999647	0
YNL297C	1206.15	-0.041013	0.0527788	-0.777074	0.437115	0.999647	0
YIL001W	257.759	0.0459429	0.0591269	0.777023	0.437145	0.999647	0
YJL157C	2177.86	0.0396025	0.0510234	0.776164	0.437652	0.999647	0
YDL155W	707.174	0.0391673	0.0505061	0.775496	0.438047	0.999647	0
YBR088C	1512.56	-0.035901	0.0463071	-0.77528	0.438174	0.999647	0
YOL040C	14970	0.0277429	0.0357926	0.775102	0.43828	0.999647	0
YPL153C	311.505	0.0448886	0.0579207	0.775002	0.438339	0.999647	0
YOR332W	5859.95	0.0295967	0.0382015	0.774752	0.438486	0.999647	0
YPR204W	4471.44	0.0358911	0.0463365	0.774576	0.43859	0.999647	0
YLR065C	751.895	-0.0395934	0.0511363	-0.774273	0.43877	0.999647	0
YHL026C	269.6	-0.0453108	0.0585304	-0.774142	0.438847	0.999647	0
YDR275W	505.953	-0.0429095	0.0554324	-0.774087	0.43888	0.999647	-0.193749
YOR210W	344.354	-0.0452086	0.0584349	-0.773656	0.439134	0.999647	0
YER075C	871.907	-0.0393408	0.0508629	-0.773468	0.439245	0.999647	-0.193601
YLR381W	290.124	0.0450062	0.0582	0.773302	0.439343	0.999647	0
YHL017W	788.409	-0.041501	0.0537618	-0.771942	0.440149	0.999647	0
YKR021W	755.829	0.0392166	0.0508134	0.771778	0.440246	0.999647	0
YBR085W	99.6187	0.0444307	0.057578	0.771661	0.440315	0.999647	0
YMR037C	948.649	0.0387504	0.0502215	0.77159	0.440357	0.999647	0
YMR233W	290.259	-0.0456714	0.0592291	-0.771098	0.440649	0.999647	0
YNL180C	981.427	-0.0378517	0.0491038	-0.770851	0.440795	0.999647	0
YOR160W	934.483	-0.0390212	0.0506281	-0.770742	0.44086	0.999647	0
YDL020C	876.892	-0.041859	0.0543124	-0.770707	0.440881	0.999647	-0.171457
YFR036W	90.9112	0.043666	0.0566669	0.770573	0.44096	0.999647	0
YBR063C	371.503	-0.0445119	0.0577922	-0.770206	0.441178	0.999647	0
YHR164C	605.986	0.0426969	0.0554393	0.770155	0.441208	0.999647	0
YHR200W	1508.62	0.0358408	0.0465394	0.770117	0.44123	0.999647	0
YER087C-B	463.989	-0.0447291	0.0580825	-0.770096	0.441243	0.999647	0
YJL206C	175.421	-0.046005	0.059784	-0.769521	0.441584	0.999647	0
YEL038W	489.164	0.0440514	0.0572719	0.769164	0.441796	0.999647	0
YJR125C	824.1	0.0387897	0.0504426	0.768988	0.441901	0.999647	0
YGR227W	438.524	0.0439922	0.0572495	0.768429	0.442233	0.999647	-0.0703803
YAL009W	245.064	-0.0458042	0.0596463	-0.767931	0.442528	0.999647	0
YHR154W	1093.76	-0.0382838	0.0498628	-0.767784	0.442615	0.999647	0
YML011C	131.255	0.045579	0.0593842	0.767528	0.442768	0.999647	0
YPL227C	713.918	-0.0407162	0.0530556	-0.767425	0.442829	0.999647	0
YPR133C	1477.4	-0.0339584	0.0442599	-0.767249	0.442934	0.999647	0
YGR204W	11766.9	0.0374565	0.048825	0.767158	0.442987	0.999647	0
YPR001W	28.3315	0.032573	0.0424612	0.767124	0.443008	0.999647	0
YDR071C	1238.94	-0.0374057	0.048772	-0.76695	0.443111	0.999647	0
YDL108W	339.337	-0.0445832	0.0581398	-0.766828	0.443184	0.999647	0
YBR103W	606.499	0.0404675	0.0527744	0.766802	0.443199	0.999647	0
YJR010W	300.401	-0.0446553	0.0582718	-0.766328	0.443481	0.999647	0
YKR076W	184.971	0.0458473	0.0598377	0.766194	0.443561	0.999647	-0.0346509
YER101C	215.007	0.045684	0.0596291	0.766136	0.443596	0.999647	0
YGR071C	657.32	-0.0410789	0.0537059	-0.764887	0.444339	0.999647	0
YML076C	670.7	-0.0398657	0.0521349	-0.764664	0.444472	0.999647	0
YAL003W	17942.3	0.0270726	0.0354101	0.764545	0.444543	0.999647	0
YPR073C	622.533	-0.0427812	0.0559888	-0.764102	0.444806	0.999647	0
YOR188W	1537.1	0.0347744	0.0455158	0.764008	0.444862	0.999647	0
YLR007W	339.822	-0.0435762	0.0570378	-0.763988	0.444874	0.999647	0
YLR321C	689.533	0.0390939	0.0511731	0.763955	0.444894	0.999647	0
YNL040W	601.132	-0.0411599	0.0538957	-0.763695	0.445049	0.999647	0
YDL004W	1625.56	0.0389506	0.051005	0.763662	0.445069	0.999647	0
YKL104C	2734.9	0.0321033	0.0420402	0.763632	0.445086	0.999647	0
YGL181W	595.174	0.0405159	0.0530825	0.763263	0.445307	0.999647	0
YLR115W	854.139	0.0386464	0.0506503	0.763005	0.445461	0.999647	0
YOR313C	100.823	0.0440582	0.057774	0.762595	0.445705	0.999647	0.191951
YDL132W	1458.3	-0.0340411	0.04464	-0.76257	0.44572	0.999647	0
YPL254W	751.358	-0.0384717	0.0504508	-0.762557	0.445727	0.999647	0
YDR232W	1951.38	0.0417851	0.0548365	0.761995	0.446063	0.999647	-0.0807061
YDR354W	1178.83	-0.0400772	0.0526095	-0.761785	0.446188	0.999647	0
YJL171C	1011.93	-0.0420477	0.0552605	-0.760899	0.446717	0.999647	0
YML031W	1621.8	-0.0335156	0.0440599	-0.760682	0.446847	0.999647	-0.113377
YIL059C	57.4326	0.0391599	0.0514959	0.760446	0.446988	0.999647	0
YDL013W	561.245	-0.0406452	0.0534647	-0.760226	0.44712	0.999647	0
YDR252W	58.5799	-0.0398119	0.052385	-0.759987	0.447262	0.999647	0
YKR062W	620.583	-0.0398227	0.0524297	-0.759544	0.447527	0.999647	0
YIL003W	419.962	0.0435997	0.0574739	0.7586	0.448092	0.999647	0
YPL120W	260.104	0.0448407	0.0591173	0.758504	0.448149	0.999647	0
YPL190C	1803.01	0.0368991	0.0487136	0.757469	0.448769	0.999647	0
YBR282W	317.812	0.0441809	0.0583959	0.756576	0.449304	0.999647	0
YDR462W	207.98	0.0452179	0.059767	0.75657	0.449308	0.999647	0
YPR123C	5.61554	-0.0168586	0.0222995	-0.756007	0.449645	0.999647	0
YGL159W	333.74	-0.0438163	0.057958	-0.756001	0.449649	0.999647	0
YIL009W	1514.56	0.0377349	0.0499743	0.755086	0.450197	0.999647	0
YNL020C	270.223	-0.044258	0.0586444	-0.754684	0.450439	0.999647	0
YNL175C	3514.22	-0.0300305	0.0398206	-0.754146	0.450762	0.999647	0
YPR043W	9193.76	0.0333031	0.0441875	0.753676	0.451044	0.999647	0
YLR070C	39.0291	0.0363161	0.0481983	0.753473	0.451166	0.999647	0
YHR113W	1005.48	0.0370495	0.0491777	0.75338	0.451222	0.999647	0
YCR089W	723.142	0.0413913	0.0550167	0.752341	0.451846	0.999647	0
YJL192C	1115.73	-0.0372551	0.0495218	-0.752298	0.451872	0.999647	0
YLR185W	2718.41	-0.0342031	0.0455243	-0.751315	0.452463	0.999647	0
YNL051W	370.826	-0.0435796	0.0580053	-0.751304	0.45247	0.999647	0
YLR004C	37.2096	-0.0323587	0.0430751	-0.751215	0.452523	0.999647	0
YGL110C	669.518	-0.0401441	0.0534426	-0.751164	0.452554	0.999647	0
YMR311C	876.932	0.0377783	0.0503121	0.750879	0.452726	0.999647	0
YHL003C	1234.71	-0.0367423	0.0489346	-0.750845	0.452746	0.999647	0
YHL034C	4855.23	0.0279055	0.0371791	0.750569	0.452912	0.999647	0
YPR121W	350.328	0.043226	0.0576223	0.750161	0.453158	0.999647	-0.0798229
YPR048W	690.64	0.0396462	0.0528767	0.749785	0.453384	0.999647	0
YPL135W	915.642	0.037815	0.0504375	0.749739	0.453412	0.999647	0
YEL022W	1618.04	-0.0366788	0.0489471	-0.749357	0.453642	0.999647	0
YJL149W	421.1	-0.0422647	0.0564034	-0.749329	0.453659	0.999647	0
YBR050C	30.5679	0.0334476	0.0446489	0.749126	0.453782	0.999647	0
YBR163W	680.293	0.0400479	0.0534917	0.748674	0.454053	0.999647	0
YDR133C	511.146	-0.043579	0.0582144	-0.748594	0.454102	0.999647	0
YBL090W	292.639	-0.0436197	0.0582777	-0.74848	0.454171	0.999647	0
YIL105C	649.563	-0.0393783	0.0526765	-0.74755	0.454732	0.999647	0
YEL017W	636.6	0.038657	0.0518134	0.746081	0.455619	0.999647	0
YBL034C	555.345	-0.0411667	0.0551913	-0.745891	0.455733	0.999647	0
YHR103W	1723.17	-0.0334267	0.0448255	-0.745707	0.455844	0.999647	0
YJR022W	62.7793	0.0391913	0.0525585	0.74567	0.455867	0.999647	0
YER005W	739.301	-0.0387894	0.0520239	-0.745606	0.455905	0.999647	-0.138767
YLR293C	8489.9	0.0275175	0.0369319	0.745087	0.456219	0.999647	0.09299
YGL244W	1851.58	-0.0313075	0.0420313	-0.744862	0.456355	0.999647	0
YOR223W	149.781	-0.0445187	0.0598096	-0.74434	0.456671	0.999647	0
YMR025W	76.2256	-0.0415559	0.0558471	-0.744102	0.456815	0.999647	0
YLR343W	82.1286	0.0408146	0.054868	0.743868	0.456957	0.999647	0
YDL223C	219.695	0.0444639	0.0597824	0.743761	0.457021	0.999647	0
YAL047C	285.947	-0.0438612	0.0590056	-0.743339	0.457277	0.999647	0
YMR247C	1198.42	-0.0391471	0.0526781	-0.743139	0.457398	0.999647	0
YIR032C	52.8287	-0.0375155	0.0505199	-0.74259	0.45773	0.999647	0
YJR012C	205.633	0.0444079	0.0598027	0.742573	0.45774	0.999647	0
YOR393W	25.5305	-0.0313508	0.0422206	-0.742547	0.457756	0.999647	0
YHR107C	1463.94	0.032664	0.0440152	0.742108	0.458022	0.999647	0
YJL183W	1562.33	-0.0325075	0.0438212	-0.741822	0.458195	0.999647	0
YGR027W-B	24259.7	-0.0353963	0.047722	-0.74172	0.458257	0.999647	0
YJR105W	12751.9	0.0342799	0.046233	0.741461	0.458414	0.999647	0
YFL059W	98.5624	0.0430854	0.0581225	0.741285	0.45852	0.999647	0
YDL194W	392.253	0.0427474	0.0577051	0.740791	0.45882	0.999647	0
YHR209W	74.0361	0.0411539	0.0555931	0.740271	0.459136	0.999647	0
YLR276C	3449.51	-0.0287848	0.0388908	-0.740143	0.459213	0.999647	0
YLR077W	852.637	-0.0377979	0.0510717	-0.740095	0.459243	0.999647	-0.162016
YGR049W	174.279	-0.0442386	0.0597885	-0.739918	0.45935	0.999647	0
YMR304W	559.631	-0.0425659	0.0575348	-0.73983	0.459403	0.999647	0
YGL190C	807.447	-0.0384551	0.0519905	-0.739655	0.459509	0.999647	0
YGL198W	739.594	0.0381731	0.051614	0.739588	0.45955	0.999647	0
YBR045C	30.8022	-0.0331654	0.0448547	-0.739396	0.459666	0.999647	0
YMR166C	284.572	0.043413	0.0587424	0.73904	0.459883	0.999647	0
YFR020W	86.8831	0.0412732	0.0558634	0.738824	0.460014	0.999647	0
YER072W	879.485	0.0385333	0.0521604	0.738745	0.460062	0.999647	0
YDR407C	1060	-0.0356912	0.0483227	-0.738602	0.460149	0.999647	0
YLR183C	695.329	-0.0379346	0.0513862	-0.738226	0.460377	0.999647	0
YIL096C	697.22	-0.0394301	0.0534461	-0.737755	0.460663	0.999647	0
YOR079C	354.515	-0.042973	0.0582693	-0.737488	0.460825	0.999647	0.0464416
YNL048W	780.004	-0.0362632	0.049191	-0.737191	0.461006	0.999647	0
YJL058C	208.21	-0.0439147	0.0595713	-0.737179	0.461014	0.999647	0
YBL016W	1290.71	0.0372472	0.0505299	0.737133	0.461042	0.999647	0
YBL008W	570.639	-0.0392743	0.0532907	-0.736982	0.461133	0.999647	0
YNL320W	300.363	-0.0429287	0.0582937	-0.736421	0.461475	0.999647	0
YPL267W	201.239	0.0440169	0.0597964	0.736112	0.461662	0.999647	0
YDR465C	2114.12	-0.032558	0.0442708	-0.735428	0.462079	0.999647	0
YOR222W	1994.79	0.0369501	0.0502456	0.735391	0.462102	0.999647	0
YNL260C	178.571	-0.0439814	0.059827	-0.735143	0.462252	0.999647	0
YNL281W	908.031	0.0375068	0.0510218	0.735113	0.462271	0.999647	0
YDL143W	4961.82	0.0284594	0.0387462	0.734507	0.46264	0.999647	0
YBR192W	409.812	0.0409955	0.055856	0.73395	0.462979	0.999647	0
YOL027C	2345.47	-0.0329738	0.0449551	-0.733484	0.463264	0.999647	-0.116528
YER043C	33311.4	0.0280108	0.0382016	0.733234	0.463415	0.999647	0
YOR211C	1006.79	-0.0361808	0.0493454	-0.733215	0.463427	0.999647	-0.110679
YLR325C	4582.82	-0.0354284	0.0483279	-0.733083	0.463508	0.999647	0
YEL042W	3331.6	0.0324249	0.0442359	0.733	0.463559	0.999647	0
YCL058W-A	275.339	-0.0432605	0.0590349	-0.732795	0.463683	0.999647	0
YLR119W	152.929	-0.0433868	0.0592628	-0.732109	0.464102	0.999647	0
YBL017C	3207.78	-0.0357599	0.0488482	-0.732061	0.464131	0.999647	0
YBR013C	69.8189	-0.0403281	0.0551248	-0.731578	0.464426	0.999647	0
YNL238W	1616.78	0.0338277	0.0462469	0.731459	0.464499	0.999647	0
YLR108C	187.56	-0.0437844	0.0598944	-0.731026	0.464763	0.999647	0
YCL031C	1506.11	-0.0345648	0.0472876	-0.730948	0.464811	0.999647	0
YHR069C	1248.24	0.0352348	0.0482177	0.730745	0.464935	0.999647	0
YDR254W	174.218	-0.043131	0.0590437	-0.730492	0.465089	0.999647	0
YGR197C	260.108	0.0433596	0.059418	0.729738	0.46555	0.999647	0
YJL014W	3654.62	0.0276715	0.0379199	0.729737	0.465551	0.999647	0
YHR089C	3617.98	-0.0282464	0.0387117	-0.729659	0.465599	0.999647	0
YFL027C	710.065	0.0383013	0.0524928	0.729648	0.465605	0.999647	0
YHR186C	954.452	-0.0402643	0.0551869	-0.729599	0.465635	0.999647	0
YGR048W	444.659	-0.0404956	0.0555302	-0.729254	0.465846	0.999647	0
YGL140C	1690.23	-0.0349874	0.0479807	-0.729196	0.465881	0.999647	0
YDR394W	2188.2	0.0302074	0.041456	0.728662	0.466208	0.999647	0
YKL105C	802.015	-0.0374289	0.0513787	-0.72849	0.466314	0.999647	0
YNL136W	706.481	0.0377109	0.0517766	0.728338	0.466407	0.999647	0
YER104W	82.201	0.0405349	0.0557	0.727736	0.466775	0.999647	0
YKL003C	253.784	0.0432076	0.0593808	0.727636	0.466837	0.999647	0
YLR201C	430.532	0.0404707	0.0556526	0.727202	0.467102	0.999647	0
YNL076W	940.257	0.0359022	0.0493983	0.72679	0.467355	0.999647	0
YOR076C	461.251	0.0410873	0.0565499	0.726567	0.467491	0.999647	0
YNR040W	240.576	0.0431223	0.0594035	0.725922	0.467886	0.999647	0
YDR301W	1053.22	-0.0370496	0.051049	-0.725766	0.467982	0.999647	0
YBR034C	3212.14	-0.031304	0.0431401	-0.725637	0.468061	0.999647	0
YDL113C	362.284	-0.0419735	0.0578528	-0.725522	0.468132	0.999647	0
YOR179C	197.727	0.043388	0.0598262	0.725234	0.468308	0.999647	0
YJR113C	609.65	0.0390936	0.0539295	0.724902	0.468512	0.999647	0
YLR448W	6982.56	0.0259939	0.035866	0.724751	0.468605	0.999647	0
YBL020W	822.277	-0.0361926	0.0499465	-0.724629	0.46868	0.999647	0
YNL236W	984.33	-0.0366414	0.0505713	-0.72455	0.468728	0.999647	0
YPR057W	488.858	0.0396032	0.0546694	0.724411	0.468813	0.999647	0
YIL026C	832.724	-0.0362993	0.0501144	-0.724328	0.468864	0.999647	0
YBR260C	709.06	0.0374206	0.0516697	0.724227	0.468926	0.999647	-0.108094
YNL330C	1187.53	-0.0343329	0.0474098	-0.724173	0.46896	0.999647	0
YIL041W	2735.88	0.028457	0.0393117	0.723881	0.469139	0.999647	0
YGR169C	322.317	0.0419178	0.057913	0.723807	0.469184	0.999647	0
YGR090W	3086.4	-0.0322641	0.0445873	-0.723615	0.469302	0.999647	0
YGL162W	227.858	-0.0432391	0.0597675	-0.723456	0.4694	0.999647	0
YIL022W	1680.81	0.0331919	0.0458808	0.723438	0.469411	0.999647	0
YFL001W	825.934	0.0366331	0.0506567	0.723164	0.469579	0.999647	0
YGL080W	255.494	-0.0431654	0.0597932	-0.721911	0.470349	0.999647	0
YEL020C	306.782	0.0421016	0.0583415	0.721639	0.470516	0.999647	0
YKL056C	14486.9	0.0295903	0.0410045	0.721636	0.470519	0.999647	0
YMR289W	531.565	-0.0392088	0.0544206	-0.720476	0.471232	0.999647	0
YJL076W	2732.71	0.0374226	0.0519518	0.720333	0.47132	0.999647	0
YHR075C	116.704	-0.0421955	0.0586263	-0.719737	0.471687	0.999647	0
YGR029W	558.449	0.0409126	0.0569415	0.718503	0.472447	0.999647	0
YOL080C	745.345	-0.0367461	0.0511613	-0.71824	0.47261	0.999647	0
YGR145W	3540.79	-0.0288333	0.0401497	-0.718144	0.472668	0.999647	0
YJR136C	333.586	0.041888	0.0583377	0.718025	0.472742	0.999647	0
YCL063W	378.205	-0.0409537	0.0570483	-0.717879	0.472832	0.999647	0
YKL129C	674.166	-0.0386406	0.0538385	-0.717714	0.472934	0.999647	0
YOR212W	1779.39	0.0305718	0.0426109	0.717465	0.473087	0.999647	0
YKL139W	656.073	0.0381036	0.0531545	0.716845	0.473469	0.999647	0
YNL321W	607.684	0.0402824	0.056198	0.716796	0.4735	0.999647	0
YBR031W	36643.8	0.0224211	0.0313236	0.715791	0.47412	0.999647	0
YJL210W	342.291	-0.0419697	0.0586363	-0.715764	0.474137	0.999647	0
YDR228C	789.383	-0.0372768	0.0520797	-0.715764	0.474137	0.999647	0
YKL093W	38.5287	-0.0333961	0.0466594	-0.715741	0.474151	0.999647	0
YPL245W	636.292	0.0381455	0.0532999	0.715678	0.47419	0.999647	0.0597412
YIL017C	366.695	-0.0407086	0.0569111	-0.715302	0.474422	0.999647	0
YPL043W	4637.68	-0.0282792	0.0395413	-0.71518	0.474498	0.999647	0
YJR140C	853.768	0.0371644	0.0519979	0.714728	0.474777	0.999647	0
YER037W	289.438	0.0428944	0.0600296	0.714555	0.474884	0.999647	0
YIL137C	1366.44	-0.0350318	0.0490278	-0.71453	0.4749	0.999647	0
YLR021W	283.857	-0.0420787	0.0588937	-0.714485	0.474927	0.999647	0
YLR205C	62.1396	0.0373337	0.0522721	0.714218	0.475093	0.999647	0
YDR398W	3215.85	-0.0285838	0.0400311	-0.71404	0.475203	0.999647	0
YJL090C	549.377	-0.0387512	0.0543085	-0.713538	0.475513	0.999647	0
YIL097W	160.532	-0.0424498	0.0595087	-0.713337	0.475637	0.999647	0
YCL028W	2086.77	0.0304463	0.0427003	0.713023	0.475831	0.999647	0
YPR129W	1305.26	0.0326155	0.0457544	0.712837	0.475947	0.999647	0.175121
YER144C	569.661	-0.0397791	0.0558859	-0.711792	0.476594	0.999647	0
YGR008C	227.859	-0.0426916	0.059979	-0.711776	0.476604	0.999647	0
YKL189W	286.213	0.0421364	0.0592446	0.711228	0.476943	0.999647	0
YNL251C	1233.23	0.0403087	0.0567152	0.710721	0.477257	0.999647	0
YLR363C	158.864	-0.0424008	0.0596829	-0.710435	0.477435	0.999647	0
YGL063W	318.371	0.0419467	0.0590694	0.710125	0.477627	0.999647	0
YPL232W	1531.88	0.0311049	0.0438056	0.710066	0.477663	0.999647	0
YER014W	457.4	-0.0398743	0.056169	-0.709899	0.477767	0.999647	0
YDR154C	4550.12	0.0307111	0.0432675	0.709795	0.477832	0.999647	0
YDL119C	151.388	-0.0423454	0.0597057	-0.709236	0.478178	0.999647	0
YNL190W	1610.24	0.0407029	0.0573994	0.709117	0.478252	0.999647	0
YDR028C	2430.91	0.0325145	0.0458596	0.709001	0.478324	0.999647	0
YGL006W	803.929	-0.0379064	0.053469	-0.708942	0.478361	0.999647	0
YLR309C	1643.86	-0.0339928	0.0479678	-0.708659	0.478536	0.999647	0
YOR334W	280.129	0.0413871	0.058461	0.707944	0.47898	0.999647	0
YHR090C	312.222	0.0407617	0.0576797	0.70669	0.479759	0.999647	0
YAR071W	130.298	0.0412902	0.0585098	0.705697	0.480377	0.999647	0
YDL142C	203.93	-0.0421946	0.0597917	-0.705693	0.480379	0.999647	0
YJL073W	580.341	-0.0387715	0.0549975	-0.704969	0.480829	0.999647	0
YER094C	1777.28	0.032125	0.0455736	0.704904	0.48087	0.999647	0
YLL011W	1547.57	-0.0330073	0.0468417	-0.704656	0.481024	0.999647	0
YGR141W	382.612	-0.0405829	0.0575982	-0.704587	0.481068	0.999647	0
YOL133W	227.176	-0.0419285	0.0595172	-0.704477	0.481136	0.999647	0
YLR095C	1002.65	0.0353172	0.0501464	0.704281	0.481258	0.999647	0
YPL140C	397.791	-0.0397217	0.0564222	-0.704008	0.481428	0.999647	-0.0902032
YNL052W	715.465	0.0382987	0.0544062	0.70394	0.48147	0.999647	-0.0378805
YOR283W	1092.82	0.033919	0.0482774	0.702586	0.482314	0.999647	0
YIL103W	845.776	-0.0352152	0.0501314	-0.702458	0.482394	0.999647	0
YBR269C	284.775	0.0415586	0.059175	0.7023	0.482492	0.999647	0
YLR369W	603.872	-0.037918	0.0540182	-0.701948	0.482711	0.999647	0
YJL208C	891.995	0.036124	0.0515032	0.701393	0.483058	0.999647	0
YOR261C	2026.8	-0.0307251	0.0438256	-0.701077	0.483255	0.999647	0
YBR041W	1151.62	-0.03335	0.0475904	-0.700773	0.483445	0.999647	0
YMR125W	2201.89	-0.0305715	0.0436457	-0.700448	0.483648	0.999647	0
YIL126W	2817.71	-0.0332348	0.047449	-0.700432	0.483658	0.999647	0
YBR131W	274.619	-0.0413091	0.0590023	-0.700128	0.483847	0.999647	0
YDR447C	5690.79	-0.0324579	0.0463686	-0.699997	0.483929	0.999647	0
YJL037W	22.9398	-0.026578	0.0379939	-0.699534	0.484219	0.999647	0
YPR042C	474.077	-0.0400642	0.0572825	-0.699414	0.484293	0.999647	0
YDR421W	323.993	0.0408741	0.0584423	0.699393	0.484307	0.999647	0
YJR054W	440.63	-0.039091	0.0559798	-0.698306	0.484986	0.999647	0
YPR089W	1202.93	-0.0335971	0.0482082	-0.696917	0.485855	0.999647	0
YCR068W	246.766	-0.0415013	0.0596117	-0.696195	0.486307	0.999647	0
YPL152W	217.121	-0.0414682	0.0595705	-0.696119	0.486354	0.999647	0
YNR063W	190.643	-0.0415778	0.0597485	-0.69588	0.486504	0.999647	0
YJL207C	1516.32	-0.03538	0.0508497	-0.695776	0.486569	0.999647	0
YOR260W	2293.13	0.0295665	0.0425049	0.695602	0.486678	0.999647	0
YCR018C	318.007	-0.0407397	0.0585752	-0.69551	0.486736	0.999647	0
YNL106C	443.96	-0.0402007	0.0578066	-0.695434	0.486783	0.999647	0
YGL072C	30.4665	0.0304576	0.0438259	0.694968	0.487076	0.999647	0
YBL022C	2256.91	0.0308892	0.0444729	0.694562	0.48733	0.999647	0
YGR279C	8749.72	0.0368883	0.0531587	0.693927	0.487728	0.999647	0
YDR326C	1683.14	-0.0327297	0.0471907	-0.693561	0.487957	0.999647	0
YMR221C	1124.41	-0.0334135	0.0481817	-0.693489	0.488003	0.999647	0
YPL174C	439.247	-0.0388631	0.0560543	-0.69331	0.488115	0.999647	0
YMR054W	1403.03	-0.0345833	0.0498848	-0.693263	0.488144	0.999647	-0.0898067
YMR223W	401.526	-0.0393261	0.0567351	-0.693152	0.488214	0.999647	0
YER175C	451.467	0.0390634	0.056378	0.692884	0.488382	0.999647	0
YMR004W	765.856	0.0361147	0.052124	0.692861	0.488397	0.999647	0
YKL219W	386.776	-0.0396543	0.0572656	-0.692462	0.488647	0.999647	0
YBR058C	1401.66	-0.0328875	0.0475144	-0.692157	0.488839	0.999647	-0.0737902
YPL210C	2475.11	-0.0287432	0.0415292	-0.692119	0.488863	0.999647	0
YGR023W	253.031	0.0412315	0.0596001	0.691802	0.489062	0.999647	0
YDL130W	6642.49	0.0291715	0.0421685	0.691785	0.489073	0.999647	0
YBR149W	1800.36	0.0308139	0.0446515	0.690098	0.490133	0.999647	0
YCR063W	80.6413	0.0382817	0.0554901	0.689883	0.490267	0.999647	-0.125395
YJR003C	748.466	-0.0346384	0.050215	-0.689802	0.490318	0.999647	0
YML014W	687.604	0.0363582	0.0527386	0.689404	0.490569	0.999647	0
YMR008C	1968.2	0.0324628	0.0471189	0.688954	0.490852	0.999647	0
YJR024C	755.177	0.0358206	0.0519981	0.688883	0.490897	0.999647	0
YAR007C	974.832	-0.0333799	0.0484934	-0.688339	0.491239	0.999647	0
YPL196W	262.749	0.0410787	0.0596809	0.688306	0.49126	0.999647	0
YHR184W	71.5981	0.0375406	0.0545577	0.688089	0.491397	0.999647	0
YMR167W	410.028	-0.0393157	0.0571452	-0.687997	0.491455	0.999647	0
YOR231W	530.952	0.0383807	0.0558028	0.687793	0.491583	0.999647	0
YPL022W	1312.04	-0.0331398	0.048183	-0.68779	0.491585	0.999647	0
YOR156C	286.36	0.0404754	0.0588865	0.687346	0.491865	0.999647	0
YKL181W	5077.2	0.0250478	0.0364491	0.687199	0.491957	0.999647	0.109972
YDR178W	450.72	0.0385648	0.0561229	0.687149	0.491989	0.999647	0
YLR425W	471.203	0.039321	0.0573016	0.686211	0.49258	0.999647	0
YAL034C	317.692	0.0397665	0.0579931	0.68571	0.492896	0.999647	0
YNL329C	1106.63	0.0351434	0.0513572	0.684293	0.49379	0.999647	-0.0831644
YLL014W	496.576	-0.0387233	0.0566057	-0.684089	0.493919	0.999647	0
YLL032C	481.176	-0.0381893	0.0558403	-0.683902	0.494037	0.999647	0
YER157W	798.003	0.0342954	0.0501715	0.683562	0.494252	0.999647	0
YER064C	1112.03	-0.0335267	0.0490872	-0.683003	0.494605	0.999647	0
YKL032C	1176.34	0.0367549	0.0538245	0.682866	0.494691	0.999647	0
YOL128C	215.078	0.0407289	0.0596485	0.682815	0.494724	0.999647	0
YER123W	710.915	-0.0352532	0.0516325	-0.682772	0.494751	0.999647	0
YDL084W	8724.57	0.0232683	0.0341066	0.682222	0.495099	0.999647	0
YER185W	44.6151	0.0339022	0.0497018	0.682111	0.495168	0.999647	0
YGR047C	783.516	-0.0350211	0.0513438	-0.68209	0.495182	0.999647	0
YOR070C	461.268	0.0371619	0.054519	0.681633	0.495471	0.999647	0
YFR044C	3974.53	0.0290335	0.0426036	0.681479	0.495569	0.999647	0
YJR058C	273.239	0.0403435	0.0592057	0.681413	0.495611	0.999647	0
YHR105W	58.0741	-0.0361871	0.0531118	-0.681338	0.495657	0.999647	0
YBL013W	75.9203	0.0371561	0.0545356	0.681319	0.49567	0.999647	0
YHR005C-A	1138.16	0.0365845	0.0536971	0.681311	0.495674	0.999647	0
YDR265W	251.67	0.0403633	0.0592735	0.680967	0.495892	0.999647	0
YPR168W	133.249	0.0402015	0.0590383	0.68094	0.495909	0.999647	0
YOL077C	2667.78	-0.0297945	0.0437568	-0.680912	0.495927	0.999647	0
YLR075W	32328.8	0.0221197	0.0324954	0.680703	0.496059	0.999647	0
YKR084C	1312.87	-0.0306967	0.0451321	-0.680151	0.496409	0.999647	0
YJR011C	187.092	0.0407233	0.0598753	0.680136	0.496418	0.999647	0
YBR069C	5359.7	-0.0311114	0.0457763	-0.67964	0.496732	0.999647	0
YOR133W	33488.2	0.0255503	0.0375985	0.679555	0.496786	0.999647	0
YOR142W	1902.04	0.0281573	0.0415381	0.677867	0.497856	0.999647	0
YEL004W	212.888	0.0402804	0.0594619	0.677415	0.498143	0.999647	0
YPL112C	1108.07	-0.0352654	0.0521178	-0.676649	0.498629	0.999647	0
YBL082C	804.701	0.0350974	0.0518734	0.676597	0.498661	0.999647	0
YNL254C	484.655	0.0390001	0.0576547	0.676443	0.498759	0.999647	0
YDL017W	284.328	-0.0396583	0.0587583	-0.67494	0.499714	0.999647	0
YDR405W	393.887	0.0386136	0.057221	0.674815	0.499793	0.999647	0
YGR194C	256.792	-0.0402409	0.0596327	-0.674812	0.499795	0.999647	0
YDR080W	601.089	-0.0367741	0.0545239	-0.674459	0.50002	0.999647	0
YLR011W	122.27	-0.039559	0.0587069	-0.67384	0.500413	0.999647	0
YOL094C	483.13	0.0376121	0.0558379	0.673594	0.50057	0.999647	0
YEL037C	2239.84	0.0278713	0.041381	0.67353	0.50061	0.999647	0
YGR267C	1438.28	0.0312786	0.0464467	0.673431	0.500673	0.999647	0
YGL008C	84005.3	0.0351701	0.0522347	0.673309	0.50075	0.999647	0
YBL019W	205	-0.0402211	0.059742	-0.673246	0.500791	0.999647	0
YLR046C	163.045	0.0401006	0.0595633	0.673243	0.500793	0.999647	0
YKL138C	320.369	0.0395328	0.0587205	0.673236	0.500797	0.999647	0
YOL098C	2362.97	-0.0303149	0.0450924	-0.672283	0.501404	0.999647	0
YGL194C	421.738	-0.0383717	0.0570826	-0.672214	0.501448	0.999647	0
YCL050C	2502.45	0.0280718	0.0417701	0.672055	0.501548	0.999647	0
YCL038C	291.697	-0.0398444	0.0593187	-0.6717	0.501774	0.999647	0
YGL223C	581.039	0.0359399	0.0535765	0.670815	0.502338	0.999647	0
YLR457C	152.908	-0.0400604	0.0597386	-0.670595	0.502479	0.999647	0
YJR111C	391.119	-0.0387555	0.0578117	-0.670374	0.502619	0.999647	0
YNL030W	5328.29	0.0280347	0.0418429	0.670001	0.502857	0.999647	0
YFR039C	690.339	-0.0343995	0.051361	-0.669759	0.503011	0.999647	0
YMR199W	934.421	-0.0329364	0.0491811	-0.669696	0.503052	0.999647	0
YNR021W	2856.86	-0.0266438	0.0397866	-0.669668	0.50307	0.999647	0
YJR072C	1816.7	0.0291593	0.0435463	0.669615	0.503104	0.999647	0
YPL016W	903.5	0.0386905	0.0578029	0.669353	0.50327	0.999647	0
YBR152W	160.27	-0.0397567	0.0594159	-0.669126	0.503415	0.999647	0
YPL134C	246.638	0.0395527	0.0591121	0.669113	0.503423	0.999647	0
YJL128C	1011.9	0.0324385	0.0484908	0.668962	0.50352	0.999647	0
YGR096W	156.051	0.0399046	0.0596532	0.668944	0.503531	0.999647	0
YDR161W	1825.66	-0.0285268	0.0426517	-0.668831	0.503603	0.999647	0
YPL036W	245.856	0.0398883	0.0596548	0.668653	0.503717	0.999647	-0.0373162
YPL150W	621.351	0.0362104	0.0541724	0.668429	0.50386	0.999647	0
YOR328W	375.877	-0.038757	0.0579862	-0.668383	0.503889	0.999647	0
YNL049C	979.095	-0.0330243	0.0494884	-0.667314	0.504571	0.999647	0
YLR417W	517.193	0.03713	0.0556586	0.667103	0.504706	0.999647	0
YHR004C	503.551	-0.0366451	0.0549346	-0.667069	0.504728	0.999647	-0.212163
YIR019C	133.965	0.0393352	0.058978	0.666947	0.504806	0.999647	0
YOR189W	200.397	0.0398948	0.0598207	0.666906	0.504832	0.999647	0
YFR026C	28.8784	-0.0284535	0.0426992	-0.66637	0.505175	0.999647	0
YDR362C	590.488	0.035539	0.0533716	0.665878	0.505489	0.999647	0
YHL020C	1848.13	0.0344279	0.0517265	0.665577	0.505682	0.999647	0
YCL052C	672.026	0.0346923	0.0521347	0.665437	0.505771	0.999647	0
YMR088C	1015.72	-0.0331659	0.0498806	-0.664904	0.506112	0.999647	0
YMR189W	8739.08	-0.0285653	0.042984	-0.664558	0.506334	0.999647	0
YGR020C	1865.82	0.0291835	0.0439615	0.663843	0.506791	0.999647	0
YCR039C	242.804	-0.0393468	0.0592784	-0.663762	0.506843	0.999647	0
YPL007C	457.431	0.0363665	0.0548037	0.663577	0.506961	0.999647	0
YGL120C	5238.03	-0.0255099	0.0384517	-0.663426	0.507058	0.999647	0
YOR091W	1614.2	0.0297871	0.044921	0.6631	0.507266	0.999647	0
YJR059W	658.945	-0.0368969	0.055695	-0.662481	0.507663	0.999647	0
YIR015W	91.7129	-0.0379375	0.05728	-0.662317	0.507768	0.999647	0
YOL042W	280.687	0.0388361	0.0586449	0.662224	0.507828	0.999647	0
YFL047W	1053.17	0.0334467	0.0505312	0.661902	0.508034	0.999647	0
YDL234C	529.67	-0.0358748	0.0542025	-0.661866	0.508057	0.999647	0
YOR361C	7312.85	-0.0226459	0.0342264	-0.661649	0.508196	0.999647	0
YPL239W	1148.59	0.0314676	0.0475714	0.661482	0.508303	0.999647	0
YPR117W	1000.27	-0.0347295	0.0525768	-0.660547	0.508903	0.999647	0
YGR043C	55.8212	0.034639	0.0524572	0.660329	0.509043	0.999647	0
YLR145W	191.879	0.0394856	0.0598301	0.659963	0.509277	0.999647	0
YGR271C-A	765.013	-0.0357095	0.0541191	-0.65983	0.509363	0.999647	0
YLR238W	340.701	0.0377527	0.0572171	0.659815	0.509373	0.999647	0
YER026C	6902.27	0.0333839	0.050599	0.659775	0.509399	0.999647	0
YOR158W	578.212	0.0350272	0.053172	0.658752	0.510055	0.999647	0
YPL070W	437.642	-0.0367452	0.055789	-0.658646	0.510123	0.999647	0
YEL060C	1038.68	-0.0368964	0.0560217	-0.658609	0.510147	0.999647	0
YHR192W	519.373	0.0355118	0.0539227	0.658568	0.510173	0.999647	0
YDL124W	2161.34	-0.0293272	0.0445545	-0.658232	0.510389	0.999647	0
YGL056C	1253.8	0.0332079	0.0504506	0.658226	0.510393	0.999647	0
YBR162C	12306.6	0.0291421	0.0442784	0.658156	0.510438	0.999647	0
YKL100C	1134.24	-0.0329059	0.050014	-0.657933	0.510581	0.999647	0
YLR127C	317.107	-0.0379797	0.0577307	-0.657878	0.510616	0.999647	0
YEL063C	2012.47	-0.0321882	0.0489847	-0.657107	0.511112	0.999647	0
YGL113W	464.392	0.0366872	0.0558394	0.657013	0.511172	0.999647	0
YBR099C	16.1979	-0.0237817	0.0362013	-0.656928	0.511227	0.999647	0
YBR127C	8862.01	0.0291119	0.0443712	0.656099	0.51176	0.999647	0
YMR042W	270.615	0.0384175	0.0585627	0.656006	0.51182	0.999647	0
YKL040C	521.518	-0.0359307	0.0547847	-0.655852	0.511919	0.999647	0
YJL061W	1051.7	-0.0325552	0.0496723	-0.655399	0.512211	0.999647	0
YLR263W	342.958	0.0379761	0.0580319	0.6544	0.512854	0.999647	0
YNL007C	2005.51	0.0317399	0.0485285	0.654046	0.513082	0.999647	0
YOL039W	8157.48	0.0262504	0.0401633	0.653592	0.513374	0.999647	0
YOR378W	15.4632	0.022139	0.0338735	0.653579	0.513383	0.999647	0
YER004W	1095.75	0.0300077	0.0459342	0.653277	0.513578	0.999647	0
YML024W	8413.88	-0.0286631	0.0438903	-0.653063	0.513716	0.999647	0
YBR105C	497.709	-0.0382507	0.0585837	-0.652923	0.513806	0.999647	0
YLR393W	136.046	-0.0385957	0.0591355	-0.652666	0.513972	0.999647	0
YOR197W	1795.71	0.031285	0.0479378	0.652616	0.514004	0.999647	0
YLR207W	760.039	0.0324566	0.0497534	0.652349	0.514176	0.999647	0
YER116C	229.192	-0.0386801	0.059312	-0.652146	0.514307	0.999647	0
YKR097W	57.52	-0.0334479	0.0513345	-0.651567	0.51468	0.999647	0
YOR287C	613.761	0.035338	0.0542787	0.651048	0.515016	0.999647	0
YER007C-A	1283.15	-0.0319588	0.0490923	-0.650994	0.51505	0.999647	0
YKR012C	5.90389	0.0150827	0.0231727	0.650882	0.515123	0.999647	0
YFR001W	1210.11	-0.0319005	0.0490556	-0.650293	0.515503	0.999647	0
YIL044C	606.396	-0.0341094	0.0524565	-0.650242	0.515536	0.999647	0
YGR181W	206.444	-0.038782	0.0596428	-0.650238	0.515539	0.999647	0
YLR250W	802.567	0.0327081	0.0503387	0.649761	0.515847	0.999647	0
YNR011C	769.103	-0.0333723	0.0513677	-0.649674	0.515903	0.999647	0
YNR045W	368.475	0.0368537	0.0567381	0.649541	0.515989	0.999647	0
YKL046C	2132.54	0.0271361	0.0417849	0.649425	0.516064	0.999647	0
YDR026C	883.477	-0.0319826	0.0492949	-0.6488	0.516468	0.999647	0
YGR085C	9909.61	0.0297102	0.0458002	0.648691	0.516538	0.999647	0
YOL153C	169.507	0.0386284	0.059561	0.648551	0.516629	0.999647	0
YER086W	6329.45	0.0299107	0.0461217	0.648518	0.51665	0.999647	0
YOR219C	893.432	0.0333155	0.0514119	0.648011	0.516978	0.999647	0
YNL204C	112.853	0.0375653	0.05799	0.64779	0.517121	0.999647	0
YOR165W	1835.19	-0.0291089	0.0449463	-0.647637	0.51722	0.999647	0
YGL131C	461.448	-0.0365543	0.0564685	-0.64734	0.517412	0.999647	-0.0784018
YGR240C	16763.9	0.0302711	0.0467627	0.647335	0.517415	0.999647	0
YLR180W	9897.89	0.032741	0.050591	0.647171	0.517521	0.999647	0
YDR341C	7187.47	-0.0281989	0.0435922	-0.646878	0.517711	0.999647	0
YGL079W	245.312	0.0382823	0.0592057	0.646597	0.517893	0.999647	0
YPR139C	777.865	-0.0330142	0.0510883	-0.646219	0.518138	0.999647	0
YDR416W	718.984	0.0350294	0.0542208	0.646051	0.518246	0.999647	0
YPL236C	221.651	0.0386107	0.0597673	0.646017	0.518268	0.999647	0
YMR068W	128.131	-0.0381161	0.0590406	-0.645592	0.518544	0.999647	0
YIL008W	358.369	0.0371582	0.0575929	0.645188	0.518805	0.999647	0
YGR162W	8372.41	0.0286906	0.0445067	0.644635	0.519164	0.999647	0
YGL084C	759.957	-0.0331018	0.0513572	-0.644541	0.519225	0.999647	0
YPR120C	318.178	-0.0376387	0.0584122	-0.644364	0.519339	0.999647	0
YLR382C	652.46	0.0336676	0.0522938	0.643815	0.519695	0.999647	0
YCR007C	62.4623	-0.0349417	0.0543708	-0.642656	0.520447	0.999647	0
YFR051C	2581.09	0.031334	0.0488225	0.641795	0.521007	0.999647	0
YJL098W	2377.13	0.0278743	0.0434416	0.64165	0.5211	0.999647	0
YKL123W	37.3315	-0.0288532	0.0449804	-0.641463	0.521222	0.999647	0
YMR281W	272.079	0.0376471	0.0587621	0.640669	0.521738	0.999647	0
YGL150C	1894.58	-0.029559	0.0461936	-0.639893	0.522242	0.999647	0
YIL030C	2354.1	-0.0307121	0.0480193	-0.639577	0.522447	0.999647	0
YLR086W	1305.02	-0.0335025	0.0524643	-0.638577	0.523098	0.999647	0
YML095C	76.3919	0.0355865	0.0557857	0.637915	0.523529	0.999647	0
YOR320C	890.279	0.0309126	0.0484628	0.637862	0.523563	0.999647	0.245455
YDR111C	798.635	0.0329724	0.0517346	0.637338	0.523905	0.999647	0
YOR159C	213.829	-0.0380071	0.0596746	-0.636906	0.524186	0.999647	0
YFR042W	131.474	0.0377846	0.0593661	0.636467	0.524472	0.999647	0
YML054C	54.0425	-0.0325439	0.0511333	-0.636452	0.524482	0.999647	0
YML086C	1602.98	0.0302743	0.0475976	0.636047	0.524746	0.999647	-0.078895
YJR110W	410.895	-0.0358697	0.0564277	-0.635676	0.524988	0.999647	0
YGL119W	536.839	-0.0346933	0.0546289	-0.635073	0.525381	0.999647	0
YNL208W	5855.4	0.03419	0.0538368	0.635067	0.525385	0.999647	0
YLR438W	77.5166	0.0345917	0.0544825	0.634914	0.525485	0.999647	0
YDR131C	249.576	0.03753	0.0591294	0.634709	0.525618	0.999647	0
YLR370C	769.979	0.0338059	0.0532787	0.634511	0.525748	0.999647	0
YML112W	277.511	0.0372551	0.0587256	0.634393	0.525824	0.999647	0
YLR150W	22334.2	0.0218676	0.0344949	0.633937	0.526122	0.999647	0
YPR045C	644.133	-0.033588	0.0529884	-0.633875	0.526162	0.999647	0
YKL065C	1029.26	0.0305567	0.0482296	0.633567	0.526364	0.999647	0
YCR052W	1110.73	0.0329878	0.0520771	0.63344	0.526446	0.999647	0
YNL087W	3350.9	-0.0289383	0.045693	-0.633319	0.526525	0.999647	0
YNR034W	160.126	-0.0378135	0.0597661	-0.632692	0.526935	0.999647	0
YNL086W	74.5743	0.0348189	0.0550656	0.632316	0.52718	0.999647	0
YKL068W	2486.94	0.0261946	0.0414406	0.6321	0.527322	0.999647	0
YOR297C	209.744	0.0375698	0.0595392	0.63101	0.528034	0.999647	0
YFL055W	61.5997	-0.0330084	0.0523408	-0.630643	0.528274	0.999647	0
YJR131W	318.541	-0.0366714	0.0581599	-0.630528	0.528349	0.999647	0
YPR098C	366.807	0.0365351	0.0579472	0.630489	0.528375	0.999647	0
YIL162W	972.478	0.031602	0.0501374	0.630309	0.528492	0.999647	-0.106355
YOR097C	163.783	0.0376705	0.0598077	0.62986	0.528786	0.999647	0
YDR177W	1354.41	0.0302075	0.0479765	0.629632	0.528935	0.999647	0
YNL070W	75.7785	-0.0337791	0.0536592	-0.629512	0.529014	0.999647	0
YHR131C	730.427	0.0318621	0.0506182	0.629459	0.529049	0.999647	0
YGR108W	1725.5	-0.0283812	0.0451059	-0.629213	0.52921	0.999647	0
YDL027C	303.876	-0.0368163	0.0585595	-0.628699	0.529546	0.999647	0
YIL136W	386.482	-0.0363083	0.0577819	-0.628367	0.529763	0.999647	0
YPL272C	155.733	-0.0373166	0.0594007	-0.628219	0.529861	0.999647	0
YDR506C	189.44	-0.0375074	0.0598102	-0.627107	0.530589	0.999647	-0.234975
YML079W	683.126	-0.0328256	0.0523636	-0.626878	0.530739	0.999647	0
YLR261C	129.625	-0.0369894	0.0590155	-0.626775	0.530807	0.999647	0
YJR084W	475.803	-0.0353095	0.0563656	-0.626437	0.531028	0.999647	0
YDR158W	11128.7	0.0333763	0.0532817	0.626413	0.531044	0.999647	0
YBR216C	503.146	0.0341716	0.0545678	0.626222	0.531169	0.999647	0
YLR126C	460.489	-0.0368224	0.058825	-0.625965	0.531338	0.999647	0
YDR305C	259.497	-0.0370154	0.0591374	-0.625922	0.531366	0.999647	0
YNL002C	3132.53	-0.0257946	0.0412222	-0.625745	0.531482	0.999647	0
YER009W	2681.39	0.0291117	0.0465269	0.625697	0.531514	0.999647	0
YLR361C	427.272	-0.0347151	0.0556095	-0.624265	0.532453	0.999647	0
YPL270W	1051.05	-0.029063	0.0465676	-0.624103	0.53256	0.999647	0
YJL129C	1799.76	-0.0295758	0.0473899	-0.624096	0.532565	0.999647	0
YGR163W	610.737	0.0333177	0.0533911	0.624031	0.532607	0.999647	0
YDR100W	299.375	0.0367812	0.0589444	0.623999	0.532628	0.999647	0
YLR054C	25.7382	-0.0258395	0.04142	-0.62384	0.532733	0.999647	0
YNL101W	1350.71	0.0291526	0.0467418	0.623694	0.532829	0.999647	0
YIL011W	71.9747	0.0336926	0.0540246	0.623652	0.532856	0.999647	0
YEL041W	108.324	0.0361646	0.058104	0.622412	0.533671	0.999647	0
YML111W	1119.37	-0.0290503	0.0466819	-0.622305	0.533742	0.999647	0
YPR003C	324.501	-0.0359782	0.057837	-0.622061	0.533902	0.999647	0
YNL255C	3575.68	-0.0267683	0.0430453	-0.621863	0.534032	0.999647	0
YJL102W	291.917	0.0369019	0.059341	0.621861	0.534033	0.999647	0
YEL019C	72.8031	-0.0346279	0.0557021	-0.621661	0.534165	0.999647	0
YLR179C	3823.3	0.0257344	0.0414277	0.621187	0.534477	0.999647	0
YCL025C	6306.24	0.0295731	0.0476394	0.620769	0.534752	0.999647	0
YDL148C	3703.33	-0.025591	0.0412308	-0.620678	0.534811	0.999647	0
YGR206W	85.4671	0.0346096	0.0557784	0.620485	0.534939	0.999647	0
YJL052W	13635.5	0.0367498	0.0592987	0.619741	0.535428	0.999647	0
YBR158W	5523.78	0.0239032	0.0385828	0.61953	0.535567	0.999647	0
YGL082W	703.017	-0.0322447	0.0521164	-0.618704	0.536111	0.999647	0
YIL043C	3682.35	0.0260995	0.0421864	0.618672	0.536133	0.999647	0
YGR142W	212.698	-0.0370538	0.0599037	-0.618556	0.536209	0.999647	0
YMR102C	369.911	0.0369684	0.0598524	0.617659	0.5368	0.999647	0
YMR137C	272.977	-0.0365583	0.0592735	-0.616774	0.537384	0.999647	0
YGR245C	4791.36	-0.0249782	0.0405053	-0.616665	0.537456	0.999647	0
YOL143C	1398.89	0.0324343	0.0526007	0.616613	0.53749	0.999647	0
YNL115C	378.626	-0.0352507	0.0571699	-0.616595	0.537502	0.999647	0
YBR017C	2601.91	-0.0275702	0.0447207	-0.616498	0.537566	0.999647	0
YGR161C	174.155	-0.0366519	0.0594853	-0.61615	0.537795	0.999647	0
YLR270W	424.667	-0.0357444	0.058073	-0.615508	0.538219	0.999647	0
YOL087C	1093.5	-0.0304166	0.0494249	-0.615411	0.538284	0.999647	0
YLR113W	2119.75	0.0276355	0.0449321	0.615052	0.538521	0.999647	0
YJL047C	412.167	-0.0350359	0.0569847	-0.61483	0.538667	0.999647	0
YJR089W	622.73	-0.0331959	0.0540327	-0.614367	0.538973	0.999647	0
YMR041C	181.491	0.0367526	0.0598285	0.614299	0.539018	0.999647	0
YDR001C	965.271	-0.0324993	0.0529099	-0.61424	0.539057	0.999647	0
YKR051W	283.976	-0.0358943	0.0585092	-0.613481	0.539559	0.999647	0
YDR423C	535.907	0.0332036	0.0541234	0.613479	0.539559	0.999647	0
YGR146C	216.279	0.036688	0.0598342	0.613161	0.53977	0.999647	0
[truncated: 3,324 more rows]

## Sheet: OLE1
gene	baseMean	log2FoldChange	lfcSE	stat	pvalue	padj	hotspotEffect
YHL050C	432.783	-0.775848	0.0572713	-13.5469	8.26481e-42	4.463e-38	0
YHL048W	336.911	-0.740237	0.056942	-12.9999	1.22574e-38	3.30949e-35	0
YBL113C	569.252	0.463172	0.0560665	8.26111	1.44324e-16	2.59784e-13	0
YJL225C	1651.72	0.375306	0.0504393	7.44075	1.00117e-13	1.35158e-10	0
YKL082C	2722.06	-0.307753	0.0431773	-7.12767	1.02085e-12	1.10251e-09	0
YOL101C	220.337	0.371624	0.0545295	6.8151	9.41952e-12	8.47756e-09	0.52348
YLR467W	626.073	-0.354163	0.0555865	-6.37139	1.87319e-10	1.12391e-07	0
YOR396W	626.073	-0.354163	0.0555865	-6.37139	1.87319e-10	1.12391e-07	0
YDR545W	626.073	-0.354163	0.0555865	-6.37139	1.87319e-10	1.12391e-07	0
YLR466W	3392.75	-0.331667	0.0522306	-6.35005	2.15238e-10	1.16229e-07	0
YBR067C	5485.91	0.218816	0.0417838	5.23686	1.63328e-07	8.0179e-05	0.319958
YOL002C	1254.18	0.260819	0.0506031	5.15421	2.54707e-07	0.000114618	0.611718
YHR216W	5136.31	0.205253	0.0410722	4.99736	5.81191e-07	0.000241418	0.0537622
YGL039W	582.554	0.261207	0.0530867	4.92039	8.63706e-07	0.000333144	0.228724
YIR033W	2274.12	0.213098	0.0513294	4.15157	3.30208e-05	0.0118875	0.564443
YDR492W	962.623	0.209042	0.050903	4.10668	4.01393e-05	0.013547	0.631684
YNL055C	7544.74	0.143281	0.0387102	3.70138	0.000214432	0.0681136	0.213469
YMR246W	8434.62	0.180848	0.0492067	3.67528	0.000237593	0.0712778	0.436841
YOR175C	1716.84	0.163265	0.0466538	3.49951	0.000466123	0.132477	0.283647
YHL047C	517.09	-0.192078	0.0561606	-3.42016	0.000625832	0.168975	0
YMR006C	2152.35	0.159598	0.0483116	3.30351	0.000954824	0.245526	0.119635
YOR377W	267.837	0.186034	0.0568686	3.27129	0.00107058	0.262778	0
YNR075W	195.154	0.186068	0.0573868	3.24234	0.00118551	0.278337	0.234162
YJL196C	1188.74	0.175406	0.0545735	3.21413	0.00130841	0.294393	0.322917
YGR296W	671.1	-0.177712	0.0561919	-3.1626	0.00156369	0.337758	0
YDR275W	505.953	0.168375	0.0539114	3.12318	0.0017891	0.371581	0.192622
YDR541C	437.809	-0.163743	0.0543853	-3.0108	0.00260559	0.521118	0
YDL039C	1141.48	0.167497	0.0560463	2.98854	0.00280311	0.540599	0
YOR317W	3383.93	-0.135616	0.0460986	-2.94188	0.00326228	0.607458	-0.140343
YNL054W-B	3684.05	0.140333	0.0486454	2.88481	0.00391654	0.704977	0
YNR019W	1099.93	0.152693	0.0545067	2.80136	0.00508869	0.886418	0.140364
YOR273C	1181.88	0.151802	0.0559258	2.71435	0.0066407	0.999921	0.0472949
YLR450W	1157.73	0.137643	0.0515943	2.6678	0.00763492	0.999921	0.244969
YOR192C-B	2058.13	0.127166	0.0480719	2.64534	0.00816086	0.999921	0
YGR037C	920.768	0.135153	0.0511827	2.64061	0.00827574	0.999921	0.526352
YPL219W	134.443	0.148432	0.0570301	2.60269	0.00924946	0.999921	0
YLL039C	1471.17	0.127559	0.049465	2.57877	0.00991533	0.999921	0
YER175C	451.467	0.139754	0.0545931	2.55992	0.0104697	0.999921	0
YOL155C	222.425	0.142738	0.0568155	2.51231	0.0119943	0.999921	0.0828103
YDR186C	1754.52	0.115305	0.0460329	2.50483	0.012251	0.999921	0.107971
YHR048W	129.955	0.141102	0.0568575	2.48167	0.0130768	0.999921	0
YEL046C	2845.65	0.115125	0.0479638	2.40025	0.0163839	0.999921	0
YNR016C	21562.3	0.109784	0.0474835	2.31205	0.0207747	0.999921	0.426236
YFR017C	107.186	0.121612	0.0532733	2.2828	0.0224423	0.999921	0
YMR181C	190.898	0.129699	0.057303	2.26339	0.0236116	0.999921	0.157544
YNL333W	134.798	-0.126888	0.0564758	-2.24677	0.0246545	0.999921	0
YER052C	2390.84	0.10741	0.048245	2.22634	0.0259916	0.999921	0
YHR214C-B	12721.2	0.098039	0.0440605	2.2251	0.0260744	0.999921	0
YHR018C	5028.94	0.115537	0.0520486	2.21979	0.0264333	0.999921	0
YJR116W	196.083	0.127148	0.0573477	2.21714	0.0266135	0.999921	0.278546
YDR388W	2541.05	0.096836	0.0438199	2.20986	0.0271146	0.999921	0
YNR067C	3243.79	0.102212	0.0466284	2.19204	0.0283763	0.999921	0
YOR176W	1392.21	0.100043	0.0459222	2.17853	0.029367	0.999921	0.194744
YIL156W	461.899	0.120429	0.0553399	2.17616	0.0295431	0.999921	0
YGL209W	1457.04	0.11553	0.0532298	2.1704	0.0299762	0.999921	0
YAL060W	3158.96	0.0949592	0.0438365	2.16621	0.0302949	0.999921	0
YGL055W	11044	-0.0982074	0.045402	-2.16307	0.0305361	0.999921	-0.565614
YNL211C	33.6196	-0.0969075	0.044887	-2.15892	0.0308564	0.999921	0
YFL014W	186.456	-0.121334	0.056503	-2.14738	0.0317627	0.999921	0
YDR127W	5970.28	0.107561	0.0501168	2.14621	0.0318561	0.999921	0
YDL048C	2310.86	0.11677	0.0546008	2.13861	0.032467	0.999921	0
YAR009C	11339.9	0.106983	0.0503476	2.12489	0.0335958	0.999921	0
YNR041C	470.708	0.115473	0.054803	2.10706	0.0351121	0.999921	0.0634959
YFR015C	246.55	0.117914	0.0560139	2.10509	0.0352832	0.999921	0
YFR052C-A	113.689	0.114969	0.0546878	2.10228	0.0355289	0.999921	0
YKL109W	2177.27	0.11569	0.0550476	2.10163	0.0355854	0.999921	0
YGR248W	70.1712	0.106633	0.0507642	2.10056	0.0356797	0.999921	0
YNL336W	443.925	-0.118415	0.0569872	-2.07793	0.037716	0.999921	0
YLR254C	183.223	0.119094	0.0573444	2.07682	0.0378183	0.999921	0.0879071
YCL009C	4844.04	0.107307	0.0516935	2.07583	0.0379094	0.999921	0
YKL216W	3997.16	-0.102974	0.0497914	-2.06811	0.0386297	0.999921	0
YNL250W	526.734	0.111917	0.0542041	2.06473	0.0389488	0.999921	0
YDL052C	1303.79	0.0985515	0.0478804	2.05828	0.0395629	0.999921	0.242997
YPL250C	206.193	0.117217	0.0569632	2.05778	0.0396115	0.999921	0
YMR095C	283.678	0.114776	0.0558366	2.05558	0.0398234	0.999921	-0.0958057
YHR004C	503.551	0.109976	0.0535259	2.05463	0.0399145	0.999921	0.162726
YER163C	416.643	0.112353	0.0547176	2.05333	0.040041	0.999921	0
YLR256W	5349.38	0.0899252	0.0438675	2.04993	0.0403715	0.999921	0.101759
YDR056C	1036.84	0.104008	0.0511128	2.03487	0.0418642	0.999921	0.361619
YDL066W	3762.68	0.100636	0.0494706	2.03425	0.0419261	0.999921	0
YML054C	54.0425	0.100963	0.0498565	2.02507	0.0428606	0.999921	0
YBR238C	635.658	0.114578	0.0566506	2.02253	0.0431215	0.999921	-0.0752015
YLR438W	77.5166	0.106262	0.0527245	2.01542	0.0438608	0.999921	0
YFL002W-A	3706.34	0.0998015	0.0495767	2.01307	0.0441071	0.999921	0.114419
YGR161W-B	3706.34	0.0998015	0.0495767	2.01307	0.0441071	0.999921	0.150117
YLR420W	1995.78	-0.0883958	0.0440656	-2.00601	0.0448555	0.999921	0
YKL182W	27736.8	0.0925404	0.0461775	2.00402	0.0450684	0.999921	0.464647
YDL042C	601.874	-0.104091	0.0520208	-2.00095	0.0453978	0.999921	0
YJR096W	317.648	0.112229	0.0561233	1.99968	0.0455346	0.999921	0.0863909
YLR056W	3377.7	-0.0857859	0.0429913	-1.99542	0.0459966	0.999921	-0.0907995
YOR372C	693.82	0.104424	0.0523793	1.99361	0.0461948	0.999921	0
YHR071W	1860.9	0.113767	0.0571526	1.99059	0.0465263	0.999921	-0.063564
YDR034C-D	948.747	0.110655	0.0562168	1.96836	0.0490267	0.999921	0.07876
YER056C	10362.5	0.0922009	0.047399	1.94521	0.05175	0.999921	0
YBR172C	2575.54	0.0803667	0.0414279	1.93992	0.0523896	0.999921	0
YGL129C	641.826	-0.0992945	0.051242	-1.93775	0.0526531	0.999921	0
YDL099W	1110.96	0.09397	0.048615	1.93295	0.0532429	0.999921	0.262239
YBR208C	699.543	0.104189	0.0541585	1.92379	0.0543815	0.999921	0
YFL042C	457.199	0.105233	0.0547637	1.92158	0.0546585	0.999921	0.120855
YKL010C	1200.49	0.0945088	0.0495429	1.90762	0.0564409	0.999921	0.108709
YNL037C	3127.17	0.0844755	0.044448	1.90055	0.0573614	0.999921	0
YLR047C	325.139	0.105907	0.055853	1.89618	0.0579367	0.999921	0
YIL022W	1680.81	0.0889804	0.0469312	1.89598	0.057963	0.999921	0
YJL095W	836.037	0.0976824	0.0515312	1.8956	0.0580134	0.999921	0.179513
YPR160W	368.679	0.105144	0.0560063	1.87735	0.0604699	0.999921	0
YMR251W-A	493.015	0.101055	0.0538356	1.8771	0.0605039	0.999921	0
YLR410W-B	937.829	0.105169	0.0561166	1.87411	0.060915	0.999921	0
YBL043W	150.411	0.105271	0.0562911	1.87012	0.0614674	0.999921	0
YOR178C	35.7431	0.07825	0.0418982	1.86762	0.0618151	0.999921	0
YLL020C	32.7365	0.0809147	0.0434024	1.86429	0.0622809	0.999921	0
YNR076W	31.1625	0.082091	0.0442189	1.85647	0.0633864	0.999921	0.129851
YLL066C	1978.66	-0.0996712	0.0537206	-1.85536	0.0635447	0.999921	0
YBR248C	3136.72	0.0776558	0.0422756	1.83689	0.0662255	0.999921	0
YNL074C	1118.48	0.0910181	0.0495845	1.83562	0.0664144	0.999921	0
YEL060C	1038.68	0.0998461	0.0544013	1.83536	0.0664519	0.999921	0
YLR044C	128330	0.089719	0.0492573	1.82143	0.068541	0.999921	0
YMR277W	1492.45	0.09176	0.0504789	1.81779	0.0690965	0.999921	0
YNL141W	3139.1	-0.0761009	0.0419287	-1.81501	0.0695227	0.999921	0
YCR005C	3307.72	-0.0874723	0.0482504	-1.81288	0.0698503	0.999921	0
YKL178C	44.6772	-0.0851213	0.0470631	-1.80866	0.0705036	0.999921	0
YOR306C	617.773	0.0977373	0.0542478	1.80168	0.0715957	0.999921	0
YDR232W	1951.38	0.0965725	0.0536372	1.80048	0.0717856	0.999921	0
YNR034W-A	52.1897	0.0815828	0.0453434	1.79922	0.0719838	0.999921	0
YDR247W	287.538	0.102693	0.0573386	1.791	0.0732935	0.999921	0
YLR241W	1119.73	0.0850825	0.0478109	1.77956	0.0751478	0.999921	0.188506
YJL071W	395.647	0.0979547	0.0550993	1.77779	0.0754392	0.999921	0
YDR001C	965.271	0.0923119	0.0520582	1.77325	0.0761881	0.999921	0
YDR277C	500.509	0.101427	0.0572013	1.77317	0.076201	0.999921	0
YER028C	492.177	0.0964507	0.0544402	1.77168	0.0764473	0.999921	0
YMR273C	751.667	0.0913667	0.0516102	1.77032	0.0766736	0.999921	0
YHR073W	1929.5	0.0792569	0.044893	1.76546	0.0774863	0.999921	0.0644787
YMR119W-A	43.3837	0.0843748	0.0478074	1.76489	0.0775824	0.999921	0
YGL026C	6693.96	0.0837499	0.0475416	1.76161	0.0781345	0.999921	0
YGL215W	1773.43	0.0968779	0.0550177	1.76085	0.0782637	0.999921	0
YHR205W	1260.87	0.0896135	0.0509277	1.75962	0.0784718	0.999921	0
YKR075C	795.042	0.0921704	0.0524034	1.75886	0.0786009	0.999921	0
YBL011W	1382	0.0911955	0.0519052	1.75696	0.0789238	0.999921	0.07339
YBR088C	1512.56	-0.0830931	0.0473245	-1.75581	0.0791201	0.999921	0
YHL032C	1027.23	0.0890408	0.0507812	1.75342	0.0795296	0.999921	0
YBL069W	564.604	0.0951194	0.0542634	1.75292	0.0796159	0.999921	0
YLR049C	534.153	-0.0943069	0.0540039	-1.7463	0.0807594	0.999921	-0.0504427
YNR058W	616.05	0.0625573	0.0358353	1.74569	0.0808649	0.999921	0.211868
YHR167W	220.236	-0.0994451	0.0570636	-1.74271	0.0813849	0.999921	0
YML116W-A	141.035	0.0982547	0.0566887	1.73323	0.0830541	0.999921	0
YJR046W	807.214	0.0875102	0.0504932	1.73311	0.0830765	0.999921	0
YNR057C	214.928	0.080076	0.0462195	1.73251	0.083182	0.999921	0.184384
YGL122C	2001.46	0.0807227	0.0467095	1.72818	0.0839554	0.999921	0.0838795
YPR065W	1307.3	0.0895764	0.0518835	1.72649	0.0842587	0.999921	0
YDL139C	116.835	-0.0970919	0.0562458	-1.72621	0.0843103	0.999921	0
YML045W	23613.3	0.0802603	0.0465162	1.72543	0.0844502	0.999921	0
YLL019C	590.033	0.0973887	0.0564706	1.72459	0.0846013	0.999921	0
YMR196W	427.098	0.0964204	0.0559222	1.72419	0.0846737	0.999921	0
YJR083C	263.477	0.0969634	0.0566511	1.71159	0.0869722	0.999921	0
YGR227W	438.524	0.0945302	0.0553173	1.70887	0.0874745	0.999921	0
YLR027C	7238.51	0.084956	0.0497585	1.70736	0.0877542	0.999921	0
YDR098C-B	6549.01	0.0813258	0.0476628	1.70628	0.0879566	0.999921	-0.0582685
YER090W	3137.33	0.0833482	0.0488756	1.70531	0.0881358	0.999921	0
YJR151C	238.153	0.097153	0.057041	1.70321	0.0885282	0.999921	0.127863
YJR109C	5506.96	0.0962305	0.0566339	1.69917	0.0892875	0.999921	0
YGL062W	1908.01	0.0864864	0.0509387	1.69785	0.089536	0.999921	0
YER005W	739.301	0.0869853	0.0513947	1.69249	0.0905518	0.999921	0.238103
YBR256C	1333.61	0.0922209	0.0545471	1.69067	0.0909005	0.999921	0
YPR060C	650.691	-0.0878258	0.0521639	-1.68365	0.092249	0.999921	0
YEL007W	1179.97	0.0872152	0.0519906	1.67752	0.0934415	0.999921	0
YKR066C	1538.68	0.0818474	0.0491581	1.66498	0.0959159	0.999921	0.103382
YDR487C	1934.69	0.0802845	0.0483826	1.65936	0.0970423	0.999921	0
YJR130C	594.799	0.0895789	0.0541701	1.65366	0.0981968	0.999921	0
YOR222W	1994.79	0.0830081	0.0502362	1.65236	0.0984616	0.999921	-0.0934561
YPL078C	1982.11	-0.0776794	0.0470196	-1.65207	0.098521	0.999921	0
YGR035C	58.1975	0.0832437	0.0505012	1.64835	0.0992804	0.999921	0.129041
YIL026C	832.724	-0.0824278	0.0501305	-1.64426	0.100122	0.999921	0
YHR094C	13524.5	0.0823451	0.0501816	1.64094	0.10081	0.999921	0
YNR056C	110.02	0.0565568	0.0345609	1.63644	0.101748	0.999921	0.196277
YCL043C	8374.28	0.0748841	0.045802	1.63495	0.102059	0.999921	0.195844
YGL216W	587.12	0.0872309	0.053428	1.63268	0.102536	0.999921	0
YML013W	642.02	0.0889446	0.054553	1.63042	0.103012	0.999921	0
YMR136W	494.836	0.0921932	0.0566567	1.62723	0.103689	0.999921	0.140835
YKL062W	761.303	0.0872984	0.0536635	1.62677	0.103785	0.999921	0
YLR452C	2208.68	0.0767489	0.0473148	1.62209	0.104784	0.999921	0
YGR024C	746.079	-0.0815655	0.0503662	-1.61945	0.105351	0.999921	0
YDR058C	188.512	0.0923437	0.0572394	1.61329	0.106682	0.999921	0
YJL163C	51.1078	0.0810398	0.0502466	1.61284	0.106779	0.999921	0
YDR538W	208.393	-0.0923795	0.0572856	-1.61261	0.106829	0.999921	0
YOR052C	451.859	0.0897209	0.0556626	1.61187	0.10699	0.999921	0
YJR147W	701.131	0.0850896	0.0528177	1.611	0.107179	0.999921	0
YBR046C	301.001	0.0911893	0.0566491	1.60972	0.107459	0.999921	0
YCR042C	1322.15	0.0783705	0.0486865	1.6097	0.107464	0.999921	0
YGL088W	27.3335	-0.068124	0.0423367	-1.6091	0.107595	0.999921	0
YKL094W	1209.82	0.077544	0.0482169	1.60823	0.107784	0.999921	0.176963
YER075C	871.907	0.0813427	0.0506013	1.60752	0.10794	0.999921	0
YPR203W	41.1365	0.073816	0.0459993	1.60472	0.108555	0.999921	0
YPR114W	1372.64	0.07402	0.0461774	1.60295	0.108946	0.999921	0.186073
YGR260W	3171.82	-0.0698456	0.043585	-1.60252	0.109042	0.999921	0
YGL028C	6245.75	0.0665409	0.0417117	1.59526	0.110655	0.999921	0
YML126C	3414.2	0.0660989	0.0414803	1.5935	0.111047	0.999921	0
YPL057C	892.613	0.0880629	0.0553051	1.59231	0.111315	0.999921	0
YOL064C	1025.91	0.0793936	0.0499555	1.58929	0.111996	0.999921	0
YPR204W	4471.44	-0.0752529	0.0473601	-1.58895	0.112071	0.999921	0
YEL012W	204.738	-0.0907412	0.0572211	-1.5858	0.112785	0.999921	0
YOR290C	1608.79	0.0846698	0.0535245	1.58189	0.113675	0.999921	0
YML127W	1029.17	0.0767513	0.0485496	1.58088	0.113905	0.999921	0.10871
YNL136W	706.481	0.0807554	0.0513046	1.57404	0.115478	0.999921	0
YOR248W	1019.07	0.0794028	0.0505612	1.57043	0.116315	0.999921	0
YJL088W	1231.38	0.0856964	0.0546686	1.56756	0.116983	0.999921	0
YIL114C	366.185	0.086915	0.0554491	1.56747	0.117004	0.999921	0
YMR276W	2433.59	0.0796752	0.0508361	1.5673	0.117046	0.999921	0.102687
YFR053C	1662.63	0.0848626	0.0544259	1.55923	0.118942	0.999921	0
YDR165W	1911.53	-0.0685258	0.044039	-1.55603	0.119702	0.999921	0
YDR143C	1015.72	0.0794593	0.0510966	1.55508	0.119927	0.999921	0
YHR019C	10793.9	0.0708702	0.0456549	1.5523	0.120589	0.999921	0
YLR313C	193.942	-0.0888676	0.0572495	-1.55229	0.120593	0.999921	0
YPL271W	452.543	-0.0869134	0.056145	-1.54802	0.121618	0.999921	0
YAL062W	115.522	0.0865473	0.0559527	1.54679	0.121913	0.999921	0.0873968
YOR269W	292.884	0.0869754	0.0564003	1.54211	0.123047	0.999921	0
YGR288W	190.968	0.0883063	0.0572899	1.54139	0.123221	0.999921	0
YBR052C	1003.73	0.0767086	0.0497789	1.54098	0.12332	0.999921	0
YGR289C	129.364	0.0863485	0.0562179	1.53596	0.124548	0.999921	0.0648163
YLR207W	760.039	0.0764095	0.0497563	1.53568	0.124618	0.999921	0
YLR099C	337.657	0.0866351	0.056416	1.53565	0.124625	0.999921	0.168064
YBR149W	1800.36	0.0706585	0.0460385	1.53477	0.12484	0.999921	0
YNL142W	699.503	0.0835354	0.0545309	1.53189	0.125549	0.999921	0
YER069W	4284.83	0.0796018	0.0522151	1.5245	0.127385	0.999921	0
YER089C	1672.32	0.0763209	0.0501081	1.52312	0.127728	0.999921	0
YHR025W	3222.58	0.074233	0.0487384	1.52309	0.127736	0.999921	0
YBR203W	298.117	0.0870656	0.0572055	1.52198	0.128014	0.999921	0
YBR085C-A	217.548	0.0869172	0.0571505	1.52085	0.128298	0.999921	0
YOR155C	548.14	0.0792551	0.0521894	1.5186	0.128862	0.999921	0
YOR337W	1012.48	0.0756765	0.0498609	1.51775	0.129077	0.999921	0
YOL147C	617.906	0.0798409	0.0526118	1.51755	0.129128	0.999921	0
YDR438W	217.838	0.0864813	0.0569883	1.51753	0.129133	0.999921	0
YOR173W	125.302	0.0856144	0.0564198	1.51745	0.129152	0.999921	0
YIR006C	1932.67	0.0797421	0.0526301	1.51514	0.129736	0.999921	0
YBR242W	572.823	-0.0791356	0.0522303	-1.51513	0.12974	0.999921	0
YKR048C	2908	0.0693097	0.0458305	1.51231	0.130456	0.999921	0
YJR016C	13714.3	0.0750722	0.0496496	1.51204	0.130524	0.999921	0
YLL040C	1794.34	0.0721468	0.0477856	1.5098	0.131094	0.999921	0
YNL134C	1869.71	0.0728797	0.0483434	1.50754	0.131672	0.999921	0
YBL064C	714.184	0.0778166	0.0516254	1.50733	0.131726	0.999921	0.0745055
YKR046C	325.055	0.0851598	0.0565422	1.50613	0.132034	0.999921	0
YDR310C	1998.97	0.0744085	0.0494313	1.50529	0.13225	0.999921	0
YJL200C	11974.8	0.0658144	0.0437277	1.5051	0.132299	0.999921	0
YBR105C	497.709	0.0846696	0.0562626	1.5049	0.13235	0.999921	0
YLR152C	470.711	0.0828868	0.0551546	1.50281	0.132889	0.999921	0
YPR137C-B	7496.23	0.07566	0.0503908	1.50147	0.133235	0.999921	0.0521635
YBL007C	2760.01	0.0753761	0.0502954	1.49867	0.13396	0.999921	0
YOR280C	347.97	-0.0826675	0.0552342	-1.49667	0.134478	0.999921	0
YIL116W	2932.31	0.0783817	0.0523762	1.49651	0.13452	0.999921	0
YOL148C	606.244	0.0771301	0.0515895	1.49507	0.134895	0.999921	0.0573284
YBR099C	16.1979	-0.0536327	0.0360058	-1.48956	0.136341	0.999921	0
YIL134W	203.121	-0.085048	0.0571404	-1.4884	0.136645	0.999921	0
YDL215C	941.699	0.0733987	0.0493311	1.48788	0.136783	0.999921	0
YNL032W	538.418	0.0780594	0.0525283	1.48605	0.137267	0.999921	0
YHR177W	41.9143	-0.0681615	0.0458799	-1.48565	0.137372	0.999921	-0.167964
YGR078C	671.348	0.0776557	0.0522921	1.48504	0.137534	0.999921	0
YDR528W	354.73	-0.0828499	0.055916	-1.48168	0.138424	0.999921	0
YBR043C	1553.3	0.072349	0.0488307	1.48163	0.138439	0.999921	0
YPL190C	1803.01	0.0726374	0.0490549	1.48074	0.138677	0.999921	0
YOR230W	4624.5	0.0617073	0.0416773	1.4806	0.138714	0.999921	0
YLL018C	6895.43	0.0711693	0.0480998	1.47962	0.138975	0.999921	0
YCR061W	98.1943	0.0797926	0.053962	1.47868	0.139226	0.999921	0
YPL204W	2415.33	0.06458	0.0437056	1.47761	0.139511	0.999921	0
YLR299W	583.879	0.0789808	0.0535063	1.4761	0.139916	0.999921	0
YCR068W	246.766	0.0841966	0.0570714	1.47529	0.140136	0.999921	0
YLR006C	458.799	0.0795286	0.054056	1.47123	0.14123	0.999921	0
YIL096C	697.22	-0.0773553	0.05259	-1.47091	0.141315	0.999921	0
YAL008W	304.306	0.0830574	0.0565108	1.46976	0.141626	0.999921	0.100852
YMR199W	934.421	-0.0725845	0.0494542	-1.46771	0.142183	0.999921	0
YOR062C	183.408	0.0842231	0.0574051	1.46717	0.14233	0.999921	0
YCR017C	2705.8	0.0700202	0.0477925	1.46509	0.142897	0.999921	0.0922608
YEL011W	147.944	0.079893	0.0546144	1.46285	0.143507	0.999921	0
YHR092C	2005.86	0.0828607	0.0567428	1.46029	0.144212	0.999921	0
YBR115C	8863.91	0.0736576	0.0505062	1.45839	0.144734	0.999921	0
YPL070W	437.642	0.0789458	0.0541378	1.45824	0.144775	0.999921	0.0604102
YHR172W	390.372	-0.0803012	0.0550918	-1.45759	0.144954	0.999921	0
YGL186C	2617.04	0.0642106	0.0440913	1.45631	0.145307	0.999921	0
YDL223C	219.695	0.0833415	0.0572543	1.45564	0.145493	0.999921	0
YMR096W	2229.94	0.0741813	0.0509738	1.45528	0.145591	0.999921	0
YNL092W	30.4536	0.0629399	0.0434024	1.45015	0.147018	0.999921	0
YNR007C	178.448	-0.08306	0.0573111	-1.44928	0.147259	0.999921	0
YNL152W	430.412	0.0782901	0.0540604	1.4482	0.147562	0.999921	0.0685462
YDL131W	9246.34	0.0631891	0.0436368	1.44807	0.147598	0.999921	0
YDR539W	1134.15	-0.0702276	0.0486033	-1.44491	0.148482	0.999921	0
YOR251C	912.078	-0.0740255	0.0512609	-1.44409	0.148713	0.999921	0
YBL101C	587.932	0.0805308	0.0558018	1.44316	0.148976	0.999921	0
YCL039W	400.586	0.0802634	0.0557318	1.44017	0.149819	0.999921	0.0807705
YGR263C	259.489	-0.0816728	0.0567283	-1.43972	0.149947	0.999921	0
YFL031W	3015.59	0.0744438	0.0517901	1.43741	0.1506	0.999921	0
YLR191W	586.874	-0.0761699	0.0530189	-1.43666	0.150816	0.999921	0
YJR029W	29921.8	0.0645631	0.0449456	1.43647	0.150868	0.999921	0.0615073
YPR188C	312.895	-0.0811144	0.0566022	-1.43306	0.151841	0.999921	0
YPL231W	37611.4	0.0669029	0.0466904	1.43291	0.151885	0.999921	0.366082
YPR103W	2156.98	0.0637015	0.0445266	1.43064	0.152534	0.999921	0
YMR048W	218.629	-0.0815113	0.0569999	-1.43003	0.152709	0.999921	0
YER033C	173.432	0.0812746	0.056837	1.42996	0.152729	0.999921	0
YNL190W	1610.24	0.079398	0.0555369	1.42964	0.152819	0.999921	0
YNL161W	1077.85	0.0703387	0.0492335	1.42868	0.153097	0.999921	0.097062
YGR075C	99.6894	-0.0787944	0.0551535	-1.42864	0.153108	0.999921	0
YDR391C	309.298	0.0799671	0.0560843	1.42584	0.153915	0.999921	0
YGL202W	7303.56	0.0719805	0.0504941	1.42552	0.154006	0.999921	0
YIR034C	4085.18	0.0723015	0.0507693	1.42412	0.154412	0.999921	0
YBR083W	1165.64	0.0706607	0.0496291	1.42378	0.154511	0.999921	0
YDR169C	744.015	0.0753484	0.0530032	1.42158	0.155147	0.999921	0
YPR191W	2221.76	-0.0623729	0.0439027	-1.42071	0.155402	0.999921	0
YHR087W	108.825	0.0784954	0.0552765	1.42005	0.155593	0.999921	0
YLR109W	14783.2	0.0561851	0.0396194	1.41812	0.156155	0.999921	0
YGL229C	105.626	0.0780056	0.0550319	1.41746	0.156348	0.999921	0
YJL194W	132.447	0.0803839	0.0567506	1.41644	0.156646	0.999921	0
YNL206C	787.752	-0.0714774	0.050471	-1.41621	0.156715	0.999921	0
YCR018C	318.007	0.0797931	0.0563799	1.41528	0.156988	0.999921	0
YIL016W	384.128	0.0796831	0.0563099	1.41508	0.157045	0.999921	0
YDR488C	375.286	0.0776476	0.0549296	1.41358	0.157484	0.999921	0
YHR135C	1851.47	0.0671619	0.0475669	1.41195	0.157966	0.999921	0
YPL120W	260.104	0.0798536	0.0566911	1.40857	0.158961	0.999921	0
YJR129C	208.176	0.0806631	0.0573019	1.40769	0.159224	0.999921	0
YER035W	207.39	0.0806552	0.0573276	1.40692	0.159452	0.999921	-0.0401112
YDL051W	3037.04	-0.0600275	0.0426684	-1.40684	0.159476	0.999921	0
YGL154C	168.82	0.0802788	0.0571516	1.40466	0.160122	0.999921	0
YOL135C	189.363	0.0804231	0.0572636	1.40444	0.160189	0.999921	0
YJR078W	107.38	-0.0786406	0.056	-1.4043	0.160231	0.999921	0
YER144C	569.661	0.0760897	0.0542679	1.40211	0.160882	0.999921	0.0449454
YJR154W	331.325	0.062727	0.044741	1.402	0.160914	0.999921	0.179181
YDR161W	1825.66	-0.0621003	0.0443594	-1.39994	0.161533	0.999921	0
YOR142W-B	7532.78	0.063275	0.0452214	1.39923	0.161745	0.999921	0
YLR038C	261.476	-0.079956	0.0572356	-1.39696	0.162425	0.999921	0
YNL078W	810.095	0.0729998	0.0523393	1.39474	0.163094	0.999921	0
YOR114W	126.343	-0.0792687	0.0568775	-1.39367	0.163416	0.999921	0
YGL241W	750.42	-0.0701086	0.0503316	-1.39294	0.163639	0.999921	0
YBL002W	3757.07	-0.0628393	0.0451526	-1.39171	0.16401	0.999921	0
YOR298C-A	1317.53	0.0693599	0.0498483	1.39142	0.164098	0.999921	0
YLR023C	1259.23	0.0702962	0.0507679	1.38466	0.166157	0.999921	0
YDR465C	2114.12	-0.0631686	0.0456241	-1.38454	0.166192	0.999921	0
YDR084C	417.764	-0.0746999	0.0539659	-1.3842	0.166296	0.999921	0
YOR291W	959.679	0.0727358	0.0525494	1.38414	0.166315	0.999921	0
YPL264C	78.0723	0.0745625	0.0539168	1.38292	0.16669	0.999921	0
YNR018W	1531.59	0.066643	0.0483027	1.3797	0.16768	0.999921	0
YPL260W	1200.94	-0.0637976	0.0462801	-1.37851	0.168046	0.999921	0
YCR034W	3137.86	-0.0596473	0.0433257	-1.37672	0.168599	0.999921	0
YDL020C	876.892	0.0730022	0.0531793	1.37276	0.169828	0.999921	0
YDL213C	1621.79	-0.0616287	0.044898	-1.37264	0.169865	0.999921	0
YHR033W	431.731	0.0768656	0.0560679	1.37094	0.170395	0.999921	0
YGR073C	33.5866	-0.0607483	0.0443769	-1.36892	0.171025	0.999921	0
YKR070W	642.272	0.0714869	0.0522294	1.36871	0.171089	0.999921	0
YDR158W	11128.7	0.07182	0.0525319	1.36717	0.171572	0.999921	-0.141171
YKR003W	381.879	0.0750867	0.0550551	1.36385	0.172616	0.999921	0.159636
YDR179W-A	259.461	-0.0769537	0.056509	-1.36179	0.173263	0.999921	0
YBR205W	1560.81	-0.0616812	0.0452965	-1.36172	0.173286	0.999921	0
YMR108W	8513.25	0.0652534	0.0479328	1.36135	0.173402	0.999921	0
YLR261C	129.625	-0.0769548	0.0565739	-1.36025	0.17375	0.999921	0
YKL029C	6270.47	0.0654059	0.0481811	1.3575	0.174622	0.999921	0
YER049W	3831.65	-0.0562457	0.0414784	-1.35602	0.175092	0.999921	0
YHL007C	2431.47	0.0605543	0.0447305	1.35376	0.175813	0.999921	0
YLR295C	691.851	-0.0741	0.0547818	-1.35264	0.176171	0.999921	0
YPL028W	4016.09	0.0586833	0.0434359	1.35103	0.176686	0.999921	0.0574135
YKL185W	1788.44	0.06377	0.0472301	1.3502	0.176952	0.999921	0
YPL119C	58.2911	0.0690178	0.0511299	1.34985	0.177064	0.999921	0
YBR194W	65.5909	0.0712071	0.0527525	1.34983	0.17707	0.999921	0
YDL201W	1429.47	-0.0625348	0.0463384	-1.34952	0.177169	0.999921	0
YLR098C	384.83	0.0737891	0.0548235	1.34594	0.178322	0.999921	0.0706869
YHR008C	1522.24	-0.0631238	0.0469353	-1.34491	0.178654	0.999921	0
YDR313C	223.414	-0.0768361	0.0571387	-1.34473	0.178712	0.999921	0
YHR170W	4082.22	-0.0557275	0.0414502	-1.34445	0.178804	0.999921	0
YOL051W	1594.47	0.0682778	0.0508465	1.34282	0.179329	0.999921	0
YOR028C	132.963	-0.075949	0.0565682	-1.34261	0.179398	0.999921	0
YOR301W	566.953	0.072992	0.054383	1.34218	0.179537	0.999921	0
YPL048W	3818.4	0.0647305	0.048278	1.34079	0.17999	0.999921	0.0470767
YGL117W	498.857	0.0723972	0.0540036	1.3406	0.18005	0.999921	0
YOL077W-A	183.531	-0.0761242	0.0568398	-1.33928	0.180481	0.999921	0
YMR291W	1267.1	0.0739805	0.0552585	1.33881	0.180633	0.999921	0
YNL327W	8849.3	0.0643712	0.0481136	1.3379	0.180929	0.999921	0
YKL023W	339.399	0.0744527	0.0556576	1.33769	0.180996	0.999921	0
YER130C	1555.54	0.0718438	0.053776	1.33598	0.181555	0.999921	0
YLL027W	807.763	0.0692308	0.0518253	1.33585	0.181598	0.999921	0
YHL028W	921.015	0.0721537	0.054165	1.33211	0.182825	0.999921	-0.0612437
YEL055C	2792.47	-0.0595007	0.0446726	-1.33193	0.182884	0.999921	0
YMR139W	426.045	0.0727409	0.0547071	1.32964	0.183636	0.999921	0
YLR300W	11588.3	0.0522551	0.0393038	1.32952	0.183678	0.999921	0
YDR432W	3226.76	0.0648501	0.048835	1.32794	0.184197	0.999921	0
YDL180W	394.68	-0.072398	0.054545	-1.32731	0.184407	0.999921	0
YNL260C	178.571	-0.0760185	0.0572757	-1.32724	0.18443	0.999921	0
YOR354C	1120.05	-0.062577	0.0472243	-1.3251	0.185138	0.999921	0
YER003C	3598.03	-0.0533248	0.0402892	-1.32355	0.185652	0.999921	0.175535
YCL030C	11757	0.0758098	0.0573091	1.32282	0.185894	0.999921	0
YKL164C	7118.32	0.0558146	0.0422739	1.32031	0.186732	0.999921	0
YOR305W	432.443	0.072636	0.0550159	1.32027	0.186744	0.999921	0
YPL247C	414.531	0.0749106	0.0567398	1.32025	0.186752	0.999921	0.0668419
YGR070W	218.799	0.0753473	0.0570714	1.32023	0.186759	0.999921	0
YBL003C	4655.31	-0.058338	0.0442157	-1.3194	0.187036	0.999921	0
YDR265W	251.67	0.0748167	0.0568338	1.31641	0.188036	0.999921	0
YLL018C-A	97.2925	0.0730497	0.0555401	1.31526	0.188423	0.999921	0
YDL064W	624.625	-0.0685023	0.0521961	-1.3124	0.189385	0.999921	0
YGL246C	905.61	-0.0652971	0.0497655	-1.3121	0.189487	0.999921	0
YKL098W	461.408	0.0701257	0.0535287	1.31006	0.190176	0.999921	0
YJL213W	85.8549	0.0703429	0.0537851	1.30785	0.190924	0.999921	0
YFL029C	266.385	0.0740692	0.0567247	1.30577	0.191632	0.999921	0
YJL076W	2732.71	0.0672601	0.0515105	1.30575	0.191636	0.999921	0
YBL045C	3025.82	-0.0592342	0.0453711	-1.30555	0.191706	0.999921	0
YGL001C	898.635	0.0645633	0.0494756	1.30495	0.191909	0.999921	0
YHR140W	62.2413	0.0660068	0.0505858	1.30485	0.191944	0.999921	0
YBL104C	808.511	0.0654341	0.0501672	1.30432	0.192124	0.999921	0
YOR089C	1040.79	0.0629927	0.0483007	1.30418	0.192173	0.999921	0
YAL038W	117012	0.0544567	0.0417653	1.30388	0.192276	0.999921	0
YKR042W	13559	0.0630701	0.0484274	1.30236	0.192792	0.999921	-0.153799
YJR155W	418.842	0.0610438	0.0468755	1.30226	0.192829	0.999921	0.167876
YMR088C	1015.72	0.0649123	0.0498526	1.30208	0.192888	0.999921	0
YBL089W	329.995	0.0719802	0.0552972	1.3017	0.19302	0.999921	0
YJL037W	22.9398	-0.0488501	0.0375605	-1.30057	0.193405	0.999921	0
YPL118W	1017.78	-0.0621795	0.0478258	-1.30013	0.193558	0.999921	0
YOL105C	548.381	0.0711271	0.0547988	1.29797	0.194299	0.999921	0
YOR037W	287.535	-0.0731309	0.0564279	-1.29601	0.194973	0.999921	0.0625734
YPL061W	3170.6	0.0656292	0.0507153	1.29407	0.195641	0.999921	0
YOR303W	4086.14	0.055195	0.0426611	1.2938	0.195734	0.999921	-0.0529557
YLR273C	135.202	-0.0733661	0.0567311	-1.29322	0.195934	0.999921	0
YLR408C	35.5954	0.056835	0.0439873	1.29208	0.19633	0.999921	0
YLR021W	283.857	-0.0731372	0.0566249	-1.29161	0.196492	0.999921	0
YGR281W	1384	0.069205	0.0536524	1.28988	0.197094	0.999921	0.0640561
YBR145W	1847.16	0.0659728	0.0512765	1.28661	0.19823	0.999921	0
YFR024C-A	1634.63	0.0573597	0.0445948	1.28624	0.198359	0.999921	0
YHL001W	4375.8	-0.0582862	0.0453286	-1.28586	0.198492	0.999921	0
YGR147C	727.79	0.0655903	0.0510649	1.28445	0.198985	0.999921	0
YPL055C	332.12	0.0717041	0.0558764	1.28326	0.1994	0.999921	0
YLR026C	575.229	0.0669182	0.052186	1.2823	0.199737	0.999921	0
YDR122W	658.116	0.0682251	0.0532804	1.28049	0.200372	0.999921	0
YHR138C	96.6302	0.0689337	0.0538371	1.28041	0.2004	0.999921	0
YGL187C	703.688	-0.0688406	0.0537937	-1.27971	0.200645	0.999921	0
YKL040C	521.518	-0.0684172	0.0535469	-1.27771	0.201353	0.999921	0.06668
YMR178W	583.429	-0.0665971	0.0521809	-1.27627	0.201859	0.999921	0
YKL099C	951.322	-0.0628531	0.0492773	-1.2755	0.202133	0.999921	0
YKL127W	1950.45	-0.0565804	0.0443699	-1.2752	0.202239	0.999921	0.0352262
YDL077C	502.863	0.0698031	0.0547733	1.2744	0.202521	0.999921	0
YPR095C	671.836	0.0664515	0.0521745	1.27364	0.202792	0.999921	0
YOR385W	201.281	0.0729023	0.0572944	1.27242	0.203225	0.999921	0
YLR187W	257.03	0.0728243	0.0572664	1.27168	0.203488	0.999921	0
YEL040W	7602.29	0.0559545	0.0440574	1.27004	0.204072	0.999921	0
YKL175W	2659.84	0.0652907	0.0514287	1.26954	0.204249	0.999921	0
YBR260C	709.06	0.0648896	0.0511851	1.26774	0.204889	0.999921	0.0888151
YBR281C	629.502	-0.0662998	0.0523279	-1.26701	0.205153	0.999921	0
YFR030W	572.412	0.0681418	0.0537839	1.26696	0.205171	0.999921	0
YLR425W	471.203	0.0701144	0.0553761	1.26615	0.20546	0.999921	0
YNR017W	1714.19	0.0561421	0.0443721	1.26526	0.20578	0.999921	0.149556
YDL174C	2781.66	-0.0531303	0.0419993	-1.26503	0.205862	0.999921	0
YHL049C	155.517	-0.0710663	0.0561895	-1.26476	0.205957	0.999921	0
YBR039W	3284.47	-0.0582712	0.0460863	-1.26439	0.206089	0.999921	0
YLR170C	305.059	0.0714183	0.0564977	1.26409	0.206197	0.999921	0
YJR054W	440.63	-0.068758	0.0544186	-1.2635	0.206409	0.999921	0
YGL172W	1116.22	0.0594243	0.047035	1.26341	0.206443	0.999921	0
YDR346C	3924.35	0.0510685	0.0404406	1.2628	0.20666	0.999921	0.137987
YPL245W	636.292	-0.0662764	0.0524942	-1.26255	0.206752	0.999921	0
YFR014C	363.781	0.070276	0.0557347	1.2609	0.207344	0.999921	0
YOR371C	621.998	0.0684651	0.0543422	1.25989	0.20771	0.999921	0
YFL010C	1520.81	0.0607125	0.0481933	1.25977	0.207753	0.999921	0
YPR158C-D	10242.4	0.0635473	0.0504516	1.25957	0.207825	0.999921	0
YOR060C	181.782	0.0721434	0.0573117	1.25879	0.208106	0.999921	0
YOR153W	4144.47	0.0618473	0.0491796	1.25758	0.208544	0.999921	0
YKL139W	656.073	0.0657947	0.0523474	1.25689	0.208795	0.999921	0
YBL033C	639.623	0.0673173	0.0536502	1.25475	0.209571	0.999921	0
YAL007C	1255.23	-0.0612847	0.048851	-1.25452	0.209652	0.999921	0
YOL117W	151.322	-0.0711517	0.0567731	-1.25326	0.21011	0.999921	0
YPL058C	2089.42	0.0690555	0.0551776	1.25152	0.210747	0.999921	0
YLR395C	312.204	-0.071375	0.0570737	-1.25058	0.211089	0.999921	0
YPR181C	3746.24	0.0593859	0.047501	1.2502	0.211225	0.999921	0
YER043C	33311.4	-0.051099	0.0409084	-1.24911	0.211626	0.999921	0
YPR154W	400.513	0.0699398	0.056041	1.24801	0.212027	0.999921	0
YNL239W	2647.88	0.0559939	0.0448736	1.24781	0.2121	0.999921	0
YAL010C	291.763	0.0705904	0.0566438	1.24621	0.212686	0.999921	0
YDR352W	510.3	0.0670522	0.0538425	1.24534	0.213007	0.999921	0
YOL164W	259.492	0.0708557	0.0569213	1.2448	0.213205	0.999921	0
YOR109W	1513.35	0.0622818	0.0500706	1.24388	0.213544	0.999921	0.115691
YLR068W	514.161	-0.0670889	0.0539382	-1.24381	0.213569	0.999921	0
YNL221C	2249.88	0.0559404	0.0449858	1.24351	0.213679	0.999921	0
YPR156C	2518.53	0.0641969	0.0516683	1.24248	0.214059	0.999921	0
YBR222C	1115.67	-0.0606258	0.048798	-1.24238	0.214095	0.999921	0
YBR295W	456.215	0.0694539	0.0559614	1.2411	0.214567	0.999921	0
YHR105W	58.0741	0.0641222	0.0516665	1.24108	0.214576	0.999921	0.103525
YGR222W	384.059	-0.0700553	0.0564692	-1.24059	0.214756	0.999921	0
YLR146C	566.231	-0.0653898	0.0527119	-1.24051	0.214786	0.999921	0
YAL021C	1145.25	0.0655106	0.052872	1.23904	0.21533	0.999921	0
YMR315W	2022.28	0.0533689	0.0430962	1.23837	0.21558	0.999921	0.0876675
YLR176C	220.929	0.0707753	0.0571781	1.2378	0.215789	0.999921	0
YDR375C	626.872	-0.0646954	0.0522944	-1.23714	0.216035	0.999921	0
YGL014W	2010.86	0.0629248	0.0508798	1.23674	0.216185	0.999921	0
YBL025W	106.569	-0.0691474	0.0559377	-1.23615	0.216402	0.999921	0
YML107C	247.706	-0.0697648	0.05653	-1.23412	0.217158	0.999921	0
YJL057C	262.591	0.0702924	0.0570147	1.23288	0.21762	0.999921	0
YLR154C	151.677	-0.0700164	0.0567949	-1.23279	0.217653	0.999921	0
YOR018W	322.702	0.0689628	0.0560428	1.23054	0.218496	0.999921	0
YPL177C	488.155	0.0684516	0.0556598	1.22982	0.218764	0.999921	0
YOR098C	2554.51	0.0560265	0.0455801	1.22919	0.219001	0.999921	0
YBR077C	190.399	0.0703305	0.0572558	1.22836	0.219313	0.999921	0
YOR202W	1146.37	0.0638533	0.0519955	1.22805	0.219427	0.999921	0
YPL135W	915.642	0.0617884	0.0503388	1.22745	0.219654	0.999921	0
YER154W	1132.94	0.0640246	0.0522378	1.22564	0.220335	0.999921	0.0658856
YPL105C	2585.31	0.0574715	0.0469082	1.22519	0.220503	0.999921	-0.0512423
YIR039C	38.8907	0.0552275	0.0451141	1.22417	0.220887	0.999921	0
YDR006C	1220.2	0.0607143	0.0495972	1.22415	0.220897	0.999921	0
YDR354W	1178.83	0.0635972	0.0519607	1.22395	0.220972	0.999921	0
YBR189W	18817.5	-0.0511031	0.0417803	-1.22314	0.221277	0.999921	0
YPL274W	940.239	0.0616759	0.0504511	1.22249	0.221524	0.999921	0
YLR246W	279.323	-0.0688014	0.0562828	-1.22242	0.221547	0.999921	0
YDL170W	491.625	0.067169	0.0549485	1.2224	0.221557	0.999921	0
YHR174W	156631	0.0475701	0.0389299	1.22194	0.221729	0.999921	0
YJR025C	1737.21	0.0588072	0.0482409	1.21903	0.222832	0.999921	0
YMR062C	3201.91	0.0692336	0.0568029	1.21884	0.222905	0.999921	0
YBR044C	500.876	-0.0655532	0.053841	-1.21753	0.223402	0.999921	0
YJR141W	341.427	0.0676135	0.0555899	1.21629	0.223874	0.999921	0
YDR320C	540.884	0.0659679	0.0542568	1.21584	0.224044	0.999921	0
YBR035C	1436.99	0.061469	0.0506723	1.21307	0.225104	0.999921	0
YOL017W	293.152	-0.0681007	0.0561813	-1.21216	0.225451	0.999921	0
YGR033C	679.9	0.0629819	0.0519697	1.2119	0.225552	0.999921	0
YLR007W	339.822	-0.0669014	0.0552092	-1.21178	0.225597	0.999921	0
YER118C	901.596	-0.0615108	0.0508006	-1.21083	0.225962	0.999921	0
YKR023W	454.589	0.0651041	0.0538133	1.20981	0.22635	0.999921	0
YPR145W	16371.5	0.0610951	0.0505195	1.20934	0.226534	0.999921	0
YIL089W	25.2548	-0.0508435	0.0420753	-1.20839	0.226897	0.999921	0
YDR371W	321.799	0.0669036	0.0553844	1.20799	0.227053	0.999921	0
YDR234W	7708.76	0.0562726	0.04659	1.20783	0.227114	0.999921	0
YNL191W	341.484	-0.0672795	0.05576	-1.20659	0.22759	0.999921	0
YIL108W	608.619	0.0657462	0.0545035	1.20628	0.227711	0.999921	0
YPL255W	314.408	-0.0671264	0.0556632	-1.20594	0.227841	0.999921	0
YIL152W	198.574	0.0688813	0.0571596	1.20507	0.228176	0.999921	0
YMR016C	1364.1	0.0619027	0.0513863	1.20466	0.228336	0.999921	0
YPL103C	378.147	-0.0659007	0.0547097	-1.20455	0.228376	0.999921	0
YER013W	679.003	0.063413	0.0526853	1.20362	0.228737	0.999921	0
YNL100W	450.005	0.0654919	0.0544807	1.20211	0.22932	0.999921	0.0441348
YLR046C	163.045	0.0685541	0.0570518	1.20161	0.229514	0.999921	0
YOR363C	655.612	0.0642187	0.0534482	1.20151	0.229553	0.999921	0
YNL048W	780.004	-0.0592963	0.0493927	-1.20051	0.229942	0.999921	0
YDL110C	269.383	0.0679937	0.0566911	1.19937	0.230383	0.999921	0
YKL045W	686.83	-0.0625296	0.0522104	-1.19765	0.231055	0.999921	0
YIL156W-B	96.6265	0.0652143	0.054503	1.19653	0.231492	0.999921	0
YDL043C	378.789	-0.0660827	0.0552335	-1.19642	0.231531	0.999921	0
YOL071W	209.71	-0.0682775	0.0570709	-1.19636	0.231555	0.999921	0
YPR124W	1243.57	-0.0620714	0.0519373	-1.19512	0.23204	0.999921	0
YBR080C	1917.92	0.0514929	0.0430865	1.1951	0.232046	0.999921	0.0377332
YMR214W	1048.77	0.057569	0.0481723	1.19506	0.232062	0.999921	0
YER132C	674.003	0.0634707	0.0531191	1.19488	0.232135	0.999921	0
YLR399C	2666.25	0.0554167	0.0463871	1.19466	0.232221	0.999921	0
YCL037C	492.47	0.0683211	0.0572327	1.19374	0.232579	0.999921	0
YNL071W	6227.17	0.0538958	0.045163	1.19336	0.232728	0.999921	0
YNL241C	1217.94	0.0637358	0.053445	1.19255	0.233045	0.999921	0
YER067W	142.801	0.0650077	0.0545602	1.19149	0.233462	0.999921	0
YHR202W	166.786	0.0680737	0.0571998	1.1901	0.234005	0.999921	0
YPL212C	2332.27	0.0515095	0.0432909	1.18985	0.234107	0.999921	0
YKL193C	473.853	-0.0635047	0.0533971	-1.18929	0.234325	0.999921	0
YER073W	3083.07	0.0585042	0.0492206	1.18861	0.234592	0.999921	0
YHR183W	20098.6	0.0451155	0.0379717	1.18813	0.234781	0.999921	0
YER124C	7758.64	0.0490071	0.0412473	1.18813	0.234782	0.999921	0
YER095W	551.802	-0.0620624	0.0522414	-1.18799	0.234836	0.999921	-0.0672963
YER112W	656.363	-0.0644596	0.0542836	-1.18746	0.235046	0.999921	0
YGL125W	852.854	0.0650877	0.0548584	1.18647	0.235438	0.999921	0
YOL141W	425.066	0.0643378	0.0543025	1.18481	0.236094	0.999921	0
YOR126C	268.645	0.0671622	0.0567647	1.18317	0.236743	0.999921	0
YNR012W	1278.13	-0.0561086	0.0474297	-1.18298	0.236815	0.999921	0
YOR099W	2487.37	-0.0495591	0.0419489	-1.18142	0.237437	0.999921	0.0634862
YDR170W-A	145.235	0.0671569	0.0568551	1.18119	0.237526	0.999921	0
YHR194W	354.891	0.0649248	0.0550039	1.18037	0.237854	0.999921	0
YOR274W	549.721	0.0624559	0.0529429	1.17968	0.238126	0.999921	0
YER101C	215.007	0.0674087	0.0571608	1.17928	0.238285	0.999921	0
YCL028W	2086.77	0.0523736	0.044436	1.17863	0.238545	0.999921	0
YKL051W	790.318	0.0633753	0.0537854	1.1783	0.238677	0.999921	0.063683
YER061C	1109.62	0.05805	0.0492804	1.17795	0.238816	0.999921	0
YOL001W	310.972	0.0663213	0.0563136	1.17771	0.238911	0.999921	0.0675114
YNL054W	922.669	0.0605747	0.0515144	1.17588	0.239644	0.999921	0.211683
YLR388W	72.0878	0.0619736	0.052705	1.17586	0.239651	0.999921	0
YDR013W	174.388	-0.0673911	0.0573179	-1.17574	0.239698	0.999921	0
YGL023C	994.723	0.0570346	0.0485225	1.17542	0.239825	0.999921	0
YDR365W-B	40682.2	0.051628	0.0439398	1.17497	0.240006	0.999921	0
YGL124C	337.128	0.0654725	0.0557766	1.17384	0.240461	0.999921	0
YNL068C	1112.98	0.0570981	0.0486533	1.17357	0.240567	0.999921	0
YHR178W	477.803	-0.0632985	0.0539616	-1.17303	0.240784	0.999921	0
YER116C	229.192	-0.0666834	0.056885	-1.17225	0.241097	0.999921	0
YJL157C	2177.86	0.0594657	0.0508522	1.16938	0.242249	0.999921	-0.0473894
YGL097W	2425.95	-0.0504206	0.0431591	-1.16825	0.242707	0.999921	0
YLR079W	754.231	0.0608343	0.0521461	1.16661	0.243367	0.999921	0
YER030W	1027.7	0.0605176	0.0519056	1.16592	0.243648	0.999921	0
YOL126C	716.039	-0.0604243	0.0518949	-1.16436	0.244278	0.999921	0
YLR165C	147.565	0.0657024	0.0565626	1.16159	0.245403	0.999921	-0.0695196
YNL069C	17142.9	-0.0459943	0.0396378	-1.16037	0.2459	0.999921	0
YJL056C	1214.01	0.0624629	0.0538878	1.15913	0.246404	0.999921	0
YML029W	579.467	-0.0627061	0.0541053	-1.15896	0.246471	0.999921	0.0754277
YDL169C	30.4886	0.0499964	0.0431603	1.15839	0.246706	0.999921	0
YFL009W	1067.26	0.0554672	0.0479838	1.15596	0.247699	0.999921	0.0788404
YHR047C	1153.82	0.0594641	0.0514487	1.15579	0.247765	0.999921	0
YLR195C	1159.24	-0.0554309	0.0480028	-1.15474	0.248196	0.999921	0.101581
YIL106W	499.077	0.061281	0.053071	1.1547	0.248214	0.999921	0
YNL104C	8001.56	0.0661231	0.0573232	1.15351	0.2487	0.999921	0
YBL042C	962.937	-0.0585218	0.0507451	-1.15325	0.248807	0.999921	0
YGL178W	706.026	0.0644609	0.0558994	1.15316	0.248845	0.999921	0
YKR018C	1991.92	0.0509169	0.0441674	1.15282	0.248985	0.999921	0
YDR347W	980.468	-0.0569413	0.0494334	-1.15188	0.24937	0.999921	0.0504697
YFR051C	2581.09	0.0566399	0.0491834	1.15161	0.249483	0.999921	0.13797
YLR383W	839.846	-0.0592534	0.0514908	-1.15076	0.249832	0.999921	0
YBR217W	110.644	0.064399	0.0559815	1.15036	0.249995	0.999921	0
YGL018C	157.265	-0.0658088	0.0572281	-1.14994	0.250169	0.999921	0
YPR083W	321.724	-0.0648086	0.0563606	-1.14989	0.250189	0.999921	0
YLR110C	43982.8	0.0472206	0.041149	1.14755	0.251154	0.999921	0
YBL106C	628.501	0.0628868	0.054869	1.14612	0.251744	0.999921	0
YJR133W	1396.28	-0.0593246	0.051834	-1.14451	0.252411	0.999921	0.0939558
YKL117W	3659.78	0.0477969	0.0417721	1.14423	0.252528	0.999921	0
YDR409W	716.576	0.060653	0.0530138	1.1441	0.252583	0.999921	0
YER048C	2066.62	-0.0490046	0.0428362	-1.144	0.252624	0.999921	0
YHR211W	423.089	0.0651484	0.0569513	1.14393	0.252652	0.999921	0
YFL024C	660.811	-0.0615688	0.0538644	-1.14303	0.253025	0.999921	0
YBR021W	382.065	-0.0624693	0.0546786	-1.14248	0.253254	0.999921	0
YLR018C	758.988	-0.058735	0.0514491	-1.14161	0.253614	0.999921	0
YHR007C	6956.99	-0.0481482	0.0422169	-1.1405	0.254079	0.999921	-0.0637703
YLR178C	269.484	0.0650077	0.057024	1.14	0.254284	0.999921	0
YER099C	809.485	0.0579415	0.0508381	1.13973	0.254401	0.999921	0.0977537
YJL125C	1219.92	-0.0554469	0.0486804	-1.139	0.254703	0.999921	0
YLR345W	346.912	0.0632159	0.0555806	1.13737	0.255383	0.999921	0
YDR073W	208.286	0.0650565	0.0572874	1.13562	0.256117	0.999921	0
YGL087C	410.896	0.0641432	0.0565172	1.13493	0.256403	0.999921	0
YOL086C	120963	-0.0461669	0.0406901	-1.1346	0.256544	0.999921	0
YPL252C	772.769	0.0598499	0.0527692	1.13418	0.256718	0.999921	0.120533
YIR023W	1210.36	0.0553899	0.0489052	1.1326	0.257384	0.999921	0.0723013
YHR013C	1040.9	-0.0553337	0.0488641	-1.1324	0.257467	0.999921	0.0290239
YOR130C	416.726	0.0629417	0.05559	1.13225	0.25753	0.999921	0
YGR162W	8372.41	0.0520051	0.0459338	1.13217	0.257561	0.999921	0
YKL218C	541.332	0.0619222	0.0546953	1.13213	0.257579	0.999921	0
YBR150C	358.823	0.0632388	0.0559157	1.13097	0.258069	0.999921	0.097224
YER045C	475.665	0.0623417	0.0551419	1.13057	0.258237	0.999921	0
YGL156W	196.138	0.0643781	0.0570011	1.12942	0.258721	0.999921	0
YJR042W	1771.48	-0.0503442	0.0445857	-1.12916	0.258832	0.999921	0
YDR071C	1238.94	-0.0554513	0.049137	-1.12851	0.259107	0.999921	0
YEL003W	389.94	0.0634589	0.0562424	1.12831	0.259188	0.999921	0
YML006C	757.639	0.058346	0.0517114	1.1283	0.259193	0.999921	0
YOR149C	459.578	-0.0605784	0.0537861	-1.12628	0.260046	0.999921	0
YPR148C	1646.81	0.0519357	0.046129	1.12588	0.260216	0.999921	0.1211
YLR035C	264.04	-0.0635542	0.0565603	-1.12365	0.26116	0.999921	0.0773567
YPL095C	2944.57	0.0641046	0.0571204	1.12227	0.261748	0.999921	0
YKL096W-A	13209.6	-0.0511954	0.0456213	-1.12218	0.261785	0.999921	0
YDL001W	419.281	-0.0623244	0.0555405	-1.12214	0.261801	0.999921	0
YGR138C	2747.62	0.0634963	0.0565887	1.12207	0.261834	0.999921	0
YOR262W	609.93	0.0581254	0.05186	1.12081	0.262368	0.999921	0
YMR290C	4293.52	-0.045622	0.040718	-1.12044	0.262528	0.999921	0
YGL126W	628.553	0.060195	0.0537322	1.12028	0.262595	0.999921	0.210477
YOR187W	3958.49	-0.0477316	0.0426696	-1.11863	0.263297	0.999921	-0.0545316
YNR047W	235.783	0.0638547	0.0571881	1.11657	0.264177	0.999921	0
YBR177C	4030	-0.0492255	0.0440896	-1.11649	0.264214	0.999921	0.0301004
YML025C	499.069	0.0589797	0.0528607	1.11576	0.264526	0.999921	0
YDR363W	418.032	0.0611453	0.0548899	1.11396	0.265295	0.999921	0
YNL131W	1341.19	-0.0543156	0.048763	-1.11387	0.265335	0.999921	0
YDL017W	284.328	-0.0629318	0.0564995	-1.11385	0.265345	0.999921	0
YCR047C	1173.11	0.0569651	0.051188	1.11286	0.265769	0.999921	0.0763101
YJR134C	1148.92	-0.052749	0.0474301	-1.11214	0.266076	0.999921	0
YJL097W	703.799	0.0577024	0.0519134	1.11151	0.266348	0.999921	0.240265
YMR120C	26181.3	-0.041928	0.0377597	-1.11039	0.266832	0.999921	0
YDR481C	1155.31	0.0537601	0.0484164	1.11037	0.266841	0.999921	0
YDL059C	67.9871	-0.0591564	0.0532805	-1.11028	0.266877	0.999921	0
YDR236C	274.467	-0.0632068	0.056964	-1.10959	0.267174	0.999921	0
YBR006W	398.866	0.0620313	0.0559416	1.10886	0.267492	0.999921	0
YOR096W	12773.2	-0.047029	0.0424261	-1.10849	0.267649	0.999921	-0.0542586
YLR287C	747.788	0.0571102	0.051538	1.10812	0.267811	0.999921	0
YJR017C	818.986	0.0556481	0.0502933	1.10647	0.268523	0.999921	0
YOL043C	262.114	-0.0630203	0.0569846	-1.10592	0.268762	0.999921	0
YDL239C	129.955	0.0625399	0.0565589	1.10575	0.268836	0.999921	0
YKR072C	1267	0.0537677	0.0486302	1.10564	0.26888	0.999921	0
YML070W	1883.44	0.0484042	0.0437813	1.10559	0.268904	0.999921	0
YBR163W	680.293	0.0580772	0.0525851	1.10444	0.269401	0.999921	0
YDL189W	875.646	0.058174	0.0526873	1.10414	0.269534	0.999921	0
YNL237W	27.5436	0.0451495	0.0409053	1.10376	0.269699	0.999921	0
YOR383C	230.022	0.0630043	0.0570915	1.10357	0.269781	0.999921	0
YIL168W	40.7587	-0.0522285	0.047328	-1.10354	0.269792	0.999921	-0.0701361
YNL138W	2433.79	0.0540868	0.0490849	1.1019	0.270504	0.999921	0
YNL240C	995.802	0.05384	0.0488748	1.10159	0.27064	0.999921	0.108244
YOR267C	972.174	0.0610741	0.0554443	1.10154	0.270662	0.999921	0
YOR054C	510.954	0.0584816	0.0530987	1.10137	0.270734	0.999921	0
YER015W	422.772	0.0608867	0.0552979	1.10107	0.270867	0.999921	0.0526425
YGR253C	2112.99	0.0486785	0.0442514	1.10004	0.271313	0.999921	0
YGR249W	56.4228	0.0523446	0.0475899	1.09991	0.271371	0.999921	0
YNL041C	753.314	0.0573359	0.0521829	1.09875	0.271878	0.999921	0
YIL117C	359.635	-0.0607837	0.055399	-1.0972	0.272554	0.999921	-0.0900422
YIR035C	749.418	0.0567094	0.0516956	1.09699	0.272648	0.999921	0
YNL126W	500.366	-0.0585085	0.0533825	-1.09603	0.273068	0.999921	0
YHR143W	9504.76	0.0514796	0.0469763	1.09586	0.273138	0.999921	0
YGL173C	4609.77	0.0547	0.049932	1.09549	0.273302	0.999921	0.0650612
YPL049C	1705.53	0.0535087	0.0488904	1.09446	0.273752	0.999921	0
YKL211C	1869.15	0.0526824	0.0481846	1.09335	0.274242	0.999921	0
YKL103C	774.719	0.0549188	0.0502332	1.09328	0.274272	0.999921	0
YGR119C	1834.36	-0.0481925	0.0440951	-1.09292	0.274429	0.999921	0
YCR105W	21.5458	-0.0404845	0.0370441	-1.09287	0.274449	0.999921	0
YIL021W	1139.24	-0.0535377	0.0490466	-1.09157	0.275023	0.999921	0
YEL077C	709.281	0.0573393	0.0525685	1.09075	0.275381	0.999921	0
YFR003C	209.795	0.0624067	0.0572438	1.09019	0.275629	0.999921	0
YPL270W	1051.05	0.05161	0.0473765	1.08936	0.275995	0.999921	0
YCR057C	3785.89	0.0449414	0.0412693	1.08898	0.276163	0.999921	0
YGR017W	1080.77	0.0539393	0.049537	1.08887	0.276212	0.999921	0
YKR044W	440.515	0.0590733	0.0543081	1.08774	0.276708	0.999921	0
YIL091C	2000.72	0.0478326	0.0440303	1.08636	0.277322	0.999921	0
YDR038C	939.792	0.0579128	0.0533415	1.0857	0.277612	0.999921	0
YPL081W	2997.46	0.0530446	0.0488964	1.08484	0.277994	0.999921	0
YPL227C	713.918	0.0565946	0.0522181	1.08381	0.278448	0.999921	0
YBR158W	5523.78	0.0445832	0.0411754	1.08276	0.278913	0.999921	0
YGR079W	935.982	0.0576157	0.0532382	1.08222	0.279153	0.999921	0
YMR086W	1042.34	0.057064	0.0527644	1.08149	0.279481	0.999921	0
YCR106W	366.914	-0.0599529	0.0554414	-1.08137	0.279531	0.999921	0
YPR015C	36.6622	0.0498804	0.046139	1.08109	0.279657	0.999921	0
YOR215C	421.935	-0.0592801	0.0548517	-1.08073	0.279816	0.999921	0
YCR052W	1110.73	0.0557204	0.0515702	1.08048	0.279931	0.999921	0
YLR239C	328.442	-0.0607005	0.0562088	-1.07991	0.280182	0.999921	0
YKL033W-A	1099.42	0.0570441	0.0528587	1.07918	0.280507	0.999921	0
YER037W	289.438	0.0618734	0.0573345	1.07917	0.280514	0.999921	0
YGR111W	632.321	0.0554329	0.0513848	1.07878	0.280686	0.999921	0
YOR329C	808.485	0.0548474	0.050873	1.07812	0.280979	0.999921	0
YPR146C	44.9861	0.0525513	0.0487677	1.07758	0.281219	0.999921	0.113125
YDR302W	327.866	-0.0607706	0.0564058	-1.07738	0.28131	0.999921	0
YOR247W	4323.57	0.0476916	0.0442739	1.07719	0.281394	0.999921	0
YOL108C	360.989	0.0600308	0.0557572	1.07665	0.281637	0.999921	0
YPR011C	384.285	0.0592181	0.055006	1.07658	0.28167	0.999921	0
YDR517W	943.321	0.0537062	0.049936	1.0755	0.282151	0.999921	0.127184
YBR182C	149.542	0.0605272	0.0562814	1.07544	0.282179	0.999921	0
YKR010C	967.548	0.0538734	0.0500973	1.07538	0.282207	0.999921	0
YDL224C	972.308	0.0553106	0.0514518	1.075	0.282375	0.999921	0
YHR162W	2308.99	0.0501124	0.0466217	1.07487	0.282432	0.999921	0
YOL058W	15151.6	0.0591268	0.0550327	1.07439	0.282647	0.999921	0
YPL196W	262.749	0.0613468	0.0571351	1.07372	0.28295	0.999921	0
YDR489W	199.654	0.061387	0.0572628	1.07202	0.28371	0.999921	0
YPR013C	257.091	0.0614973	0.0573888	1.07159	0.283904	0.999921	0
YOL013C	496.081	0.0570882	0.0532976	1.07112	0.284114	0.999921	0
YMR235C	3210.22	-0.0446548	0.0417553	-1.06944	0.284872	0.999921	0
YCR027C	186.15	-0.0612464	0.0572987	-1.0689	0.285117	0.999921	0
YNL298W	846.401	0.0553651	0.0518433	1.06793	0.285551	0.999921	0
YNR032W	349.813	0.0594701	0.0557929	1.06591	0.286465	0.999921	0
YLR451W	1056.2	0.0525467	0.0493173	1.06548	0.286658	0.999921	0
YOR073W	550.206	-0.0562659	0.0528618	-1.0644	0.287149	0.999921	0
YIL110W	890.223	-0.0531495	0.0499475	-1.06411	0.28728	0.999921	0
YFR021W	427.366	0.0575713	0.0541066	1.06404	0.287313	0.999921	0
YKL168C	289.988	-0.0600335	0.0564386	-1.0637	0.287466	0.999921	0
YOR239W	2944.4	0.0456389	0.0429431	1.06277	0.287884	0.999921	0.109735
YNL322C	2111.83	0.0470956	0.0443259	1.06248	0.288016	0.999921	0
YMR210W	474.534	-0.0568615	0.0535266	-1.0623	0.288098	0.999921	0
YAL028W	73.5664	0.056992	0.0536945	1.06141	0.288503	0.999921	0
YDL182W	16643	0.0519895	0.0490079	1.06084	0.288763	0.999921	0
YDL208W	3226.38	-0.0456203	0.0430396	-1.05996	0.289162	0.999921	0
YMR050C	1732.69	0.0559986	0.0528712	1.05915	0.289532	0.999921	0
YLR291C	1701.22	-0.0475295	0.0448802	-1.05903	0.289586	0.999921	0
YOL019W	700.302	0.0545423	0.0515027	1.05902	0.289591	0.999921	0
YHR032W	1804.68	0.0482879	0.0456469	1.05786	0.290121	0.999921	0
YKR043C	2924.07	0.0437568	0.0414598	1.0554	0.291241	0.999921	0
YOL143C	1398.89	-0.0548764	0.0520148	-1.05501	0.291419	0.999921	0
YCR016W	1106.06	-0.0515715	0.0488931	-1.05478	0.291525	0.999921	-0.103854
YER140W	494.654	-0.0559503	0.0530913	-1.05385	0.291951	0.999921	0
YGR015C	194.308	-0.0602064	0.0572424	-1.05178	0.2929	0.999921	0
YHL015W	14177.2	-0.0428506	0.0407691	-1.05106	0.293233	0.999921	-0.0328247
YKR027W	556.735	0.0562344	0.0535203	1.05071	0.293391	0.999921	0.0527435
YOR256C	861.081	0.0527452	0.0502922	1.04877	0.294282	0.999921	0
YGR146C	216.279	0.0601163	0.0573231	1.04873	0.294303	0.999921	0
YJL020C	1153.48	0.0553868	0.0528188	1.04862	0.294353	0.999921	0
YNL197C	1274.6	0.0508907	0.0485527	1.04816	0.294567	0.999921	0
YPL262W	3234.81	0.0440158	0.0420197	1.0475	0.294867	0.999921	0
YBL037W	627.546	0.0556387	0.053145	1.04692	0.295135	0.999921	0
YOR042W	1238.66	0.0519711	0.0496663	1.04641	0.295374	0.999921	0.0392794
YDR422C	809.083	0.0541101	0.0517685	1.04523	0.295916	0.999921	0
YDR082W	321.582	-0.0580299	0.0555223	-1.04516	0.295947	0.999921	0
YMR227C	768.079	0.0530633	0.0507711	1.04515	0.295955	0.999921	0
YHL010C	267.885	0.0591301	0.0565872	1.04494	0.296051	0.999921	0
YJR087W	33.974	-0.04643	0.0447151	-1.03835	0.299106	0.999921	0
YGL011C	1798.96	0.0474946	0.0457469	1.0382	0.299175	0.999921	0
YPL253C	288.52	-0.0583852	0.0562475	-1.038	0.299268	0.999921	0
YPR040W	412.027	0.0569345	0.0548901	1.03725	0.299621	0.999921	0
YGR204W	11766.9	0.0510525	0.0492303	1.03701	0.299729	0.999921	0
YLR174W	131.671	0.0589845	0.0568866	1.03688	0.299792	0.999921	0
YIR038C	551.07	-0.0552043	0.0532418	-1.03686	0.299801	0.999921	-0.0257083
YGL075C	164.972	-0.0592494	0.057238	-1.03514	0.300603	0.999921	0
YGR144W	61.973	-0.0522254	0.0505068	-1.03403	0.301124	0.999921	0
YMR187C	244.257	0.0587234	0.0568059	1.03376	0.301251	0.999921	0
YNL067W	5923.81	0.0431289	0.0417402	1.03327	0.301478	0.999921	0
YAL043C	959.636	0.0541312	0.0524567	1.03192	0.302108	0.999921	0.0623394
YDL179W	477.45	0.0554898	0.0537894	1.03161	0.302254	0.999921	0
YDL227C	1571.34	0.0469337	0.0455584	1.03019	0.302922	0.999921	0
YGR276C	873.206	0.0512342	0.0498129	1.02853	0.303699	0.999921	0
YMR070W	790.672	0.0553359	0.0538243	1.02808	0.303911	0.999921	0
YPL074W	762.978	0.0511762	0.0497889	1.02786	0.304015	0.999921	0
YDL141W	829.761	0.054375	0.0529037	1.02781	0.304039	0.999921	0.154794
YMR015C	1354.35	-0.0500906	0.0487437	-1.02763	0.304123	0.999921	0
YFR041C	522.083	-0.0551104	0.0536334	-1.02754	0.304167	0.999921	0
YJL101C	890.456	0.0533425	0.0519309	1.02718	0.304335	0.999921	0
YBL055C	930.232	0.049749	0.0484499	1.02681	0.304508	0.999921	0
YER055C	6592.71	0.0509474	0.0496674	1.02577	0.304999	0.999921	0
YML100W	447.968	0.058205	0.0567697	1.02528	0.30523	0.999921	0
YHR083W	913.666	0.0524252	0.0511613	1.0247	0.305503	0.999921	0
YMR310C	781.458	0.0516148	0.0503739	1.02463	0.305536	0.999921	0
YNL320W	300.363	0.0573814	0.0560487	1.02378	0.30594	0.999921	0
YJL103C	118.995	0.0571057	0.0557835	1.0237	0.305976	0.999921	-0.0642129
YNR026C	746.483	0.0518174	0.0506624	1.0228	0.306403	0.999921	0
YOL011W	1571.27	0.0479476	0.0468905	1.02254	0.306523	0.999921	0
YLR183C	695.329	-0.0521367	0.0510142	-1.02201	0.306779	0.999921	0
YOR007C	5057.21	0.0391126	0.0383109	1.02093	0.30729	0.999921	0
YOR322C	1309.95	0.0479071	0.0469375	1.02066	0.307416	0.999921	0
YDR447C	5690.79	-0.0483359	0.0473684	-1.02042	0.307527	0.999921	0
YER133W	2619.56	0.0424307	0.0415824	1.0204	0.307538	0.999921	0
YMR090W	335.908	-0.0573773	0.0562995	-1.01914	0.308135	0.999921	0.0739371
YOL157C	82.4608	0.0552163	0.0541979	1.01879	0.308302	0.999921	-0.0521393
YOL086W-A	169.569	0.0583703	0.057294	1.01879	0.308304	0.999921	0
YOR206W	4654.47	-0.0406334	0.039899	-1.01841	0.308484	0.999921	0
YER058W	83.6172	0.0544288	0.0534617	1.01809	0.308636	0.999921	0
YBR192W	409.812	0.0553187	0.0543415	1.01798	0.308686	0.999921	0
YGR133W	118.335	-0.0570336	0.0560725	-1.01714	0.309086	0.999921	0
YLR275W	120.926	0.0573234	0.0563726	1.01687	0.309217	0.999921	0
YEL024W	551.587	-0.0550682	0.0541944	-1.01612	0.309571	0.999921	0
YGL131C	461.448	-0.055609	0.0547313	-1.01604	0.309612	0.999921	0
YDR196C	463.744	-0.0562611	0.0554	-1.01554	0.309847	0.999921	0
YKL205W	1609.53	0.0493826	0.0486341	1.01539	0.30992	0.999921	0
YKR080W	3951.53	-0.047391	0.046686	-1.0151	0.310058	0.999921	0
YER120W	2654.66	0.0472468	0.0465452	1.01507	0.310071	0.999921	0.0551372
YOR091W	1614.2	0.0468461	0.0461833	1.01435	0.310414	0.999921	0
YGR134W	602.481	0.0525219	0.0517874	1.01418	0.310495	0.999921	0
YJL048C	1051.23	-0.0527273	0.0519963	-1.01406	0.310555	0.999921	0
YDR049W	697.343	-0.0518656	0.0511566	-1.01386	0.31065	0.999921	0
YGL194C	421.738	0.0559162	0.0551696	1.01353	0.310806	0.999921	0
YKL052C	515.589	0.0550069	0.0542854	1.01329	0.310922	0.999921	0.272985
YNL321W	607.684	0.0552684	0.0545625	1.01294	0.31109	0.999921	0
YLR312W-A	519.784	-0.0543926	0.0537263	-1.0124	0.311347	0.999921	0
YDR223W	34.0389	0.0454592	0.0449374	1.01161	0.311724	0.999921	0
YGR129W	232.107	-0.0575994	0.0569627	-1.01118	0.311932	0.999921	0
YPL031C	921.083	-0.0513613	0.0508499	-1.01006	0.312468	0.999921	0
YLR237W	2092.05	0.0546614	0.0541456	1.00953	0.312722	0.999921	0
YOR336W	804.587	0.0536591	0.0532019	1.00859	0.31317	0.999921	0
YER165W	12418	0.0490763	0.0486661	1.00843	0.313248	0.999921	0
YCR071C	267.129	-0.0572211	0.0567493	-1.00831	0.313304	0.999921	0
YDR259C	47.8021	0.0484181	0.0480307	1.00806	0.313423	0.999921	0
YJL031C	435.246	0.0546209	0.0542014	1.00774	0.313579	0.999921	0
YLR172C	2645.48	-0.0423414	0.0420488	-1.00696	0.313955	0.999921	0
YPL152W	217.121	-0.0574707	0.0571117	-1.00629	0.314278	0.999921	0
YER053C	1122.62	0.0562768	0.055943	1.00597	0.314432	0.999921	0
YDL030W	452.891	0.0548257	0.0545132	1.00573	0.314544	0.999921	0
YKL015W	875.736	0.0505134	0.0502326	1.00559	0.314613	0.999921	0
YLR116W	485.537	0.054726	0.0544991	1.00416	0.315299	0.999921	0
YDL033C	343.5	0.0567978	0.0565792	1.00386	0.315445	0.999921	0
YBR104W	830.285	0.0507341	0.0505599	1.00345	0.315646	0.999921	0
YBR214W	228.361	0.057444	0.0573455	1.00172	0.31648	0.999921	0
YPL201C	27.6218	0.0418277	0.0417813	1.00111	0.316773	0.999921	0
YPR128C	508.418	0.0538251	0.053771	1.00101	0.316824	0.999921	0
YDR533C	647.525	0.0538321	0.0537847	1.00088	0.316884	0.999921	0
YGR109W-B	285.122	0.0569275	0.0568975	1.00053	0.317056	0.999921	0
YNL166C	1072.26	-0.0484154	0.0484281	-0.999737	0.317438	0.999921	0
YHR040W	675.123	-0.0530457	0.0531416	-0.998194	0.318185	0.999921	0
YGR136W	880.679	0.0499714	0.050078	0.997871	0.318342	0.999921	0
YBR298C	245.565	0.0572295	0.0573613	0.997702	0.318424	0.999921	0
YDL082W	7888.74	-0.0415817	0.0417234	-0.996603	0.318957	0.999921	0
YOR304W	1510	0.0476653	0.0478368	0.996414	0.319049	0.999921	0
YGR271W	1087.27	0.05061	0.050826	0.995749	0.319372	0.999921	0
YIR018W	140.176	-0.056689	0.056932	-0.995732	0.319381	0.999921	0
YJL191W	1113.35	-0.0495223	0.0497723	-0.994978	0.319747	0.999921	0
YPL014W	710.49	0.0507267	0.0509929	0.994779	0.319844	0.999921	0
YDR033W	19214.7	0.039448	0.0396741	0.994303	0.320076	0.999921	0
YFR004W	1707.01	0.0476107	0.0479148	0.993653	0.320392	0.999921	0
YAL037C-B	30.7706	0.0407932	0.0410765	0.993104	0.320659	0.999921	0
YER182W	291.796	0.0560294	0.056419	0.993094	0.320664	0.999921	0
YKL053C-A	182.691	0.0568299	0.0572536	0.9926	0.320905	0.999921	0
YJL159W	16759.2	0.0472193	0.0476095	0.991804	0.321293	0.999921	0
YGL108C	182.528	0.0568578	0.0573308	0.99175	0.321319	0.999921	0
YPR094W	77.5673	0.0534634	0.0539117	0.991686	0.321351	0.999921	0
YOR188W	1537.1	0.0462451	0.0466384	0.991568	0.321408	0.999921	0
YNR053C	3931.22	0.0427325	0.043098	0.991518	0.321433	0.999921	0
YJR040W	934.637	0.0490149	0.0494418	0.991365	0.321507	0.999921	0
YOL128C	215.078	0.0566107	0.057115	0.991171	0.321602	0.999921	0
YGR161C	174.155	0.0566425	0.0572039	0.990187	0.322083	0.999921	0.0755006
YPR069C	3618.67	-0.0454239	0.045883	-0.989995	0.322177	0.999921	-0.0791017
YOR346W	1593.26	-0.0486756	0.0492115	-0.989112	0.322609	0.999921	0
YPR121W	350.328	0.0550235	0.0556485	0.988768	0.322777	0.999921	0.0561788
YGL067W	745.403	0.0495934	0.0501939	0.988037	0.323135	0.999921	0
YGR149W	462.642	0.0542564	0.0549212	0.987895	0.323204	0.999921	0
YPR120C	318.178	-0.0555487	0.0562429	-0.987657	0.323321	0.999921	0
YML060W	400.563	0.0540058	0.0547039	0.987239	0.323526	0.999921	0
YIL019W	1000.75	-0.0493023	0.0499571	-0.986891	0.323696	0.999921	0
YNR013C	1700.22	0.0516083	0.0523038	0.986702	0.323789	0.999921	0
YOL119C	521.29	0.0549988	0.0558704	0.9844	0.324919	0.999921	0
YPL085W	1563.68	0.0530007	0.0538434	0.984349	0.324944	0.999921	0.128674
YCR089W	723.142	0.0528642	0.0537068	0.984311	0.324963	0.999921	0
YFR046C	213.91	-0.0561694	0.0570899	-0.983876	0.325176	0.999921	0
YDR207C	794.143	0.0497215	0.0505525	0.983561	0.325332	0.999921	0
YPL155C	639.216	-0.0506814	0.0515554	-0.983048	0.325584	0.999921	0
YPR152C	268.56	-0.05562	0.056641	-0.981973	0.326113	0.999921	0.0714328
YEL020C	306.782	0.0551597	0.0561845	0.981761	0.326218	0.999921	0
YMR284W	218.268	-0.0561064	0.0572128	-0.980662	0.326759	0.999921	0
YMR269W	488.957	0.0538255	0.0549598	0.979361	0.327401	0.999921	0
YCR048W	851.642	0.0526111	0.0537565	0.978692	0.327732	0.999921	0.0907193
YKL155C	642.376	-0.0508674	0.0519782	-0.978631	0.327763	0.999921	0
YBR012C	63.3419	-0.0507368	0.0518855	-0.977862	0.328143	0.999921	0
YBR038W	840.581	0.0514967	0.0526881	0.977389	0.328377	0.999921	0
YDL057W	147.205	-0.0553771	0.0566818	-0.976983	0.328577	0.999921	0
YMR026C	443.775	-0.0527971	0.0540447	-0.976915	0.328611	0.999921	0
YAR071W	130.298	-0.0548329	0.0561505	-0.976534	0.3288	0.999921	0
YOR216C	1008.11	0.0476563	0.0488364	0.975836	0.329146	0.999921	0
YJR045C	8366.13	0.047891	0.0491515	0.974355	0.32988	0.999921	0
YDR035W	4968.1	0.0557034	0.0571732	0.974292	0.329912	0.999921	0
YHR029C	659.23	0.0554004	0.0568788	0.974007	0.330053	0.999921	0
YKL078W	1184.17	0.0491451	0.0504586	0.973969	0.330072	0.999921	0
YCR035C	1281.06	-0.0468387	0.0481037	-0.973703	0.330204	0.999921	0
YGL231C	800.419	-0.0514117	0.0528003	-0.9737	0.330205	0.999921	0
YCL040W	2152.39	0.0514526	0.0528481	0.973595	0.330258	0.999921	0.0243518
YNR001C	3021.65	-0.0495807	0.0509358	-0.973396	0.330356	0.999921	0
YPL208W	674.584	-0.0497785	0.0511449	-0.973284	0.330412	0.999921	0.0623799
YMR094W	168.119	-0.0556986	0.0572604	-0.972726	0.33069	0.999921	0
YCR018C-A	229.298	0.0555692	0.0572494	0.970651	0.331722	0.999921	0
YMR262W	194.118	0.0555603	0.0572646	0.970238	0.331928	0.999921	0
YOR210W	344.354	-0.0545843	0.0562628	-0.970167	0.331963	0.999921	0
YPR035W	26936.8	-0.0363235	0.0374788	-0.969175	0.332458	0.999921	0
YIL043C	3682.35	0.0427223	0.0440834	0.969125	0.332483	0.999921	0.139335
YER083C	945.726	0.0481579	0.049699	0.968992	0.332549	0.999921	0
YNL284C-B	1915.46	0.0531189	0.0548229	0.968917	0.332587	0.999921	0
YDR078C	120.249	0.0547955	0.0565899	0.968291	0.332899	0.999921	0
YPR036W-A	405.457	0.0552456	0.0570667	0.968089	0.333	0.999921	0
YLR336C	1743.95	0.0452689	0.0467905	0.967481	0.333304	0.999921	0
YOR026W	446.518	-0.0519968	0.0537511	-0.967363	0.333363	0.999921	0
YJL060W	524.033	0.0518187	0.0535867	0.967007	0.333541	0.999921	0
YGR041W	896.613	0.0522517	0.0540449	0.96682	0.333634	0.999921	0
YPL098C	320.507	-0.0541943	0.0560741	-0.966476	0.333806	0.999921	0.109183
YBR218C	5646.88	0.055354	0.0573317	0.965504	0.334292	0.999921	0
YJR043C	423.547	-0.0531167	0.0550366	-0.965116	0.334487	0.999921	0
YGR042W	290.807	0.0542286	0.0562115	0.964724	0.334683	0.999921	0
YDR016C	103.747	-0.0526971	0.0546629	-0.964038	0.335027	0.999921	0
YKL204W	855.975	0.0501435	0.0520358	0.963634	0.33523	0.999921	0
YDL171C	4734.69	0.0518253	0.0538352	0.962665	0.335716	0.999921	0
YNL278W	369.863	0.0539142	0.0560158	0.962482	0.335808	0.999921	0
YHR164C	605.986	0.0519529	0.054005	0.962002	0.336049	0.999921	0
YMR035W	144.663	-0.0546062	0.05677	-0.961886	0.336107	0.999921	0
YOR319W	296.293	0.054656	0.0568534	0.961351	0.336376	0.999921	0
YOR334W	280.129	-0.0541472	0.0563425	-0.961036	0.336534	0.999921	0
YJR066W	828.501	0.0505426	0.0526233	0.96046	0.336824	0.999921	0
YFR052W	1242.98	0.0471073	0.0490486	0.96042	0.336844	0.999921	0
YDR148C	1751.51	-0.043407	0.0452365	-0.959558	0.337278	0.999921	0
YHR005C	1789.27	0.0457931	0.0477412	0.959195	0.337461	0.999921	0
YOR138C	896.166	0.0484641	0.0505276	0.95916	0.337478	0.999921	0.063017
YDR027C	719.265	-0.0483545	0.0504166	-0.959098	0.337509	0.999921	0
YML035C	1209.99	-0.0480215	0.0500816	-0.958865	0.337627	0.999921	0
YLR264W	374.852	-0.0537591	0.0560868	-0.958499	0.337811	0.999921	0
YLR095C	1002.65	0.0480516	0.0501345	0.958454	0.337834	0.999921	0
YKL013C	803.109	0.0502766	0.0524622	0.958339	0.337892	0.999921	0
YDR096W	379.071	0.0538753	0.05623	0.958123	0.338001	0.999921	0.0540273
YDL014W	7819.56	0.0451534	0.0471321	0.958017	0.338054	0.999921	0
YML030W	352.484	0.053178	0.0555713	0.956932	0.338601	0.999921	0
YML032C	558.595	0.0507019	0.0530301	0.956097	0.339023	0.999921	0
YGR124W	9414	0.0422655	0.0442246	0.955702	0.339223	0.999921	0
YEL036C	1860.29	0.0418416	0.0437852	0.955611	0.339269	0.999921	0
YJL051W	413.775	0.0522825	0.0547158	0.955528	0.339311	0.999921	0
YPL001W	285.661	0.0539828	0.0565063	0.95534	0.339406	0.999921	0
YLR455W	468.336	-0.0507739	0.0531775	-0.954799	0.339679	0.999921	0
YMR306W	94.0382	-0.0527737	0.0552984	-0.954344	0.33991	0.999921	0
YER160C	247.731	0.0168368	0.017655	0.953656	0.340258	0.999921	0
YLR418C	766.469	0.0489701	0.0513745	0.953198	0.34049	0.999921	0
YIL029C	31.4103	-0.0422533	0.0443357	-0.953031	0.340574	0.999921	0
YBL103C	522.013	0.0506756	0.0531965	0.952612	0.340787	0.999921	0
YCL029C	638.393	0.0498538	0.0523367	0.952559	0.340814	0.999921	0
YFL057C	87.2268	-0.0517143	0.0543047	-0.9523	0.340945	0.999921	0
YAL013W	588.258	0.0505631	0.0531289	0.951706	0.341246	0.999921	0
YCL052C	672.026	0.0490584	0.05155	0.951667	0.341266	0.999921	0
YJL137C	147.58	-0.0541882	0.0569439	-0.951606	0.341297	0.999921	0
YGL147C	14322.4	-0.0416384	0.0437614	-0.951487	0.341357	0.999921	0
YJL149W	421.1	-0.051997	0.0546981	-0.950619	0.341798	0.999921	0
YFR022W	327.558	0.0543952	0.0572245	0.950559	0.341828	0.999921	0
YDL015C	2226.5	-0.0418545	0.044054	-0.950073	0.342075	0.999921	0
YOR338W	141.55	0.0525594	0.0553563	0.949475	0.342379	0.999921	0
YGL010W	61.886	-0.0494873	0.0521297	-0.949311	0.342462	0.999921	0
YML049C	1167.85	0.0469532	0.0494647	0.949227	0.342505	0.999921	0
YHR184W	71.5981	-0.0500031	0.052697	-0.948878	0.342683	0.999921	0
YHR119W	1109.43	0.0448027	0.0472342	0.948522	0.342864	0.999921	0
YPR051W	653.004	0.0493995	0.0520914	0.948323	0.342965	0.999921	0
YOR034C	479.173	0.0522599	0.0551211	0.948094	0.343082	0.999921	0
YIL002W-A	305.513	-0.0542976	0.0572779	-0.947969	0.343145	0.999921	0
YBL035C	542.597	-0.0510237	0.0538243	-0.947968	0.343146	0.999921	0
YPR164W	957.321	0.048512	0.0511908	0.947669	0.343298	0.999921	0.27964
YEL019C	72.8031	-0.051009	0.0538281	-0.947628	0.343319	0.999921	0
YMR145C	2632.78	0.0520467	0.0549534	0.947106	0.343585	0.999921	-0.0293552
YDR244W	762.593	0.0483089	0.0510168	0.946921	0.343679	0.999921	0
YMR033W	1007.89	-0.0461705	0.0488431	-0.945281	0.344516	0.999921	0
YOR021C	1456.39	-0.0448836	0.0474871	-0.945175	0.34457	0.999921	0
YGL035C	1071.69	0.0501523	0.0530678	0.94506	0.344628	0.999921	0
YCR098C	45.1614	-0.0463128	0.0490081	-0.945003	0.344657	0.999921	0
YDL134C	1315.06	0.0455375	0.048193	0.944899	0.344711	0.999921	0.0456668
YML130C	1401.19	0.0464564	0.0491716	0.944782	0.34477	0.999921	0
YBR050C	30.5679	0.0414729	0.0439748	0.943106	0.345626	0.999921	0
YFL021W	777.385	0.0509264	0.0540012	0.943061	0.34565	0.999921	0
YKL209C	6096.16	0.0411868	0.0436758	0.943012	0.345675	0.999921	0
YML024W	8413.88	-0.0428518	0.0454688	-0.942443	0.345966	0.999921	0
YCR067C	1222.97	0.0482447	0.051236	0.941617	0.346389	0.999921	0
YKR045C	127.347	0.0532777	0.0565851	0.94155	0.346423	0.999921	0
YDL053C	603.155	-0.0495652	0.0526892	-0.94071	0.346853	0.999921	0
YKL080W	3803.62	-0.0396388	0.0421445	-0.940546	0.346938	0.999921	0
YIL095W	513.484	0.0500508	0.0532217	0.94042	0.347002	0.999921	0.0723043
YOR159C	213.829	-0.0537943	0.0572142	-0.940225	0.347102	0.999921	0
YNR027W	555.587	0.0496234	0.0527885	0.940042	0.347196	0.999921	0
YOL032W	213.423	-0.0539057	0.0573735	-0.939558	0.347444	0.999921	0
YDR268W	294.085	-0.0525309	0.0559359	-0.939126	0.347666	0.999921	0
YBR167C	163.531	-0.053541	0.0570969	-0.937722	0.348387	0.999921	0
YLR179C	3823.3	0.0407644	0.0434819	0.937504	0.348499	0.999921	0
YBR111W-A	159.877	0.0534323	0.0569968	0.937461	0.348521	0.999921	0
YDR047W	1516.28	0.0426801	0.0456096	0.935772	0.349391	0.999921	0.0865877
YJL123C	2293	0.0395995	0.0423391	0.935294	0.349637	0.999921	0
YAL039C	647.877	0.05061	0.054116	0.935214	0.349678	0.999921	0
YJL116C	62.2426	-0.0478644	0.051183	-0.935161	0.349705	0.999921	0
YNL084C	904.582	-0.0466108	0.0498653	-0.934733	0.349926	0.999921	0
YKL181W	5077.2	-0.036779	0.0393574	-0.934488	0.350052	0.999921	-0.0854053
YGR161C-D	1234.91	0.0502897	0.0538331	0.934177	0.350213	0.999921	0
YCR083W	251.407	-0.0532801	0.0570466	-0.933974	0.350317	0.999921	0
YKL012W	709.3	0.0474021	0.0507534	0.933969	0.35032	0.999921	0
YMR280C	51.037	0.045956	0.0492373	0.933357	0.350636	0.999921	0
YLR151C	105.961	0.0522117	0.0559474	0.933228	0.350702	0.999921	0
YJR112W-A	133.036	-0.0529002	0.0567762	-0.931733	0.351474	0.999921	0
YIL123W	3480.29	0.0488078	0.052428	0.930948	0.35188	0.999921	0
YBL078C	64.9221	0.0485573	0.0521841	0.930501	0.352112	0.999921	0
YBR207W	1044.51	-0.0467786	0.0502811	-0.930341	0.352195	0.999921	0
YDR392W	444.624	0.0506584	0.0544975	0.929555	0.352602	0.999921	0
YER054C	43.1708	0.0429966	0.0462995	0.928661	0.353065	0.999921	0
YPL092W	1149.06	0.0493961	0.053238	0.927835	0.353493	0.999921	0
YMR014W	1741.13	0.0415581	0.0448423	0.92676	0.354051	0.999921	0
YMR226C	2537.25	-0.0450779	0.0486404	-0.926758	0.354052	0.999921	0
YHL008C	537.044	0.0501567	0.0541325	0.926553	0.354158	0.999921	0
YOL153C	169.507	0.052984	0.057212	0.9261	0.354394	0.999921	0
YMR144W	223.042	-0.0528497	0.0570738	-0.925988	0.354452	0.999921	0
YDR023W	9261.02	-0.0337047	0.0364207	-0.925426	0.354744	0.999921	0
YLR143W	708.784	-0.0472363	0.0510516	-0.925266	0.354828	0.999921	0
YJL063C	731.876	-0.049218	0.0532183	-0.924833	0.355053	0.999921	0
YDR349C	1762.54	0.0415872	0.0449814	0.924543	0.355204	0.999921	0
YBR176W	331.085	-0.0517301	0.0559564	-0.924471	0.355241	0.999921	0.0721957
YFL054C	212.256	0.0527605	0.0570885	0.924187	0.355389	0.999921	0
YER064C	1112.03	0.045529	0.0493031	0.923451	0.355772	0.999921	0
YPL141C	719.038	0.0475839	0.0515506	0.923051	0.35598	0.999921	0
YOL127W	16018.7	-0.0427687	0.0463438	-0.922859	0.356081	0.999921	0
YGR123C	1543.99	-0.0428492	0.0464525	-0.922431	0.356304	0.999921	0
YGR109C	95.9002	-0.0508041	0.0551747	-0.920785	0.357162	0.999921	0
YGL148W	6767.86	0.0432472	0.0469918	0.920315	0.357408	0.999921	0
YJL093C	676.375	-0.0467331	0.0507963	-0.920009	0.357568	0.999921	0
YOL039W	8157.48	-0.0391066	0.0425083	-0.919975	0.357586	0.999921	0
YNL001W	942.31	0.0458062	0.0499584	0.916887	0.359202	0.999921	0
YDR245W	1791.63	0.0402776	0.0439334	0.916786	0.359255	0.999921	0
YPL023C	1338.25	0.0450903	0.0492052	0.916372	0.359472	0.999921	0
YOL057W	1342.4	-0.0441825	0.0482166	-0.916334	0.359492	0.999921	0.135089
YIL047C-A	321.456	0.0514959	0.0562154	0.916047	0.359642	0.999921	0
YDR340W	213.655	0.0524926	0.0573063	0.916	0.359667	0.999921	0
YML019W	704.893	-0.0459899	0.0502075	-0.915998	0.359668	0.999921	0
YDL126C	11410	0.0371015	0.0405802	0.914278	0.360571	0.999921	0
YOL014W	52.8857	0.0465631	0.0509878	0.91322	0.361127	0.999921	0
YMR089C	1812.5	0.0437618	0.0479502	0.912652	0.361426	0.999921	0
YDR012W	14807	0.0363888	0.0398893	0.912245	0.36164	0.999921	0
YDL225W	1164.44	-0.0427102	0.0468514	-0.911611	0.361973	0.999921	0
YDR031W	115.347	0.0503776	0.0552652	0.91156	0.362	0.999921	0
YMR243C	4496.42	0.035302	0.0387491	0.91104	0.362274	0.999921	0
YPR088C	3025.9	0.038733	0.0425244	0.910842	0.362378	0.999921	0
YOR171C	977.806	0.0448939	0.0493078	0.910482	0.362568	0.999921	0
YJR090C	1092.63	0.0448513	0.0492774	0.91018	0.362728	0.999921	0
YGL254W	245.534	-0.0520696	0.0572118	-0.910121	0.362759	0.999921	0.0703428
YER077C	495.806	-0.048925	0.0537596	-0.91007	0.362786	0.999921	0
YIL014C-A	117.847	0.0511944	0.0562609	0.909947	0.36285	0.999921	0
YKL054C	5629.99	0.0378489	0.0415993	0.909844	0.362905	0.999921	0
YLR422W	916.369	0.0460445	0.0506373	0.909301	0.363191	0.999921	0
YDR125C	107.985	-0.0504942	0.055538	-0.909183	0.363254	0.999921	0
YHR061C	203.13	-0.0520271	0.0572772	-0.908338	0.363699	0.999921	0
YDL144C	634.262	0.0482345	0.0531071	0.908249	0.363747	0.999921	0
YAL026C	1653.33	0.0455123	0.0501135	0.908186	0.36378	0.999921	0.0985892
YLR173W	589.195	0.0476635	0.052524	0.907462	0.364162	0.999921	0
YMR195W	318.585	0.0520054	0.0573649	0.906572	0.364633	0.999921	0
YER138C	53059.1	0.0457795	0.0505766	0.905152	0.365385	0.999921	0
YPR109W	366.321	0.0500647	0.0553136	0.905107	0.365409	0.999921	0
YPL015C	609.532	0.049734	0.0549838	0.90452	0.36572	0.999921	0
YGR031W	542.541	0.0491742	0.0543655	0.904512	0.365724	0.999921	0.144561
YOR048C	2550.17	0.0435427	0.0481684	0.903967	0.366013	0.999921	0
YKR055W	287.33	0.0512132	0.0566605	0.903862	0.366069	0.999921	0
YLR020C	1055.59	0.0426864	0.0472369	0.903666	0.366173	0.999921	0.165532
YPR006C	233.078	0.0516316	0.0571545	0.903369	0.36633	0.999921	0.0332994
YMR316W	271.299	-0.0511531	0.0566345	-0.903215	0.366412	0.999921	0
YCL049C	299.561	0.0511764	0.056662	0.903188	0.366426	0.999921	0
YJL047C	412.167	-0.0498033	0.0551424	-0.903177	0.366432	0.999921	0.077906
YCL019W	1601.51	0.0489794	0.054236	0.90308	0.366484	0.999921	0
YIR011C	673.345	0.0466197	0.0516917	0.901879	0.367121	0.999921	0
YDR407C	1060	-0.0439628	0.0487553	-0.901703	0.367215	0.999921	0
YKL041W	397.745	-0.0494864	0.0549691	-0.90026	0.367982	0.999921	0
YDR257C	755.347	-0.0459869	0.0510857	-0.900191	0.368019	0.999921	0
YFL055W	61.5997	0.0458784	0.0509905	0.899744	0.368256	0.999921	0
YCL021W-A	82.9067	-0.0483231	0.0538153	-0.897945	0.369215	0.999921	0
YBL059W	137.834	-0.0508444	0.056636	-0.89774	0.369324	0.999921	0
YCL025C	6306.24	0.04334	0.048308	0.897161	0.369633	0.999921	0
YGR068C	460.461	0.0489321	0.054565	0.896768	0.369843	0.999921	0
YGL041W-A	283.751	0.0503368	0.0561481	0.896502	0.369985	0.999921	0
YGR223C	391.916	0.0494124	0.0551262	0.89635	0.370066	0.999921	0.0765402
YJL070C	219.569	-0.0512614	0.0571899	-0.896336	0.370073	0.999921	0
YOL059W	2308.48	0.0449234	0.0501357	0.896035	0.370234	0.999921	0
YKL034W	567.444	0.0475532	0.0530913	0.895687	0.37042	0.999921	0
YOR125C	288.651	-0.0503232	0.0562044	-0.895361	0.370594	0.999921	0
YBL014C	1008.42	0.0447197	0.0499944	0.894494	0.371058	0.999921	0
YGR100W	853.213	-0.0440123	0.0492069	-0.894434	0.37109	0.999921	0
YBR247C	2473.01	-0.038193	0.0427167	-0.8941	0.371269	0.999921	0
YPL124W	100.981	-0.0501778	0.0561432	-0.893747	0.371457	0.999921	0
YGR003W	559.553	0.0472127	0.0528642	0.893094	0.371807	0.999921	0
YFR026C	28.8784	-0.0375451	0.0420574	-0.89271	0.372012	0.999921	0.0792958
YPL034W	126.315	-0.0502384	0.0562772	-0.892695	0.372021	0.999921	0
YJL083W	158.983	0.0510096	0.0571484	0.892581	0.372081	0.999921	0
YLR164W	30.0522	-0.0383888	0.0430325	-0.892088	0.372346	0.999921	0
YKR035W-A	642.737	0.0466942	0.052362	0.891757	0.372523	0.999921	0
YNL280C	1499.92	-0.0430269	0.0482534	-0.891686	0.372561	0.999921	0
YOL004W	2383.96	0.0451319	0.0506388	0.891252	0.372794	0.999921	0
YDL157C	407.399	-0.0501204	0.0562629	-0.890825	0.373023	0.999921	0
YGR143W	760.01	-0.0472633	0.053065	-0.890668	0.373107	0.999921	-0.0928127
YDR108W	502.942	0.0475017	0.0533439	0.890481	0.373208	0.999921	0
YDR210C-D	1713.49	-0.0461295	0.051823	-0.890134	0.373394	0.999921	0
YGR158C	752.101	-0.0448593	0.0503976	-0.890108	0.373408	0.999921	0
YAR007C	974.832	-0.0435298	0.0489067	-0.890058	0.373435	0.999921	0
YIL164C	156.813	0.0508295	0.0571159	0.889936	0.3735	0.999921	-0.111468
YER040W	537.635	0.0476872	0.0536025	0.889646	0.373656	0.999921	0
YMR146C	6906.61	-0.0334488	0.03762	-0.889122	0.373937	0.999921	0
YNL002C	3132.53	-0.0384737	0.0433121	-0.88829	0.374385	0.999921	0
YCR026C	945.002	-0.043855	0.0493736	-0.888227	0.374419	0.999921	0
YKL172W	5097.01	0.0347257	0.0391055	0.887999	0.374541	0.999921	0
YAL027W	146.815	0.0505692	0.0569634	0.887749	0.374676	0.999921	0
YML106W	3448	-0.0362279	0.0408821	-0.886157	0.375533	0.999921	0
YOR278W	286.279	-0.0500961	0.0565408	-0.886016	0.375609	0.999921	0
YJL132W	133.076	-0.0506309	0.057162	-0.885743	0.375756	0.999921	0
YDR252W	58.5799	-0.0450755	0.0508957	-0.885644	0.375809	0.999921	0
YDL123W	183.709	0.050697	0.0572798	0.885077	0.376115	0.999921	0.0629595
YOR120W	316.729	0.0500119	0.0565188	0.884872	0.376226	0.999921	0
YKL004W	1953.05	0.0449536	0.0508474	0.884089	0.376648	0.999921	0
YPL236C	221.651	0.0506417	0.0572844	0.88404	0.376674	0.999921	0
YML036W	265.856	0.0502928	0.056941	0.883244	0.377104	0.999921	0
YKL022C	681.871	0.0450147	0.0509887	0.882837	0.377324	0.999921	0
YKL167C	217.067	-0.0504099	0.0571343	-0.882306	0.377611	0.999921	0
YIL155C	362.218	0.0493804	0.0559826	0.882067	0.377741	0.999921	0
YNL090W	547.086	-0.0481677	0.0546122	-0.881995	0.377779	0.999921	0
YBL067C	871.156	0.0438688	0.049786	0.881146	0.378239	0.999921	0
YLR093C	726.807	0.0457231	0.0519319	0.880442	0.37862	0.999921	-0.0573422
YDR086C	976.229	-0.0464053	0.0527431	-0.879835	0.378949	0.999921	0
YFR019W	911.959	0.0456751	0.0519655	0.87895	0.379428	0.999921	0.0546493
YPR071W	183.154	-0.0502931	0.0573047	-0.877643	0.380137	0.999921	0
YJL042W	1222.46	0.0473659	0.0540066	0.877039	0.380465	0.999921	0
YGR244C	1726.71	0.0399279	0.0456227	0.875177	0.381478	0.999921	0.0663831
YLR286C	31004.6	0.0368559	0.0421219	0.874981	0.381584	0.999921	0
YDL133W	422.647	-0.0477691	0.0546145	-0.87466	0.381759	0.999921	0
YGR036C	187.467	0.0500502	0.0572402	0.874388	0.381907	0.999921	0.212704
YMR205C	11752.3	0.0434107	0.0496584	0.874186	0.382017	0.999921	0
YAL025C	2863.02	0.0373991	0.0428082	0.873643	0.382313	0.999921	0
YJR119C	300.569	-0.0491157	0.0562393	-0.873335	0.382481	0.999921	0
YMR292W	393.1	-0.0475414	0.0544791	-0.872654	0.382852	0.999921	0
YEL038W	489.164	0.0483583	0.0554161	0.872639	0.38286	0.999921	0
YBR085W	99.6187	0.0484484	0.0555206	0.872621	0.38287	0.999921	0
YJR131W	318.541	-0.0488647	0.0560147	-0.872355	0.383015	0.999921	0
YGL151W	1098.82	-0.0415422	0.0476211	-0.872349	0.383018	0.999921	-0.072785
YKR009C	176.331	0.0499618	0.0573176	0.871665	0.383391	0.999921	0
YLR166C	711.964	0.0446125	0.0511866	0.871566	0.383445	0.999921	0
YOL158C	718.72	0.0466634	0.0535443	0.87149	0.383486	0.999921	-0.072856
YKL046C	2132.54	0.0380912	0.043763	0.870397	0.384083	0.999921	0
YGL204C	45.8614	-0.0422559	0.048592	-0.869606	0.384516	0.999921	0
YMR250W	363.005	0.0488709	0.0562074	0.869475	0.384588	0.999921	0
YJR055W	132.703	-0.0494292	0.0568753	-0.86908	0.384803	0.999921	0
YBR240C	96.3006	-0.0481594	0.0554436	-0.868619	0.385056	0.999921	0
YGL098W	224.804	0.049333	0.056832	0.868049	0.385368	0.999921	0
YCR053W	8292.86	0.0405414	0.0467076	0.867985	0.385403	0.999921	0
YLR035C-A	3415.43	0.0442771	0.0510118	0.867977	0.385407	0.999921	0
YHR147C	460.688	-0.0486431	0.0560445	-0.867938	0.385428	0.999921	0
YDR342C	1347.28	0.0455824	0.0525803	0.866911	0.385991	0.999921	0
YPR199C	406.46	-0.0477676	0.0551531	-0.866091	0.38644	0.999921	0.0326783
YPR005C	103.533	-0.0477156	0.0551714	-0.864861	0.387115	0.999921	0
YLR214W	915.122	-0.0459736	0.0531988	-0.864183	0.387487	0.999921	0
YPR074C	17913.4	0.0340123	0.0394051	0.863143	0.388059	0.999921	0
YIL129C	1338.43	0.0445127	0.0515772	0.863031	0.388121	0.999921	0.071426
YEL017W	636.6	-0.0443109	0.0513526	-0.862874	0.388207	0.999921	0
YER098W	226.222	0.0490872	0.0569145	0.862472	0.388428	0.999921	0.0581392
YMR045C	5252.26	0.0489321	0.0567942	0.861568	0.388925	0.999921	0
YGR097W	1039.01	0.0460094	0.0534212	0.861258	0.389096	0.999921	0
YAL044W-A	264.578	-0.0489626	0.0568677	-0.860991	0.389243	0.999921	0
YGL121C	36.7652	-0.0391514	0.0454874	-0.860709	0.389398	0.999921	0
YKR028W	2080.64	0.0400257	0.0465049	0.860677	0.389416	0.999921	0.0447319
YLR454W	978.133	0.0442653	0.0514515	0.86033	0.389607	0.999921	0
YIL109C	3083.79	0.042805	0.0497601	0.860227	0.389664	0.999921	0.0752506
YBR041W	1151.62	-0.0414702	0.0482092	-0.860214	0.389671	0.999921	0
YGR013W	639.042	0.0444634	0.0517129	0.859812	0.389892	0.999921	0
YDL045C	315.586	-0.0478057	0.0556125	-0.859623	0.389997	0.999921	0
YNL289W	623.09	-0.0461365	0.053677	-0.859521	0.390053	0.999921	0
YGL150C	1894.58	0.040485	0.0471427	0.858774	0.390465	0.999921	0
YDR039C	1751.19	0.0461758	0.0537882	0.858474	0.390631	0.999921	0
YAL058W	586.335	0.0449268	0.0523464	0.858259	0.39075	0.999921	0
YEL034W	8003.13	0.0357083	0.0416071	0.858225	0.390768	0.999921	0
YJL041W	2708.33	0.0397512	0.0463428	0.857764	0.391023	0.999921	0
YLR262C	398.674	0.0471758	0.0550528	0.856918	0.39149	0.999921	0
YHR104W	922.426	-0.0417595	0.0487343	-0.85688	0.391511	0.999921	0
YBR005W	157.573	0.0490998	0.0573417	0.856266	0.391851	0.999921	0
YLR463C	54.6579	-0.0420134	0.0490908	-0.85583	0.392092	0.999921	0
YHR097C	307.206	0.0482873	0.0564393	0.855562	0.39224	0.999921	0
YBR128C	47.3687	-0.0426873	0.0499106	-0.855275	0.392399	0.999921	-0.0716385
YLR084C	1011.08	0.0418885	0.0489991	0.854883	0.392616	0.999921	-0.0924052
YDR137W	615.782	0.0449948	0.0526644	0.854368	0.392901	0.999921	0
YJR107W	170.908	0.048918	0.0572643	0.854251	0.392966	0.999921	0
YHR165C	1610.53	0.0440395	0.0515722	0.853939	0.393139	0.999921	0
YJL044C	1043.21	-0.0410139	0.0480305	-0.853914	0.393153	0.999921	0.0625413
YBL019W	205	-0.0487484	0.0571605	-0.852833	0.393752	0.999921	0
YBR236C	707.074	0.0435071	0.0510219	0.852713	0.393818	0.999921	0.0667982
YOL080C	745.345	-0.0433916	0.0508867	-0.852709	0.393821	0.999921	0
YGR239C	616.958	0.0449204	0.0526912	0.852521	0.393925	0.999921	0
YDR093W	1925.45	0.0424983	0.0498598	0.852355	0.394017	0.999921	0.110919
YDL191W	7868.21	-0.0393119	0.0461877	-0.851133	0.394696	0.999921	0
YJR082C	213.485	0.0487467	0.0573113	0.85056	0.395014	0.999921	0
YNL070W	75.7785	-0.0442075	0.0519787	-0.850492	0.395051	0.999921	0
YDR178W	450.72	0.0462848	0.0544461	0.850102	0.395268	0.999921	0
YDL124W	2161.34	0.0390076	0.0459016	0.849809	0.395431	0.999921	0
YDR164C	857.149	0.0432601	0.050918	0.849603	0.395546	0.999921	0
YPL099C	181.183	-0.0484245	0.0570407	-0.848946	0.395911	0.999921	0
YKR078W	365.354	-0.0467696	0.0551299	-0.848354	0.396241	0.999921	0
YNL268W	4528	0.0350655	0.0413619	0.847773	0.396565	0.999921	0
YNL113W	1217.87	-0.0414244	0.0488674	-0.847691	0.39661	0.999921	0
YDR111C	798.635	0.0434444	0.0512522	0.84766	0.396627	0.999921	0
YKL157W	2548.16	0.0378942	0.0447139	0.847481	0.396727	0.999921	0
YOR323C	3863.3	0.0387116	0.0456906	0.847255	0.396853	0.999921	0
YPL132W	295.919	-0.0476482	0.0562698	-0.846781	0.397117	0.999921	0
YKR004C	426.427	0.0471107	0.0556579	0.846434	0.39731	0.999921	0
YAR002W	1619.83	-0.0383795	0.0453425	-0.846434	0.397311	0.999921	0
YPR023C	1010.11	-0.0411392	0.0486059	-0.846384	0.397339	0.999921	0.055694
YPR049C	528.491	0.0449537	0.0531157	0.846336	0.397365	0.999921	0
YER148W	1906.13	-0.0387447	0.0457931	-0.846083	0.397507	0.999921	-0.066841
YJL165C	1068.15	0.0408938	0.0483494	0.845798	0.397666	0.999921	0.0405266
YOL112W	596.184	-0.0440027	0.0520454	-0.845468	0.39785	0.999921	-0.0638764
YMR054W	1403.03	0.0421894	0.0499253	0.845051	0.398082	0.999921	0
YIL047C	3416.69	0.0372966	0.0441459	0.844849	0.398195	0.999921	0
YLR177W	424.123	0.0483108	0.0571841	0.844829	0.398206	0.999921	0
YJL190C	10829.2	-0.0377243	0.044663	-0.844643	0.39831	0.999921	0
YDR140W	326.867	-0.0472939	0.0560114	-0.844363	0.398467	0.999921	0
YHR169W	1205.71	-0.0410099	0.0486191	-0.843495	0.398952	0.999921	0
YJR007W	3352.48	-0.0347625	0.0412399	-0.842933	0.399266	0.999921	0
YLR078C	519.618	0.0455574	0.0540526	0.842834	0.399321	0.999921	0.109903
YGR122W	336.106	0.0472394	0.0560738	0.84245	0.399536	0.999921	0
YBR151W	1303.18	0.040526	0.0481077	0.842401	0.399563	0.999921	0
YDL219W	288.295	-0.0478006	0.0568167	-0.841312	0.400173	0.999921	0
YNL257C	1738.58	-0.0406563	0.0483383	-0.84108	0.400303	0.999921	0
YDR254W	174.218	-0.0476402	0.0566636	-0.840754	0.400485	0.999921	0
YNL164C	373.087	-0.0471874	0.0561414	-0.84051	0.400622	0.999921	0
YPL229W	157.663	0.0477337	0.0567979	0.840414	0.400676	0.999921	0
YOR344C	2551.28	0.0409459	0.0487457	0.839989	0.400915	0.999921	0
YMR171C	893.963	0.0421289	0.050206	0.839121	0.401401	0.999921	0
YMR173W	5365.69	0.0327581	0.0390514	0.838846	0.401556	0.999921	0
YGL092W	2515.88	0.0416482	0.0496705	0.838488	0.401757	0.999921	0
YMR289W	531.565	-0.0446366	0.0532556	-0.838158	0.401942	0.999921	0
YJR118C	540.394	-0.0453814	0.0541508	-0.838056	0.402	0.999921	0
YKR077W	319.963	-0.0469955	0.05609	-0.83786	0.40211	0.999921	0
YDR040C	1162.47	-0.0443562	0.0529691	-0.837397	0.402369	0.999921	0
YKL032C	1176.34	0.0442452	0.0528594	0.837034	0.402573	0.999921	0.0851695
YMR105C	536.415	0.0477993	0.0571137	0.836914	0.402641	0.999921	0
YPL067C	161.114	0.0479041	0.0572466	0.836803	0.402703	0.999921	0
YDR359C	688.803	0.0463059	0.0553496	0.836608	0.402813	0.999921	0
YCR044C	601.111	-0.0436906	0.0522293	-0.836517	0.402864	0.999921	0
YNL148C	267.475	0.047671	0.0570152	0.836111	0.403093	0.999921	0.0896986
YMR271C	164.36	0.0478586	0.0572998	0.835231	0.403588	0.999921	0
YPL064C	494.493	0.0447933	0.0536408	0.835061	0.403683	0.999921	0
YOR204W	2728.43	0.0459417	0.0550415	0.834674	0.403902	0.999921	0
YCR092C	589.273	0.0435155	0.0521578	0.834305	0.404109	0.999921	0
YNL039W	990.73	0.0408314	0.0489503	0.834141	0.404201	0.999921	0
YLR226W	335.058	0.0463976	0.055651	0.833725	0.404436	0.999921	0
YJR019C	299.916	0.0469671	0.0563408	0.833624	0.404493	0.999921	0.10481
YDR081C	1095.15	-0.0409468	0.0491921	-0.832385	0.405192	0.999921	0
YNL006W	428.23	0.0458261	0.0551333	0.831187	0.405868	0.999921	0
YML078W	1616.66	-0.0378857	0.0456261	-0.83035	0.406341	0.999921	0
YBR278W	256.546	-0.0472443	0.056899	-0.830319	0.406359	0.999921	0
YGR278W	348.277	-0.0463604	0.0559045	-0.829279	0.406947	0.999921	0
YHR074W	1798.97	0.0388208	0.0468814	0.828065	0.407634	0.999921	0.0730124
YDR366C	192.128	-0.0473571	0.057229	-0.827502	0.407953	0.999921	0
YER168C	838.665	-0.0414892	0.0501384	-0.827494	0.407957	0.999921	0
YNR011C	769.103	0.0421735	0.0509679	0.827451	0.407982	0.999921	0
YDL081C	6368.48	-0.0366391	0.0442802	-0.827438	0.407989	0.999921	0
YFR049W	217.627	0.0471326	0.0569998	0.82689	0.408299	0.999921	0
YPL230W	46.7271	0.0406408	0.0491505	0.826864	0.408314	0.999921	0
YLR453C	119.231	0.0464985	0.0562662	0.826402	0.408576	0.999921	0
YNL096C	6223.4	-0.0329398	0.0398626	-0.826333	0.408615	0.999921	0
YKR091W	79.2268	0.0443908	0.0537957	0.825174	0.409273	0.999921	0
YDR121W	465.815	0.0449895	0.0545847	0.824214	0.409818	0.999921	0
YBR096W	642.415	-0.0439546	0.0534115	-0.822943	0.41054	0.999921	0
YKL125W	1019.94	0.03999	0.0486084	0.822696	0.410681	0.999921	0
YGR198W	1078.06	0.0405575	0.0493049	0.822584	0.410744	0.999921	0.133066
YKR099W	1476.48	0.04016	0.048835	0.822362	0.410871	0.999921	0
YDL121C	613.453	-0.0436157	0.0530489	-0.822179	0.410975	0.999921	-0.059782
YPL111W	796.812	0.0460926	0.0560672	0.822096	0.411022	0.999921	0
YDL101C	339.244	-0.0455699	0.055461	-0.821657	0.411272	0.999921	0.0650235
YBL013W	75.9203	0.0434114	0.0528371	0.821609	0.411299	0.999921	0
YCL050C	2502.45	-0.0359445	0.0437572	-0.821453	0.411388	0.999921	0
YDR141C	1256.59	0.0431785	0.052586	0.821103	0.411587	0.999921	0
YDR028C	2430.91	0.0385216	0.0469359	0.820727	0.411802	0.999921	0.0827643
YOR067C	1005.2	0.0413904	0.0504629	0.820215	0.412094	0.999921	0
YLL049W	227.368	0.0467595	0.0571064	0.818815	0.412892	0.999921	0
YOR197W	1795.71	0.0396998	0.048489	0.818738	0.412936	0.999921	0.0942483
YNL201C	1389.32	0.039966	0.0488157	0.818712	0.412951	0.999921	0
YFL034W	935.548	-0.0407994	0.0498356	-0.81868	0.412969	0.999921	0
YPL148C	78.9586	-0.0433998	0.0530208	-0.818542	0.413048	0.999921	0
YLR024C	430.531	0.0455674	0.0557023	0.818052	0.413328	0.999921	0.152364
YJL212C	467.069	0.0468335	0.0572504	0.818047	0.41333	0.999921	0
YOR229W	406.447	-0.0457233	0.0559658	-0.816987	0.413936	0.999921	0
YML068W	296.403	0.0456841	0.055956	0.816428	0.414255	0.999921	0
YPR132W	12626.9	-0.0364254	0.0446212	-0.816325	0.414314	0.999921	0
YOL028C	344.653	0.0455	0.055738	0.81632	0.414317	0.999921	0
YMR193W	329.084	-0.0451763	0.0553457	-0.816257	0.414353	0.999921	0
YMR177W	555.507	-0.042787	0.0524231	-0.816185	0.414394	0.999921	-0.0651826
YBR156C	375.261	0.0449273	0.0550749	0.815748	0.414644	0.999921	0
YMR192W	506.405	0.0444542	0.0545143	0.81546	0.414809	0.999921	0
YPL256C	1720.06	0.0379515	0.0465774	0.814806	0.415184	0.999921	0
YHL016C	399.155	-0.0454197	0.0557475	-0.81474	0.415221	0.999921	0
YBR237W	609.527	-0.0420796	0.0516586	-0.814572	0.415318	0.999921	0
YDR018C	25.4691	-0.0325235	0.0399561	-0.813981	0.415656	0.999921	0
YCR037C	1564.27	0.0367313	0.0451834	0.812937	0.416254	0.999921	0
YCR090C	403.287	-0.045109	0.0554909	-0.812909	0.41627	0.999921	0
YDL226C	1728.88	0.0369686	0.0454985	0.812524	0.416491	0.999921	0.123642
YAL012W	3457.49	0.0384555	0.047332	0.812463	0.416526	0.999921	0
YML117W	1932.96	0.0390607	0.0480883	0.812271	0.416636	0.999921	0
YBR202W	1214.21	0.0389346	0.0479446	0.812074	0.416749	0.999921	0
YJL131C	243.769	0.0462754	0.0569887	0.81201	0.416786	0.999921	0
YML043C	701.031	0.0444778	0.0547996	0.811645	0.416996	0.999921	0
YDR118W	303.315	0.0459955	0.056671	0.811623	0.417008	0.999921	0
YDR412W	1062.05	-0.0393049	0.0484414	-0.811391	0.417141	0.999921	0
YBR299W	20.1333	0.0269055	0.0331797	0.810902	0.417422	0.999921	0
YGR063C	338.892	-0.045565	0.0561932	-0.810862	0.417445	0.999921	0
YBR042C	575.703	-0.0428945	0.052918	-0.810584	0.417604	0.999921	0
YLR437C	177.404	0.0464616	0.0573191	0.810578	0.417608	0.999921	0
YML028W	16035.8	0.0354984	0.0437981	0.8105	0.417653	0.999921	0.120699
YNL086W	74.5743	0.0431118	0.0532028	0.810329	0.417751	0.999921	0
YOR220W	381.056	0.0452914	0.055925	0.809861	0.41802	0.999921	0
YLR380W	1182.42	0.0415739	0.0513485	0.809642	0.418146	0.999921	0.117986
YLR019W	929.123	0.0389697	0.0481461	0.809405	0.418282	0.999921	0
YPL151C	473.055	0.0437339	0.0540663	0.808893	0.418577	0.999921	0
YFL023W	1313.3	0.0393188	0.0486115	0.808838	0.418609	0.999921	0
YOL067C	263.272	-0.0458312	0.0566967	-0.808357	0.418885	0.999921	0
YHR153C	36.0938	-0.0362949	0.044919	-0.808008	0.419086	0.999921	0
YAL061W	35.987	-0.0369446	0.0457232	-0.808006	0.419087	0.999921	0
YNL040W	601.132	0.0426725	0.0528324	0.807696	0.419265	0.999921	0
YJL121C	2043.92	0.035733	0.0442693	0.807172	0.419567	0.999921	0.0871314
YOR264W	1246.6	0.0384021	0.0476314	0.806235	0.420107	0.999921	0
YDL230W	257.351	-0.0457587	0.056765	-0.806107	0.420181	0.999921	0
YGR026W	1285.58	0.0386035	0.0479	0.805919	0.420289	0.999921	0
YBR211C	240.555	-0.0461788	0.0573064	-0.805823	0.420345	0.999921	0
YPL106C	14952.6	0.0353108	0.0438656	0.804976	0.420834	0.999921	0
YKL220C	107.111	-0.0437179	0.0543262	-0.804729	0.420976	0.999921	0
YER161C	697.213	-0.0417728	0.0519195	-0.804568	0.421069	0.999921	0
YHR045W	857.667	-0.0396869	0.0493352	-0.804433	0.421147	0.999921	0
YPL145C	2377.02	0.0355327	0.0441816	0.804243	0.421257	0.999921	0
YJL122W	1479.8	-0.0402671	0.0500745	-0.804144	0.421314	0.999921	0
YCR084C	2256.13	0.0415243	0.0516419	0.804081	0.42135	0.999921	0
YMR238W	1110.38	0.0401642	0.0499614	0.803905	0.421452	0.999921	0
YJR075W	1837.49	-0.0365079	0.0454725	-0.802857	0.422058	0.999921	0
YOR040W	195.383	-0.0459325	0.0572742	-0.801974	0.422568	0.999921	0
YCR046C	447.138	0.0445906	0.0556076	0.801879	0.422623	0.999921	0
YDR163W	224.933	0.0458637	0.0572847	0.800627	0.423348	0.999921	0
YHR215W	259.159	0.0454636	0.0567934	0.800507	0.423417	0.999921	0
YCL010C	560.391	0.0427666	0.0534364	0.800328	0.423521	0.999921	0
YPR149W	2842.69	0.0414748	0.0518294	0.800218	0.423584	0.999921	0
YPL139C	560.225	0.0416697	0.0521949	0.798349	0.424668	0.999921	0
YGR121C	491.804	0.0451046	0.056568	0.797351	0.425247	0.999921	0
YOL113W	405.472	0.0439564	0.0551749	0.796675	0.42564	0.999921	0
YNL119W	864.694	0.0392823	0.0493078	0.796674	0.425641	0.999921	0
YNL059C	1523.18	0.0360017	0.0452205	0.796136	0.425953	0.999921	0.0499392
YBR250W	39.297	-0.0375232	0.0471372	-0.796042	0.426008	0.999921	0
YDL119C	151.388	-0.0454595	0.0571231	-0.795816	0.426139	0.999921	0
YGR044C	809.771	0.0402634	0.0506835	0.794409	0.426957	0.999921	0
YOR359W	826.239	0.0399886	0.0503428	0.794327	0.427005	0.999921	0
YHR206W	1428.79	0.0376576	0.0474204	0.794123	0.427124	0.999921	0
YER176W	1012.18	-0.040515	0.0510231	-0.794051	0.427166	0.999921	0
YPR052C	1142.98	0.0395883	0.0498636	0.793931	0.427235	0.999921	0
YIL092W	403.284	-0.0439026	0.0553426	-0.793287	0.42761	0.999921	0
YGR005C	1013.08	0.0378798	0.0477624	0.793088	0.427726	0.999921	0
YKL189W	286.213	0.0450208	0.0568271	0.792242	0.428219	0.999921	0
YMR038C	1576.92	0.0381661	0.0481873	0.792036	0.428339	0.999921	0
YBR183W	187.078	0.0453861	0.0573214	0.791783	0.428487	0.999921	0
YLR071C	1425.32	0.0368297	0.0465153	0.791777	0.428491	0.999921	0
YNL181W	677.226	-0.0404006	0.0510646	-0.791166	0.428847	0.999921	0
YKR081C	2896.51	-0.0336958	0.0425992	-0.790997	0.428946	0.999921	0
YLR411W	34.0665	-0.0361128	0.0456569	-0.790959	0.428968	0.999921	0
YJL078C	1709.75	0.0440504	0.0557094	0.790719	0.429108	0.999921	0.106309
YGR012W	568.2	0.0417935	0.0528583	0.790671	0.429136	0.999921	0
YBR127C	8862.01	0.0362229	0.0458279	0.790411	0.429288	0.999921	0
YJL066C	265.953	0.0446536	0.0564944	0.790409	0.429289	0.999921	0
YMR320W	43.5668	0.0370963	0.0469776	0.789659	0.429727	0.999921	0
YKL174C	828.383	0.0403079	0.051049	0.789592	0.429766	0.999921	0.08386
YDR142C	312.904	0.0439219	0.0556648	0.789043	0.430087	0.999921	0
YBR013C	69.8189	-0.0420541	0.0533057	-0.788923	0.430157	0.999921	0
YJR105W	12751.9	-0.0372981	0.0472828	-0.78883	0.430211	0.999921	0
YIL085C	1196.9	0.0382091	0.0484432	0.788739	0.430264	0.999921	0
YGL128C	132.233	0.0446971	0.0566799	0.788589	0.430352	0.999921	0.0855721
YDR343C	140.545	0.0409061	0.0518986	0.788193	0.430584	0.999921	0
YDR063W	455.092	0.0430852	0.0547454	0.787012	0.431275	0.999921	0
YCL026C-B	316.418	-0.0447935	0.0569199	-0.786958	0.431307	0.999921	0
YMR100W	517.096	0.0418244	0.0531505	0.786905	0.431337	0.999921	0
YFR006W	1098.16	-0.0375917	0.0477776	-0.786807	0.431395	0.999921	0
YIL093C	432.859	-0.0428367	0.0544489	-0.786732	0.431439	0.999921	0
YIL172C	49.2738	-0.0396138	0.0503758	-0.786367	0.431652	0.999921	0
YBR059C	1220.32	-0.0387603	0.0492939	-0.78631	0.431686	0.999921	0.0812807
YMR047C	2048.81	0.0359382	0.0457074	0.786266	0.431712	0.999921	0.0840073
YOR105W	59.8783	-0.0373922	0.0475723	-0.786007	0.431864	0.999921	0
YPL211W	1188.22	-0.0386074	0.0491423	-0.785625	0.432087	0.999921	0
YPR153W	44.3918	-0.0384397	0.04897	-0.784964	0.432474	0.999921	0
YGR189C	4113.61	0.034622	0.0441549	0.784102	0.43298	0.999921	0
YIL071C	144.287	0.0447668	0.0571106	0.783861	0.433121	0.999921	0
YMR080C	2691.58	0.0373099	0.0476222	0.783456	0.433359	0.999921	0
YLR145W	191.879	0.0448776	0.0572913	0.783323	0.433437	0.999921	0
YJR101W	754.713	-0.040277	0.0514323	-0.783108	0.433564	0.999921	0
YPL199C	954.478	0.0394882	0.0504302	0.783027	0.433611	0.999921	0
YDR255C	122.459	0.0442078	0.0564588	0.78301	0.433621	0.999921	0
YOR172W	529.48	0.0415522	0.053112	0.782351	0.434008	0.999921	0.0654188
YLR304C	10576.9	0.0359707	0.0459787	0.782334	0.434019	0.999921	0
YGL022W	4672.88	0.0349799	0.0447436	0.781786	0.434341	0.999921	0
YCR077C	1737.34	0.0403488	0.0516534	0.781145	0.434717	0.999921	0
YPL168W	261.096	0.0442919	0.0567031	0.781119	0.434733	0.999921	0
YDR239C	685.092	0.0399365	0.0511501	0.78077	0.434938	0.999921	0
YLR096W	1552.85	0.0379689	0.0486319	0.780741	0.434955	0.999921	0
YOR304C-A	75.4623	-0.04215	0.0539875	-0.780735	0.434958	0.999921	0
YNR060W	42.0773	0.0373187	0.0478086	0.780586	0.435046	0.999921	0
YGR194C	256.792	-0.0445284	0.057049	-0.780529	0.43508	0.999921	0
YDR325W	756.424	0.0403655	0.0517195	0.780469	0.435115	0.999921	0
YGL030W	9672.32	-0.0355011	0.0454947	-0.780335	0.435194	0.999921	0
YBL098W	598.297	-0.0406898	0.0521806	-0.779787	0.435516	0.999921	0
YMR150C	345.197	-0.0434083	0.0556781	-0.779631	0.435608	0.999921	0
YLR381W	290.124	0.0436759	0.056048	0.779259	0.435827	0.999921	0
YDR464W	1730.05	0.0406124	0.0521173	0.77925	0.435833	0.999921	0
YMR307W	24291.8	-0.0306184	0.0393019	-0.779058	0.435946	0.999921	0
YBR112C	1822.4	0.0398765	0.051198	0.778869	0.436057	0.999921	0
YPL202C	529.076	-0.0414489	0.0532704	-0.778085	0.436519	0.999921	0
YNL172W	561.212	-0.0409658	0.0526772	-0.777676	0.43676	0.999921	0
YLR324W	540.69	0.0409432	0.0526587	0.777521	0.436852	0.999921	0
YNL255C	3575.68	-0.0348122	0.0447792	-0.777419	0.436912	0.999921	0
YHR031C	812.185	-0.0397705	0.0511695	-0.777231	0.437023	0.999921	0
YNR024W	440.169	0.0436288	0.0561383	0.777166	0.437061	0.999921	0
YPR110C	3936.6	-0.032781	0.0422228	-0.776382	0.437523	0.999921	0
YLR153C	9196.79	0.028984	0.037345	0.776115	0.437681	0.999921	0
YLR069C	1571.5	-0.0360793	0.0465525	-0.775024	0.438325	0.999921	0
YLR218C	120.11	0.0437724	0.0564849	0.77494	0.438375	0.999921	0
YBR272C	450.121	0.0420829	0.0543064	0.774916	0.43839	0.999921	0
YMR160W	292.545	0.0438139	0.0565856	0.774295	0.438757	0.999921	0
YAL034C	317.692	0.0432782	0.0558999	0.774208	0.438808	0.999921	0
YOR228C	145.349	0.0440612	0.0569396	0.773823	0.439035	0.999921	0
YDR132C	228.08	-0.0441906	0.0571369	-0.773417	0.439276	0.999921	0
YLR015W	695.36	-0.0393676	0.0509213	-0.773108	0.439459	0.999921	0
YMR008C	1968.2	0.036996	0.0478605	0.772996	0.439525	0.999921	0
YBL047C	2408.95	0.0398714	0.0516163	0.772457	0.439844	0.999921	0
YKL025C	670.51	0.0400339	0.0518558	0.772023	0.440101	0.999921	0
YPL214C	553.041	0.0405382	0.0525179	0.771894	0.440177	0.999921	0
YJL127C	488.764	0.0413086	0.053546	0.77146	0.440434	0.999921	0
YIL121W	3169.33	0.0367627	0.0476548	0.771438	0.440448	0.999921	0
YKR059W	16881.3	-0.0262277	0.0340274	-0.770781	0.440837	0.999921	0
YPL179W	1274.2	0.0405382	0.0526061	0.770599	0.440945	0.999921	0.0802559
YPR104C	1147.8	0.0376297	0.0488332	0.770577	0.440958	0.999921	0
YHR091C	453.082	-0.0419561	0.0544476	-0.770576	0.440958	0.999921	0
YDR470C	298.424	0.0430997	0.0559508	0.770314	0.441114	0.999921	0
YDR516C	586.098	0.0423553	0.0550588	0.769274	0.441731	0.999921	0
YCR073C	608.366	-0.0416027	0.0541224	-0.768677	0.442085	0.999921	0
YPL178W	903.939	0.0383514	0.0499376	0.767986	0.442496	0.999921	0
YCR021C	755.191	0.0314082	0.040922	0.767514	0.442776	0.999921	0
YLR215C	494.521	0.041	0.0534341	0.7673	0.442903	0.999921	0
YNL220W	8071.14	0.0314147	0.0409478	0.767189	0.442969	0.999921	-0.105118
YDR057W	493.681	0.0407026	0.0530676	0.766997	0.443084	0.999921	0.140058
YJL126W	232.444	-0.0439308	0.0572992	-0.766691	0.443265	0.999921	0
YCL005W	374.837	-0.0422542	0.055219	-0.76521	0.444146	0.999921	0
YKR024C	1519.05	0.0349437	0.0457206	0.764287	0.444696	0.999921	0
YLR001C	552.697	0.0404328	0.0529085	0.764201	0.444747	0.999921	0.0670414
YEL044W	438.871	0.0419305	0.0549025	0.763726	0.44503	0.999921	0
YLR330W	2870.44	-0.0335773	0.0440098	-0.762951	0.445493	0.999921	0
YAL011W	519.247	0.0407723	0.0534409	0.762942	0.445498	0.999921	0
YBR267W	1907.8	0.0358259	0.0469801	0.762577	0.445716	0.999921	0
YNL064C	5515.74	0.0314235	0.0412131	0.762463	0.445784	0.999921	0
YPR134W	205.675	0.0436655	0.0572756	0.762375	0.445836	0.999921	0.121678
YOR118W	604.855	-0.0400769	0.0525899	-0.762064	0.446022	0.999921	0
YKL108W	308.893	-0.0426881	0.0560177	-0.762047	0.446032	0.999921	0
YKL154W	601.709	0.0402574	0.0528561	0.761641	0.446274	0.999921	0
YJL100W	215.693	0.0435755	0.0572145	0.761617	0.446289	0.999921	0
YDL194W	392.253	0.0424168	0.0557225	0.761215	0.446529	0.999921	0.131701
YGL106W	1281.75	0.0382338	0.0502452	0.760944	0.44669	0.999921	0
YPR167C	139.331	0.0431131	0.0566831	0.760598	0.446897	0.999921	0
YLR271W	102.867	0.0426883	0.0561635	0.760071	0.447212	0.999921	0
YGL153W	461.43	0.041656	0.054811	0.759994	0.447258	0.999921	0
YMR125W	2201.89	-0.0343502	0.0452212	-0.759603	0.447492	0.999921	0
YDR077W	17521.2	0.0365948	0.0481838	0.759484	0.447563	0.999921	0
YIL140W	796.288	-0.0400806	0.0528055	-0.759024	0.447838	0.999921	0
YBR162C	12306.6	0.0347326	0.0457675	0.758893	0.447917	0.999921	0
YGL247W	153.417	0.0433671	0.0571769	0.758473	0.448168	0.999921	0
YHL013C	538.918	0.0398735	0.052584	0.758281	0.448283	0.999921	0
YDL185W	12281.2	0.0357411	0.0471377	0.758227	0.448315	0.999921	0
YOR123C	1912.22	0.0330423	0.0436037	0.757787	0.448579	0.999921	0
YFL017W-A	93.994	0.041264	0.0544602	0.757691	0.448636	0.999921	0
YLR213C	30.2954	-0.0329229	0.0434624	-0.757503	0.448749	0.999921	0
YNR008W	882.01	0.0375909	0.0496536	0.757062	0.449013	0.999921	0
YBR195C	689.047	-0.0396055	0.0523455	-0.756619	0.449278	0.999921	0
YLR073C	404.314	0.0414887	0.0548507	0.756394	0.449413	0.999921	0
YHR042W	3599.42	0.0385368	0.0509993	0.755633	0.449869	0.999921	-0.0888598
YLR059C	600.545	-0.039431	0.0521941	-0.755469	0.449968	0.999921	0
YDR411C	596.191	0.0410365	0.0543993	0.754358	0.450634	0.999921	0
YBL060W	379.782	0.0414429	0.0549621	0.754027	0.450833	0.999921	0
YJR127C	1607.3	0.0399607	0.0530315	0.753528	0.451133	0.999921	0
YHR171W	125.839	0.0426718	0.0566835	0.752807	0.451566	0.999921	0
YNR037C	199.601	0.0431137	0.0572843	0.752628	0.451673	0.999921	0
YJL110C	833.486	0.0377371	0.050247	0.751032	0.452633	0.999921	0
YLR429W	3205.93	0.0311187	0.0414367	0.750993	0.452657	0.999921	0
YMR018W	69.8198	-0.03901	0.0519607	-0.750758	0.452798	0.999921	0
YGR284C	1236.31	-0.0357261	0.0476373	-0.74996	0.453279	0.999921	0
YAL044C	5347.38	0.0343195	0.0458031	0.749284	0.453686	0.999921	0
YFR048W	599.37	0.0402913	0.0538142	0.748711	0.454031	0.999921	0
YJR112W	290.633	0.0421244	0.0562769	0.74852	0.454146	0.999921	0
YOR308C	532.433	0.0396147	0.0529308	0.748424	0.454205	0.999921	0
YKL208W	173.12	0.0428833	0.0573067	0.748311	0.454272	0.999921	0
YGR229C	3010.88	0.0309437	0.041358	0.748191	0.454345	0.999921	0
YKR094C	7892.42	-0.0342676	0.0458096	-0.748045	0.454433	0.999921	0
YDR444W	845.418	-0.0373233	0.0499191	-0.747677	0.454655	0.999921	0
YIL154C	574.123	0.0413769	0.0553655	0.747341	0.454858	0.999921	0
YOR158W	578.212	-0.0391619	0.0524113	-0.747204	0.454941	0.999921	0
YER050C	345.886	-0.0416852	0.0557943	-0.747124	0.454989	0.999921	0
YIL131C	790.558	0.0368943	0.049409	0.746712	0.455237	0.999921	0
YLR267W	18.3656	-0.0268738	0.0360138	-0.746208	0.455542	0.999921	0
YMR024W	913.649	-0.0366262	0.0490869	-0.746151	0.455576	0.999921	0
YBR302C	626.432	0.0383853	0.0514685	0.745801	0.455788	0.999921	0
YDR540C	40.892	0.0345066	0.046269	0.745782	0.455799	0.999921	0
YMR232W	80.9963	-0.0389658	0.0522567	-0.745662	0.455872	0.999921	0
YOR343W-B	1949.51	-0.0389337	0.0522348	-0.745358	0.456055	0.999921	0.200005
YHR070W	1007.75	0.0368285	0.0494186	0.745236	0.456129	0.999921	0
YJL207C	1516.32	0.0377105	0.0506322	0.744792	0.456398	0.999921	0
YLR364W	31.1834	0.0312112	0.041911	0.744703	0.456451	0.999921	-0.0570507
YNL285W	59.5539	-0.038014	0.0510612	-0.744479	0.456587	0.999921	0
YMR224C	354.841	0.0410889	0.0552097	0.744233	0.456735	0.999921	0
YDR361C	1292.73	-0.0352252	0.0474056	-0.743059	0.457446	0.999921	0
YPL086C	1945.76	0.0339797	0.0458045	0.741841	0.458184	0.999921	0
YKL184W	1481.62	-0.037299	0.0502795	-0.741833	0.458188	0.999921	0
YLR274W	1115.7	0.0351326	0.0473656	0.741732	0.45825	0.999921	0.089141
YNL058C	421.058	0.0417052	0.0562286	0.741707	0.458265	0.999921	0
YBR074W	1519.87	0.0368561	0.0496911	0.741705	0.458266	0.999921	0
YMR208W	1177.12	0.0351512	0.0474036	0.74153	0.458372	0.999921	0
YKR062W	620.583	-0.0383735	0.0517759	-0.741146	0.458605	0.999921	0
YCR060W	268.533	0.0422618	0.0571518	0.739466	0.459624	0.999921	0
YDL202W	465.634	-0.039769	0.0538353	-0.738717	0.460079	0.999921	0
YHR009C	1710.87	0.0349637	0.0473324	0.738684	0.460099	0.999921	0.0643211
YJL014W	3654.62	0.0299632	0.0405779	0.738411	0.460265	0.999921	0
YMR066W	349.438	0.040708	0.0552186	0.737216	0.460991	0.999921	0
YKL106W	762.567	0.0375486	0.0509449	0.737044	0.461096	0.999921	0
YNL111C	241.577	-0.0421592	0.0572135	-0.736875	0.461199	0.999921	0
YHR037W	1011.85	-0.036423	0.0495164	-0.735575	0.46199	0.999921	0.0512015
YGR110W	79.2423	0.0393999	0.0535977	0.735104	0.462276	0.999921	0
YMR153W	907.026	0.0360597	0.0490559	0.735074	0.462294	0.999921	0
YHR182W	350.896	0.0405086	0.055119	0.734931	0.462382	0.999921	0
YDR283C	1178.13	0.0363244	0.0494585	0.734443	0.462679	0.999921	0
YIL037C	25.938	-0.0290945	0.0396245	-0.734255	0.462793	0.999921	0
YOR177C	46.0716	-0.0360392	0.049104	-0.733935	0.462989	0.999921	0.0545656
YML101C	202.478	-0.0420386	0.0573172	-0.733438	0.463291	0.999921	0
YNL295W	368.107	0.0400329	0.0546238	0.732884	0.463629	0.999921	0
YIL024C	87.5414	-0.0400287	0.0546225	-0.732824	0.463666	0.999921	-0.0736273
YDR443C	461.883	0.0399009	0.0544623	0.732634	0.463782	0.999921	0
YLR017W	1744.13	-0.0335998	0.0458657	-0.732569	0.463821	0.999921	0
YDL154W	125.401	0.0410465	0.0560441	0.732397	0.463927	0.999921	0
YJR012C	205.633	0.0419191	0.0572573	0.732118	0.464097	0.999921	0.126606
YPL143W	7039.2	-0.0344986	0.0471216	-0.732118	0.464097	0.999921	-0.0611557
YDR072C	1407.22	0.0355803	0.0486033	0.732055	0.464135	0.999921	0.0611841
YMR230W	4264.28	-0.0345609	0.0472256	-0.731827	0.464274	0.999921	0
YOL061W	2677.67	0.0309708	0.0423305	0.731641	0.464387	0.999921	0
YJR094C	107.666	-0.0411255	0.0562226	-0.731476	0.464489	0.999921	0
YIL125W	1586.37	0.038241	0.0523675	0.730243	0.465241	0.999921	0
YJR074W	1035.44	0.0373961	0.0512153	0.730175	0.465283	0.999921	0
YDL100C	3625.58	0.0302935	0.041498	0.729999	0.465391	0.999921	0.1423
YCL031C	1506.11	-0.0350185	0.0480227	-0.729207	0.465875	0.999921	0
YGR113W	408.795	-0.0393745	0.0539993	-0.729167	0.4659	0.999921	0
YAR002C-A	1999.73	-0.0332612	0.0456315	-0.72891	0.466057	0.999921	0
YJR001W	1538.75	0.034336	0.0471408	0.728371	0.466386	0.999921	0
YJR051W	1180.38	0.034106	0.0468406	0.728129	0.466535	0.999921	0
YML112W	277.511	0.0411219	0.0564764	0.728125	0.466537	0.999921	0
YHR203C	18857.6	-0.029036	0.039924	-0.727281	0.467054	0.999921	0
YIR025W	147.531	0.0413939	0.0569422	0.726945	0.467259	0.999921	0
YCL059C	2132.39	-0.0315782	0.0435047	-0.725858	0.467926	0.999921	0
YOL052C	1247.22	0.0343262	0.0473071	0.725605	0.468081	0.999921	0
YOR358W	175.164	0.0415051	0.0572673	0.724762	0.468598	0.999921	0
YEL054C	9682.13	-0.0302194	0.0417325	-0.724122	0.468991	0.999921	0
YDR314C	166.859	0.041475	0.0572816	0.724056	0.469031	0.999921	0.0648302
YMR244C-A	275.44	0.0413286	0.0571239	0.72349	0.469379	0.999921	0
YLR456W	93.0967	-0.0392334	0.0542417	-0.723307	0.469492	0.999921	0
YOR367W	313.256	-0.040419	0.0559114	-0.722912	0.469734	0.999921	0.0726464
YKL090W	229.004	0.041361	0.0572304	0.722711	0.469858	0.999921	0
YJR068W	875.417	-0.0364011	0.0504097	-0.722104	0.47023	0.999921	0
YGR062C	311.031	-0.0407446	0.0564522	-0.721753	0.470447	0.999921	0
YDL235C	465.633	-0.0393347	0.0545236	-0.721425	0.470648	0.999921	0.135021
YER060W	32.8372	-0.0315894	0.0438205	-0.720881	0.470983	0.999921	0
YDR011W	1426.14	0.0356311	0.0494437	0.72064	0.471131	0.999921	0
YDR107C	396.897	0.040381	0.0560553	0.720378	0.471292	0.999921	0
YDR306C	341.288	-0.0400725	0.055628	-0.720366	0.4713	0.999921	0
YJL133C-A	419.132	-0.0408937	0.0567828	-0.720178	0.471415	0.999921	0
YDR348C	1253.28	0.0338544	0.047026	0.719908	0.471581	0.999921	0
YOR108W	3780.09	0.0357788	0.049708	0.71978	0.47166	0.999921	0
YGR286C	2761.33	0.0367533	0.0510778	0.719555	0.471799	0.999921	0.248992
YDR116C	525.276	-0.0382882	0.0532163	-0.719482	0.471844	0.999921	0
YDL036C	641.438	0.0371813	0.0517271	0.718799	0.472265	0.999921	-0.0764821
YBR036C	1779.04	0.0330278	0.0459713	0.718444	0.472483	0.999921	0
YJL050W	5949.31	-0.0314476	0.0437856	-0.718219	0.472623	0.999921	0
YBR165W	236.082	0.0409816	0.0570701	0.718092	0.472701	0.999921	0
YJR065C	2640.14	0.0321494	0.0447874	0.717823	0.472867	0.999921	0.0484267
YKR025W	970.92	-0.0350511	0.0488504	-0.717519	0.473054	0.999921	0
YDR336W	235.664	0.0409647	0.0571035	0.717377	0.473141	0.999921	0
YBR164C	775.375	-0.0375726	0.052442	-0.716459	0.473708	0.999921	0
YOR022C	275.083	0.0406581	0.0567486	0.716459	0.473708	0.999921	0.0551403
YPR026W	170.1	0.0409107	0.0571102	0.716346	0.473778	0.999921	0
YGL048C	2697.65	0.0300739	0.0420054	0.715953	0.47402	0.999921	0.187766
YBR241C	273.24	0.0405144	0.0565998	0.715805	0.474111	0.999921	0
YOR201C	977.239	0.0353928	0.0494638	0.715529	0.474282	0.999921	0
YMR207C	964.925	0.0380353	0.0531841	0.715163	0.474508	0.999921	0
YOR057W	762.621	-0.0361393	0.0505417	-0.71504	0.474584	0.999921	0
YLL007C	265.531	0.040876	0.0572193	0.714375	0.474995	0.999921	0
YGL120C	5238.03	-0.0293061	0.0410282	-0.714292	0.475046	0.999921	0
YBR201W	128.82	-0.0406354	0.0569212	-0.713888	0.475296	0.999921	0.104163
YLR175W	11201	-0.0295536	0.0414009	-0.713838	0.475327	0.999921	0
YMR147W	167.866	-0.0406893	0.0570189	-0.713611	0.475468	0.999921	0
YPL184C	1355.27	0.0369334	0.0518106	0.712854	0.475936	0.999921	0
YJL025W	441.584	-0.0396672	0.0556571	-0.712706	0.476027	0.999921	0
YOR257W	325.79	-0.0397812	0.0559067	-0.711564	0.476735	0.999921	0
YPR093C	142.302	0.0403476	0.0567152	0.711408	0.476831	0.999921	0
YLR441C	20227.1	-0.0282558	0.0397397	-0.711023	0.47707	0.999921	0
YOR092W	1454.45	-0.0331305	0.0466223	-0.710615	0.477323	0.999921	0
YKR074W	581.414	-0.0387754	0.0545669	-0.710604	0.47733	0.999921	0.0944127
YBR010W	4735.25	-0.03359	0.0472787	-0.710467	0.477414	0.999921	0
YLR005W	788.376	-0.0358011	0.0504033	-0.710293	0.477522	0.999921	0.0930748
YNL057W	8.72761	-0.0200895	0.0282918	-0.710082	0.477653	0.999921	0
YJL034W	6186.99	0.0406873	0.0573306	0.709697	0.477892	0.999921	0
YDL107W	159.38	-0.0406322	0.0572701	-0.709484	0.478024	0.999921	0
YNR059W	407.18	-0.0391109	0.0551832	-0.708746	0.478482	0.999921	0
YOL009C	196.156	-0.0405686	0.0572592	-0.708508	0.47863	0.999921	0
YDL198C	1486.18	0.0397633	0.0561287	0.70843	0.478678	0.999921	0
YJL085W	529.296	0.0378089	0.0533744	0.708371	0.478715	0.999921	0
YLL021W	2449.53	0.0348083	0.0491577	0.708094	0.478887	0.999921	0
YIL098C	180.848	-0.0405558	0.057288	-0.707928	0.47899	0.999921	0
YDR506C	189.44	-0.04051	0.0572429	-0.707686	0.479141	0.999921	0
YLL028W	735.519	-0.0376284	0.0532536	-0.706589	0.479822	0.999921	0
YKR092C	3589.43	0.0295526	0.0418638	0.705924	0.480236	0.999921	0
YER032W	653.597	0.0375129	0.0531699	0.70553	0.480481	0.999921	0
YNR049C	311.587	0.0398428	0.056473	0.70552	0.480486	0.999921	0
YMR270C	538.177	-0.0371768	0.0527075	-0.705342	0.480597	0.999921	0
YNL272C	924.452	-0.034707	0.0492863	-0.70419	0.481314	0.999921	0
YLR185W	2718.41	-0.0328563	0.0466746	-0.703944	0.481468	0.999921	0
YHR129C	353.205	0.0387436	0.055064	0.703611	0.481675	0.999921	0
YBR139W	793.845	0.036861	0.0523907	0.703579	0.481695	0.999921	0
YHL021C	193.151	0.0401869	0.0571297	0.703433	0.481786	0.999921	0
YMR106C	245.569	0.0397343	0.0564881	0.703409	0.481801	0.999921	0
YCR082W	500.494	-0.0388848	0.0553279	-0.702807	0.482176	0.999921	0
YHL027W	1286.07	0.032276	0.0459545	0.702345	0.482464	0.999921	0
YJR137C	627.247	-0.038317	0.0545841	-0.701981	0.482691	0.999921	0
YIL084C	266.412	-0.0396124	0.0564403	-0.701846	0.482775	0.999921	0
YPR138C	1307	0.0369894	0.0527091	0.701764	0.482826	0.999921	0
YFR036W	90.9112	0.0383754	0.0547098	0.701435	0.483032	0.999921	0
YOR296W	658.185	0.0367674	0.0524585	0.700885	0.483375	0.999921	0
YKR039W	1204.82	0.0349231	0.049853	0.700521	0.483602	0.999921	0
YBR230C	310.536	-0.0392523	0.0560341	-0.700507	0.48361	0.999921	0
YBR197C	309.994	0.0395669	0.0565037	0.700253	0.483769	0.999921	0
YFR040W	1805.99	0.0327217	0.0467303	0.700224	0.483787	0.999921	0
YLR196W	5148.21	-0.0285687	0.0408079	-0.700078	0.483879	0.999921	0
YDR498C	543.656	-0.0368053	0.0525814	-0.699969	0.483947	0.999921	0.0786272
YNL282W	277.543	-0.0396191	0.056605	-0.699923	0.483975	0.999921	0
YOL140W	1549.57	0.0341676	0.0488423	0.699549	0.484209	0.999921	0
YNL261W	505.074	-0.0374788	0.0535882	-0.699384	0.484312	0.999921	0
YOR004W	1091.38	-0.0347996	0.0497626	-0.699314	0.484356	0.999921	0
YER187W	26.6122	-0.028394	0.040614	-0.699118	0.484478	0.999921	0
YDR216W	409.613	-0.0384321	0.0549992	-0.698777	0.484692	0.999921	0
YDR054C	1006.93	0.03362	0.0481131	0.69877	0.484696	0.999921	0
YBL038W	409.426	-0.0382189	0.0547155	-0.698501	0.484864	0.999921	0
YML062C	561.778	0.0373948	0.053545	0.698381	0.484939	0.999921	0
YDR034C	1974.79	0.032924	0.0471646	0.698067	0.485135	0.999921	0
YLR058C	36748.9	-0.0270259	0.0387358	-0.697698	0.485366	0.999921	0
YNL077W	317.002	0.0393475	0.0564421	0.69713	0.485721	0.999921	0
YDR171W	526.366	0.0377896	0.0542275	0.696871	0.485883	0.999921	0
YNL155W	703.401	0.035615	0.0511182	0.696718	0.485979	0.999921	0
YIL097W	160.532	0.0397472	0.057068	0.696489	0.486122	0.999921	0
YHR175W	623.146	-0.0359826	0.0516885	-0.696143	0.486339	0.999921	0
YMR305C	5653.72	-0.0321304	0.0461825	-0.695727	0.4866	0.999921	-0.0469479
YHL009C	300.304	0.0392118	0.0563994	0.695252	0.486898	0.999921	0
YKL173W	1140.49	0.0337993	0.0486179	0.695202	0.486929	0.999921	0
YKR069W	287.21	-0.0393927	0.0567166	-0.694552	0.487336	0.999921	0
YLL054C	398.012	-0.0384746	0.0554425	-0.693955	0.487711	0.999921	0
YML056C	10607.3	-0.0252412	0.0363937	-0.69356	0.487958	0.999921	0
YGL019W	1266.38	0.0327367	0.0472053	0.693495	0.487999	0.999921	0
YDR062W	3210.99	-0.0291513	0.042036	-0.693484	0.488006	0.999921	0
YNL101W	1350.71	0.0329581	0.0475396	0.693278	0.488135	0.999921	0
YJL204C	434.18	0.0375915	0.0542821	0.692521	0.48861	0.999921	0
YOR272W	2742.23	-0.0279659	0.0403909	-0.692382	0.488697	0.999921	0
YLR390W	176.282	-0.0396638	0.0573117	-0.692072	0.488892	0.999921	0
YLR326W	185.834	0.0396142	0.0572498	0.691954	0.488966	0.999921	0
YDL047W	1391.26	0.031714	0.0458354	0.69191	0.488994	0.999921	0
YOL133W	227.176	-0.0394262	0.0570141	-0.691517	0.489241	0.999921	0
YLL006W	301.954	-0.0387554	0.0560759	-0.691125	0.489487	0.999921	0
YKL201C	764.138	0.0356186	0.0515521	0.690924	0.489613	0.999921	0
YOL030W	5377.53	-0.0292801	0.0423789	-0.690911	0.489621	0.999921	0
YMR242C	12311.7	-0.0294359	0.0426472	-0.69022	0.490056	0.999921	0
YPL161C	436.734	0.037099	0.0537521	0.690186	0.490077	0.999921	0
YGR152C	519.587	-0.0373257	0.0540895	-0.690073	0.490148	0.999921	0
YNL139C	1267.67	0.0352698	0.0511178	0.689972	0.490212	0.999921	0
YGL135W	18166.8	-0.0262865	0.0381537	-0.688963	0.490847	0.999921	0
YAL033W	308.057	-0.0384513	0.0558303	-0.688717	0.491001	0.999921	0
YMR304W	559.631	0.0382183	0.0555092	0.688504	0.491135	0.999921	0.0702604
YKL093W	38.5287	-0.0314519	0.0457268	-0.687822	0.491565	0.999921	0.0582187
YDR224C	5331.74	-0.0295175	0.0429335	-0.687518	0.491756	0.999921	0
YHR086W	478.134	-0.0365761	0.0532082	-0.687415	0.491821	0.999921	0
YDR384C	1271.61	0.0371572	0.0540551	0.687396	0.491833	0.999921	0
YBR254C	270.379	0.0389688	0.0567187	0.687054	0.492049	0.999921	0
YCL058W-A	275.339	-0.0389832	0.0567459	-0.68698	0.492096	0.999921	0
YOR113W	231.049	0.0392719	0.0571972	0.686605	0.492332	0.999921	0
YGL244W	1851.58	-0.0301316	0.0439191	-0.686071	0.492668	0.999921	0
YKL110C	1023.37	0.0344514	0.050231	0.68586	0.492801	0.999921	0
YKL064W	1351.44	0.0355395	0.0518496	0.685434	0.49307	0.999921	0
YLR194C	625.41	0.0369779	0.0539536	0.685364	0.493114	0.999921	0
YFR045W	133.039	-0.0389854	0.0568927	-0.685243	0.49319	0.999921	0
YJL069C	2049.84	0.0301963	0.044089	0.684894	0.493411	0.999921	0.0812281
YPR178W	324.106	0.0385765	0.0563348	0.684773	0.493487	0.999921	0
YNL292W	917.962	-0.0338757	0.0494792	-0.684646	0.493567	0.999921	0
YOL151W	932.926	0.034755	0.0507692	0.684569	0.493616	0.999921	0
YGR231C	1270.32	-0.0317079	0.0463348	-0.684322	0.493772	0.999921	0
YER031C	1346.45	-0.0324749	0.0474616	-0.684235	0.493827	0.999921	0
YLR270W	424.667	0.0381932	0.0558363	0.684021	0.493962	0.999921	0
YGL082W	703.017	-0.0352432	0.0515337	-0.683887	0.494047	0.999921	0
YOR243C	2771.62	-0.0311774	0.0455905	-0.683859	0.494065	0.999921	0
YKR001C	3214.42	-0.0284299	0.0415759	-0.683809	0.494096	0.999921	0.0647753
YAL059W	981.178	-0.0331477	0.0484975	-0.683492	0.494296	0.999921	0
YMR258C	466.493	0.0368366	0.0539014	0.683407	0.494349	0.999921	0
YOR019W	105.112	-0.0383415	0.0561524	-0.682811	0.494726	0.999921	0
YLR050C	223.898	-0.0390817	0.0572606	-0.682524	0.494908	0.999921	0
YPL164C	275.06	0.0390212	0.0572897	0.681122	0.495794	0.999921	0
YER123W	710.915	-0.0348768	0.0512099	-0.681055	0.495836	0.999921	0
YDL155W	707.174	0.0343033	0.0503913	0.680738	0.496037	0.999921	0
YIL149C	2789.88	0.0322759	0.0474387	0.680369	0.496271	0.999921	0
YGR023W	253.031	0.0388752	0.0571758	0.679924	0.496553	0.999921	0
YOL138C	786.984	0.0365067	0.0537202	0.679571	0.496776	0.999921	0
YNL222W	184.454	-0.0389253	0.0572819	-0.679539	0.496797	0.999921	0
YGL139W	1171.81	0.0338894	0.0498949	0.679216	0.497001	0.999921	0
YLR219W	587.325	0.0369335	0.0543943	0.678995	0.497141	0.999921	0
YKL159C	119.662	-0.0384682	0.0566699	-0.678812	0.497257	0.999921	0
YNL229C	1084.25	0.031946	0.047073	0.678647	0.497361	0.999921	0
YBR265W	872.136	-0.0338209	0.0498433	-0.678546	0.497426	0.999921	0
YEL034C-A	7.15336	0.016004	0.0235878	0.678485	0.497464	0.999921	0
YLR039C	752.199	-0.0348272	0.0513409	-0.678352	0.497549	0.999921	0.12566
YBR286W	11607.9	0.0295354	0.0435644	0.67797	0.497791	0.999921	0
YDL097C	2347.57	0.0293531	0.0432962	0.67796	0.497797	0.999921	0
YOR075W	356.541	-0.0380616	0.0561966	-0.677294	0.498219	0.999921	0
YNL044W	1620	-0.0366253	0.0540942	-0.677065	0.498365	0.999921	0
YPR125W	850.931	-0.0344538	0.0508903	-0.677021	0.498392	0.999921	0
YHR195W	517.153	0.0362221	0.053517	0.676833	0.498512	0.999921	0
YNL121C	3743.4	-0.028334	0.0418935	-0.676335	0.498828	0.999921	0
YER080W	1493.96	0.0317289	0.046938	0.675974	0.499057	0.999921	0
YBL107C	344.659	0.0379609	0.0562977	0.674288	0.500128	0.999921	0
YER006W	4731.87	-0.0273037	0.0405073	-0.674045	0.500283	0.999921	0
YOR260W	2293.13	0.0298469	0.044284	0.673987	0.500319	0.999921	0
YOR085W	1269.86	0.0331274	0.0491567	0.673915	0.500366	0.999921	0
YDL105W	197.044	0.0385895	0.0572674	0.673848	0.500408	0.999921	0
YGR065C	2698.97	0.0327895	0.0486815	0.673552	0.500596	0.999921	0.141974
YDR200C	597.289	-0.0361045	0.0536837	-0.672541	0.50124	0.999921	0
YPL006W	855.054	0.0358715	0.05336	0.672253	0.501423	0.999921	0
YML073C	9655.24	-0.027877	0.0414863	-0.671957	0.501611	0.999921	0
YNL004W	1886.4	0.0297677	0.0443029	0.671914	0.501639	0.999921	0
YBL009W	841.56	-0.0331971	0.0494141	-0.671814	0.501702	0.999921	0
YDR109C	524.161	-0.0363214	0.0540698	-0.671751	0.501742	0.999921	0
YBR025C	9616.68	-0.0250413	0.0372855	-0.671609	0.501833	0.999921	0
YHR036W	482.142	-0.0356574	0.0530986	-0.671533	0.501881	0.999921	0
YBR246W	853.483	-0.0328636	0.048939	-0.671522	0.501888	0.999921	0
YDL072C	819.468	0.0349199	0.0520067	0.67145	0.501934	0.999921	0
YAL035W	12266.3	0.0311278	0.0463612	0.671421	0.501953	0.999921	0
YOR011W	648.092	0.03535	0.0526676	0.671191	0.502099	0.999921	0.0753751
YIL002C	700.81	0.0347477	0.0518095	0.670681	0.502423	0.999921	0.0858963
YLL012W	414.721	0.0377362	0.0562784	0.670527	0.502522	0.999921	0
YML012W	2957.55	0.0302846	0.0451761	0.670367	0.502624	0.999921	0
YGL020C	837.446	-0.0335872	0.0501056	-0.670328	0.502649	0.999921	0
YBR008C	428.783	0.03722	0.0555398	0.67015	0.502762	0.999921	0
YLR004C	37.2096	-0.0283994	0.0423839	-0.670052	0.502825	0.999921	0
YDR181C	412.285	-0.0367715	0.054889	-0.669926	0.502905	0.999921	0
YDR532C	262.947	0.0380422	0.0567907	0.669866	0.502943	0.999921	0
YBR223C	193.259	0.038283	0.05717	0.669635	0.503091	0.999921	0
YPR097W	1350.78	0.0322472	0.0481611	0.66957	0.503132	0.999921	0.0828683
YBL082C	804.701	-0.034428	0.051435	-0.66935	0.503272	0.999921	0
YJL008C	4167.02	-0.0273408	0.0408487	-0.669319	0.503292	0.999921	0
YNL309W	220.835	-0.0381984	0.0570908	-0.669082	0.503443	0.999921	0
YPL263C	2606.02	-0.0294085	0.0439774	-0.668719	0.503675	0.999921	0
YLR139C	304.162	0.0382044	0.0571329	0.668693	0.503691	0.999921	0
YPL170W	227.788	0.0382308	0.0572058	0.668303	0.50394	0.999921	0.161194
YMR218C	651.466	0.0354928	0.0531366	0.667955	0.504163	0.999921	0.0828145
YPR030W	126.818	0.0380493	0.0569657	0.667933	0.504176	0.999921	0
YMR074C	769.877	-0.0348455	0.0521737	-0.667875	0.504213	0.999921	0
YOR275C	594.983	0.0346879	0.0519935	0.667158	0.504671	0.999921	0
YLR189C	894.464	0.0354693	0.0531694	0.667099	0.504709	0.999921	0
YKL153W	21.9463	-0.0240817	0.0361394	-0.666354	0.505185	0.999921	0
YLL024C	24287.2	0.033424	0.0501661	0.666267	0.50524	0.999921	0
YLR251W	65.5207	-0.0347825	0.0522063	-0.66625	0.505251	0.999921	0.0676011
YER002W	1702.96	-0.0308167	0.0462649	-0.666093	0.505352	0.999921	-0.0880733
YGR172C	728.036	0.0344472	0.0518579	0.664261	0.506523	0.999921	0
YJL177W	8843.32	-0.0264222	0.0397879	-0.664076	0.506642	0.999921	0
YOR064C	251.638	-0.0380483	0.0573257	-0.663721	0.506869	0.999921	0.0639603
YDR166C	890.116	-0.0328564	0.0495372	-0.663267	0.507159	0.999921	0
YLR378C	2950.3	0.0329428	0.0496852	0.663031	0.507311	0.999921	0
YKL129C	674.166	0.0349645	0.0527397	0.662963	0.507354	0.999921	0
YBL021C	199.317	0.0378852	0.0571538	0.662864	0.507418	0.999921	0
YMR029C	728.3	-0.034127	0.051486	-0.662841	0.507433	0.999921	0
YLR404W	199.831	0.0378916	0.0572353	0.662033	0.50795	0.999921	0
YOL022C	1250.73	-0.0310076	0.0468393	-0.661999	0.507972	0.999921	0
YKL141W	1227.55	0.0325852	0.0492749	0.661293	0.508424	0.999921	0
YMR321C	302.814	0.0378902	0.0573004	0.661255	0.508449	0.999921	0
YHR193C	8002.54	-0.0288398	0.0436248	-0.661086	0.508557	0.999921	0
YDR490C	446.147	0.0358818	0.0542831	0.661011	0.508605	0.999921	0.133796
YCR032W	608.845	0.0355172	0.0538009	0.660161	0.509151	0.999921	0
YML116W	687.985	0.0357765	0.0542176	0.659869	0.509338	0.999921	-0.10077
YDR296W	609.792	-0.0349829	0.0530169	-0.659843	0.509355	0.999921	0
YDR022C	110.168	-0.0364406	0.0552717	-0.659299	0.509704	0.999921	0
YGR021W	466.318	-0.0355911	0.0540107	-0.658963	0.509919	0.999921	0
YCR097W	364.096	-0.0373067	0.05664	-0.658664	0.510111	0.999921	0
YDL083C	11224.3	-0.0282819	0.0429478	-0.658518	0.510205	0.999921	0
YLR197W	9385.26	-0.0264839	0.0402188	-0.658495	0.51022	0.999921	0
YGR287C	63.979	-0.034535	0.0524557	-0.658365	0.510304	0.999921	0
YGL211W	978.263	-0.0323365	0.0491335	-0.658136	0.510451	0.999921	0
YFL044C	345.93	-0.0366737	0.0557264	-0.658103	0.510472	0.999921	0
YCR088W	2065.6	0.03225	0.0490137	0.65798	0.510551	0.999921	0
YML063W	25706.1	-0.0266506	0.0405198	-0.657717	0.51072	0.999921	0
YDR088C	345.099	-0.0362281	0.055102	-0.657475	0.510876	0.999921	0
YOR061W	1397.37	0.0312743	0.0475966	0.657071	0.511136	0.999921	0
YNL286W	298.787	0.0374903	0.0570629	0.657	0.511181	0.999921	0
YDR398W	3215.85	0.0278045	0.0423454	0.656612	0.511431	0.999921	0
YBR120C	132.137	0.0366212	0.0557785	0.656546	0.511473	0.999921	0
YGR101W	285.01	-0.0372236	0.0567091	-0.656396	0.511569	0.999921	0.0608363
YGR196C	1000.26	0.0329984	0.0503286	0.65566	0.512043	0.999921	0
YGR120C	265.181	-0.0371708	0.0566986	-0.655586	0.512091	0.999921	0
YFL045C	6379.9	-0.028779	0.0438991	-0.655571	0.5121	0.999921	0
YOR299W	1146.57	-0.0304253	0.0464226	-0.655398	0.512212	0.999921	0
YER094C	1777.28	0.0306282	0.0467457	0.655209	0.512333	0.999921	0
YML076C	670.7	0.0337078	0.051468	0.654926	0.512515	0.999921	0
YJL172W	1324.15	0.036486	0.0557278	0.654718	0.512649	0.999921	0
YKR029C	542.096	0.0347457	0.0531006	0.654337	0.512895	0.999921	0
YOR190W	28.0058	-0.0285758	0.043685	-0.654133	0.513026	0.999921	0
YCR014C	327.636	0.0362631	0.0554631	0.653823	0.513226	0.999921	0.0882488
YKL134C	324.445	-0.0364337	0.0557405	-0.653631	0.51335	0.999921	0
YPL193W	655.258	-0.0339972	0.0520373	-0.653323	0.513548	0.999921	0
YNL061W	4097.71	0.0308071	0.0471574	0.653283	0.513574	0.999921	0
YFL022C	4735.91	0.0293896	0.0449979	0.653133	0.513671	0.999921	0
YMR093W	1722.69	0.0296414	0.0453845	0.653118	0.51368	0.999921	0
YAL031C	449.89	0.0359514	0.0550725	0.6528	0.513885	0.999921	0
YBR037C	250.818	-0.0371383	0.0569404	-0.65223	0.514252	0.999921	0
YLR333C	3520.62	-0.0304202	0.0466457	-0.652154	0.514302	0.999921	0
YPR117W	1000.27	0.0338242	0.0518745	0.652038	0.514376	0.999921	0.116664
YLR347C	1917.82	0.0329829	0.0505947	0.651905	0.514463	0.999921	0
YDR272W	957.163	-0.0315334	0.0483784	-0.651808	0.514525	0.999921	0
YLR083C	2976.45	0.0309677	0.047511	0.6518	0.51453	0.999921	0
YGL250W	80.73	0.035329	0.0542282	0.651487	0.514732	0.999921	0.0681991
YHR064C	11211	-0.024238	0.0372049	-0.651474	0.514741	0.999921	0
YDL022W	768.001	0.0367772	0.0564529	0.651467	0.514745	0.999921	0.0772776
YDR194C	2699.56	-0.0288082	0.0442332	-0.651279	0.514866	0.999921	0
YMR137C	272.977	-0.0370262	0.0568677	-0.651094	0.514986	0.999921	0
YOR271C	2715.17	0.0291517	0.0447786	0.651018	0.515035	0.999921	0
YDL207W	925.912	0.0321731	0.0494336	0.650836	0.515153	0.999921	0
YMR253C	206.772	-0.0372098	0.0572158	-0.650341	0.515472	0.999921	0
YHR158C	1203.58	0.0321466	0.0494406	0.650206	0.515559	0.999921	0
YNL178W	26403.3	-0.0265081	0.0407809	-0.650012	0.515684	0.999921	0
YPL137C	982.318	-0.033785	0.0519945	-0.649779	0.515835	0.999921	0
YMR312W	625.443	-0.0337876	0.0520233	-0.649471	0.516034	0.999921	0
YGL164C	493.203	0.0353166	0.0544157	0.649016	0.516328	0.999921	0
YIL039W	1595.84	-0.0292824	0.0451383	-0.648727	0.516515	0.999921	0
YAR050W	123.758	0.0366159	0.0564459	0.64869	0.516539	0.999921	0
YOL072W	372.108	-0.0361049	0.0556905	-0.648313	0.516782	0.999921	0
YDL160C	852.034	0.035853	0.0553212	0.648088	0.516928	0.999921	0
YPR056W	377.618	0.0356062	0.0549895	0.64751	0.517302	0.999921	0.0889805
YPL076W	169.131	-0.0371047	0.0573219	-0.647305	0.517435	0.999921	0
YLR413W	5247.27	0.0353915	0.0547209	0.646763	0.517785	0.999921	0.0967396
YCL055W	492.336	-0.0356457	0.0551471	-0.646375	0.518037	0.999921	0
YNL202W	97.949	0.0356775	0.055256	0.645676	0.518489	0.999921	0
YMR023C	214.501	-0.0367629	0.0569959	-0.64501	0.518921	0.999921	0
YLR033W	900.763	-0.0318991	0.0494588	-0.644964	0.518951	0.999921	0
YJL156C	688.168	0.0339603	0.052669	0.644788	0.519064	0.999921	0
YML114C	686.515	0.0337096	0.0522887	0.644682	0.519133	0.999921	0
YBL063W	537.203	-0.0356807	0.0553469	-0.644673	0.519139	0.999921	0
YGL105W	7544.82	-0.0246778	0.0382916	-0.64447	0.51927	0.999921	0
YNL053W	615.496	0.0335461	0.0520615	0.644355	0.519345	0.999921	0
YER036C	8007.06	-0.0277533	0.0431193	-0.643638	0.51981	0.999921	0
YLR355C	19126.9	0.0283293	0.0440222	0.643523	0.519885	0.999921	0
YAL040C	787.559	0.0339379	0.052739	0.643507	0.519895	0.999921	0
YML020W	373.467	-0.0354505	0.0550899	-0.643502	0.519898	0.999921	0.0642957
YOR017W	542.205	-0.0346246	0.0538065	-0.643502	0.519899	0.999921	0
YAR014C	1979.41	0.0286198	0.0444761	0.643488	0.519907	0.999921	0
YNL124W	1077.17	0.0337216	0.0524192	0.643307	0.520025	0.999921	0
YFL034C-A	848.946	0.0357561	0.05559	0.643211	0.520087	0.999921	0
YBR016W	319.732	0.0361978	0.0562946	0.643007	0.52022	0.999921	0
YML086C	1602.98	0.031009	0.0482448	0.642742	0.520392	0.999921	0
YKL212W	4246.83	-0.0253714	0.0394792	-0.642652	0.52045	0.999921	0
YMR011W	670.613	0.0292928	0.0455859	0.642584	0.520494	0.999921	0
YOR107W	367.682	-0.0363458	0.0565634	-0.642567	0.520505	0.999921	0
YKR084C	1312.87	-0.0297786	0.0463527	-0.642435	0.520591	0.999921	0
YNL242W	309.078	0.0364429	0.0567357	0.642328	0.520661	0.999921	0
YGR280C	2095.37	0.0280733	0.0437188	0.642134	0.520786	0.999921	0
YNL112W	17050.8	-0.0254007	0.0395684	-0.641945	0.520909	0.999921	-0.0476338
YOL137W	565.086	0.0340475	0.0530397	0.641925	0.520922	0.999921	0
YNL108C	408.78	-0.0351414	0.0547526	-0.641823	0.520988	0.999921	0
YIR026C	1249.96	-0.0314887	0.0490732	-0.641668	0.521089	0.999921	0
YNL116W	511.709	0.0349112	0.0544514	0.641145	0.521429	0.999921	0.13499
YIL076W	1868.6	0.028713	0.0447897	0.641062	0.521483	0.999921	0.107319
YKL151C	483.134	0.0351647	0.0548999	0.640524	0.521832	0.999921	0
YPR190C	1688.31	-0.028396	0.0443347	-0.640492	0.521853	0.999921	0
YPL180W	697.313	0.032855	0.051322	0.640175	0.522059	0.999921	0
YOL088C	467.044	-0.0344486	0.0538535	-0.639673	0.522385	0.999921	0
YIR029W	101.3	0.0356882	0.0558245	0.639293	0.522633	0.999921	0
YKL210W	5559.46	0.0284251	0.0445044	0.638703	0.523016	0.999921	0
YDR237W	541.356	0.0337143	0.0528088	0.638421	0.5232	0.999921	0
YLR115W	854.139	0.032228	0.0504831	0.638391	0.523219	0.999921	0
YKL017C	428.907	-0.0350182	0.0548625	-0.638291	0.523284	0.999921	0
YEL032W	1557.92	0.0307097	0.0481189	0.638204	0.523341	0.999921	0
YOR370C	2725.82	0.0269517	0.0422529	0.637866	0.523561	0.999921	0
YNL265C	456.448	0.0343552	0.0538663	0.637787	0.523612	0.999921	0
YLR201C	430.532	0.0345371	0.05418	0.637451	0.523831	0.999921	0.132007
YBR198C	1694.02	0.0295181	0.0463115	0.637383	0.523876	0.999921	0
YCR043C	545.947	0.0341716	0.0536243	0.63724	0.523969	0.999921	0
YLR315W	56.913	0.0320808	0.0503554	0.637086	0.524069	0.999921	0
YDL004W	1625.56	-0.0323749	0.0508441	-0.636748	0.524289	0.999921	0
YDR037W	14276.3	0.0277373	0.0435957	0.63624	0.52462	0.999921	0
YIR031C	364.217	0.0348933	0.0549078	0.635489	0.52511	0.999921	0
YPR020W	352.361	-0.0361335	0.0568665	-0.635409	0.525162	0.999921	0
YLR277C	823.582	0.032237	0.0507674	0.634993	0.525433	0.999921	0
YKL018C-A	171.084	-0.0363287	0.0572399	-0.634675	0.525641	0.999921	0
YIL148W	10223	-0.0290296	0.0457489	-0.634543	0.525726	0.999921	0
YOR084W	311.617	0.0358722	0.0565521	0.634321	0.525872	0.999921	0
YDL129W	242.942	0.0361697	0.0570239	0.63429	0.525892	0.999921	0
YHR012W	628.046	0.0332932	0.0524946	0.634221	0.525936	0.999921	0
YFR028C	1300.05	0.0297544	0.0469212	0.634134	0.525993	0.999921	0
YNL097C	413.084	0.035003	0.0552149	0.633942	0.526119	0.999921	0
YGR214W	17757.4	-0.0256898	0.0405321	-0.633815	0.526202	0.999921	0
YLR045C	1090.28	0.0306869	0.0484525	0.63334	0.526512	0.999921	0
YDR518W	739.429	-0.0322983	0.0509986	-0.633317	0.526527	0.999921	0
YJL115W	885.351	0.0323438	0.0511255	0.632635	0.526972	0.999921	0
YLR435W	787.142	0.0325454	0.0515061	0.631876	0.527468	0.999921	0
YJL058C	208.21	-0.0360997	0.0571612	-0.631542	0.527686	0.999921	0
YPR122W	1717.78	0.029599	0.0468755	0.631438	0.527754	0.999921	0
YLL050C	4331.14	0.0296308	0.0469474	0.631147	0.527944	0.999921	0
YFL002C	1454.58	0.0298876	0.0474008	0.63053	0.528348	0.999921	0
YGL143C	328.094	-0.0351989	0.0558474	-0.630271	0.528518	0.999921	0
YCR051W	1465.36	0.0299312	0.0475049	0.630064	0.528653	0.999921	0
YER093C	817.717	0.0322737	0.0512341	0.629927	0.528742	0.999921	0
YDR287W	360.433	-0.0346911	0.0550992	-0.629612	0.528948	0.999921	0
YIL167W	66.4569	0.0331086	0.0525982	0.629462	0.529047	0.999921	0
YPR175W	506.365	-0.0336126	0.0534318	-0.629075	0.5293	0.999921	0
YLR357W	1588.05	0.0287792	0.0457854	0.628567	0.529632	0.999921	0
YGL175C	78.0548	0.0336641	0.0536267	0.627749	0.530168	0.999921	0
YOR151C	5059.31	-0.0286581	0.0456929	-0.62719	0.530535	0.999921	0
YLR105C	420.27	0.0344252	0.0549008	0.627044	0.53063	0.999921	0
YLR134W	566.164	0.033985	0.0542047	0.626974	0.530676	0.999921	0
YMR296C	2215.21	0.0304768	0.0486661	0.626243	0.531156	0.999921	0
YEL063C	2012.47	0.0308598	0.0492786	0.626232	0.531163	0.999921	0
YOL007C	583.677	-0.0329217	0.0525716	-0.626227	0.531166	0.999921	0
YKL195W	1368.55	0.0301085	0.0480872	0.626124	0.531234	0.999921	0
YGL222C	253.497	0.0356095	0.056912	0.625693	0.531516	0.999921	0
YLR328W	846.905	0.0304801	0.048799	0.624605	0.53223	0.999921	0
YKL112W	893.793	-0.0314389	0.0503534	-0.624365	0.532388	0.999921	0
YPR086W	1164.68	0.0295635	0.0473887	0.623852	0.532725	0.999921	0.104988
YHR208W	10002.9	0.0323948	0.0519308	0.623806	0.532755	0.999921	0
YLR359W	18579.8	-0.0250026	0.0401195	-0.623202	0.533152	0.999921	0
YGL095C	757.093	-0.0314509	0.0505206	-0.622536	0.53359	0.999921	0
YKL186C	589.851	0.0328969	0.052892	0.621964	0.533966	0.999921	0
YJL108C	37.8976	0.0290366	0.0467241	0.621448	0.534305	0.999921	0
YEL073C	448.459	-0.0356257	0.0573363	-0.621347	0.534372	0.999921	0
YBL023C	679.061	-0.0317468	0.0510993	-0.621276	0.534418	0.999921	0
YER111C	675.419	-0.0328479	0.0528768	-0.621217	0.534457	0.999921	0
YGR103W	7037.5	-0.026875	0.0432621	-0.621213	0.534459	0.999921	0
YDL190C	1274.06	0.0301055	0.0484688	0.621131	0.534513	0.999921	0
YMR099C	2159.49	0.0287655	0.0463147	0.621088	0.534542	0.999921	0
YJR010C-A	168.447	0.0356025	0.0573265	0.621048	0.534568	0.999921	0
YOL036W	1577.22	0.0290586	0.0468406	0.620373	0.535012	0.999921	0
YBR228W	213.319	0.0355024	0.0572362	0.620279	0.535074	0.999921	0
YDR440W	502.647	-0.0333401	0.053801	-0.619692	0.53546	0.999921	0
YCR007C	62.4623	-0.032601	0.0526155	-0.619609	0.535516	0.999921	0
YER125W	1219.05	0.034992	0.0564786	0.619562	0.535546	0.999921	0
YLR034C	1427.85	-0.0305178	0.049299	-0.619036	0.535893	0.999921	0
YDR534C	50.5318	0.030276	0.0489225	0.618855	0.536012	0.999921	0
YHL030W	882.46	0.0325558	0.0526279	0.618604	0.536177	0.999921	0
YER007C-A	1283.15	-0.0305199	0.0493452	-0.618499	0.536247	0.999921	0
YIL049W	189.702	-0.0353976	0.0572362	-0.618448	0.53628	0.999921	0
YNR068C	54.6429	-0.0315344	0.0510475	-0.617747	0.536742	0.999921	0
YLR281C	46.9037	0.0290253	0.0469919	0.617666	0.536796	0.999921	0
YNL043C	2.99848	-0.0107358	0.0173931	-0.617244	0.537073	0.999921	0
YBR212W	716.001	0.0329255	0.053354	0.617115	0.537159	0.999921	0
YBR068C	4664.33	0.0319083	0.051713	0.617027	0.537217	0.999921	0
YJR032W	768.248	0.0320235	0.0519069	0.616941	0.537274	0.999921	0
YOR147W	562.61	-0.0327028	0.0530646	-0.616283	0.537708	0.999921	0
YBL024W	3208.5	-0.0277995	0.0451194	-0.616134	0.537806	0.999921	0
YMR084W	29.6152	-0.0263929	0.0428559	-0.615851	0.537993	0.999921	0
YJL074C	853.521	-0.0307411	0.0500565	-0.614127	0.539131	0.999921	0
YIL013C	129.953	0.0349385	0.0568955	0.614082	0.539161	0.999921	0
YPR140W	524.185	-0.0324734	0.0528824	-0.614069	0.53917	0.999921	0
YGR148C	9357.77	-0.0258287	0.0421052	-0.613433	0.53959	0.999921	-0.0503794
YIL075C	5133	0.0280579	0.04574	0.613423	0.539597	0.999921	0.0602289
YLL029W	2143.35	0.0282168	0.0460066	0.61332	0.539665	0.999921	0
YPR066W	127.71	0.034736	0.0566421	0.613254	0.539709	0.999921	0
YEL009C	16192.6	0.0235497	0.0384153	0.613029	0.539857	0.999921	0
YHL003C	1234.71	-0.030159	0.0492236	-0.612693	0.540079	0.999921	0
YDR055W	1834.38	0.0285862	0.0466703	0.612513	0.540198	0.999921	0
[truncated: 3,354 more rows]
